# Supplementary material for: Proliferating cell nuclear antigen inhibitors block distinct stages of herpes simplex virus infection
Source: PLoS Pathog. 2023 Jul 24;19(7):e1011539. doi: 10.1371/journal.ppat.1011539 (PMC10399828; doi:10.1371/journal.ppat.1011539)
Supplement: S1 Table — (XLSX) [file ppat.1011539.s001.xlsx]

## Sheet: PCNA-I1
Paper using PCNA-I1	Cells Used in Experiment	Concentration Used	Conclusion
Tan et al., 2012 [1]	Human Blood vessel cells HUVEC	IC50 = 1.54 µM	Determining the IC50 of PCNA-I1 in specific human cell lines
	Bone Barrow Mesenchymal Stem Cells	IC50 = 0.99 µM
	Breast Epithelial cells	IC50 = 1.67 µM
	Prostate Epithelial cells	IC50 = 2.00 µM
	Human Prostate tumor cells (PC-3, LNCaP)	1 µM	Identifying chromatin-associated PCNA in the presence of PCNA-I1
	HeLa, A375	1 µM
	PC-3	1 µM	Treatment with PCNA-I1 led to an accumulation of cells in G1 phase
Dillehay et al., 2014 [2]	LNCaP and PC-3	1 µM	PCNA-I1 treatment activates the DNA damage response in prostate cancer cells
			PCNA-I1 induces apoptosis when in combination with cisplatin
			PCNA-I1 reduces clonogenicity of prostate tumor cells
Cheng et al., 2020 [3]	HepG2	1 µM	PCNA-I1 reveresed proliferation of HepG2 cells
Lu and Dong., 2019 [4]	Human prostate cancer cell lines	150 nM	PCNA-I1 inhibited the growth of all cells and exerted addative effects when treated with androgen deprivation therapy (ADT)
Lengert et al., 2022 [5]	Testicular Germ Cell Tumor cell line: NTERA-2P	IC50 = 483 nM	Determining cell cytotoxcity of PCNA-I1
	Testicular Germ Cell Tumor cell line: NTERA-2R	IC50 = 78 nM
References
1. Tan Z, Wortman M, Dillehay KL, Seibel WL, Evelyn CR, Smith SJ, et al. Small-molecule targeting of proliferating cell nuclear antigen chromatin association inhibits tumor cell growth. Mol Pharmacol. 2012;81(6):811-9.
2. Dillehay KL, Seibel WL, Zhao D, Lu S, Dong Z. Target validation and structure-activity analysis of a series of novel PCNA inhibitors. Pharmacol Res Perspect. 2015;3(2):e00115.
3. Cheng H, Cao X, Min X, Zhang X, Kong Q, Mao Q, et al. Heat-Shock protein A12A is a novel PCNA-binding protein and promotes hepatocellular carcinoma growth. Febs j. 2020;287(24):5464-77.
4. Lu S, Dong Z. Additive effects of a small molecular PCNA inhibitor PCNA-I1S and DNA damaging agents on growth inhibition and DNA damage in prostate and lung cancer cells. PLOS ONE. 2019;14(10):e0223894.
5. Lengert AVH, Pereira L, Cabral ERM, Gomes INF, Jesus LM, Gonçalves MFS, et al. Potential New Therapeutic Approaches for Cisplatin-Resistant Testicular Germ Cell Tumors. Front Biosci (Landmark Ed). 2022;27(8):245.
