# Supplementary material for: Proliferating cell nuclear antigen inhibitors block distinct stages of herpes simplex virus infection
Source: PLoS Pathog. 2023 Jul 24;19(7):e1011539. doi: 10.1371/journal.ppat.1011539 (PMC10399828; doi:10.1371/journal.ppat.1011539)
Supplement: S2 Table — (XLSX) [file ppat.1011539.s002.xlsx]

## Sheet: T2AA
Paper using T2AA	Cells Used in Experiment	Concentration Used	Conclusion
Punchihewa et al., 2012 [1]	U2OS	20µM	Immunofluorescence - inhibition of PCNA-DNA polymerase interaction on chromatin by T2AA
	U2OS and Hela	IC50 = 20µM and 26µM respecitively	Growth inhibition curve
	Hela	40µM	Induction of replication stress by T2AA assayed via immunostaining
	U2OS	3µM and 10µM	Cisplatin-induced DNA damage
Inoue et al., 2014 [2]	U2OS	20µM	Inhibition of PCNA interactions with pol n or Rev1. Showing that it does not inhibitt RAD18-mediated PCNA monoubiquitination or Fanconi anemia pathway
	U2OS	15µM and 10µM	T2AA induces a double strand break response. Exposed to cisplatin and then T2AA
	U2OS and Hela	10µM	Survival of cells after treatment for 2 days with cisplatin followed by T2AA for one day.
Ohayon et al., 2019 [3]	Human neutrophils	5µM, 25µM and 50µM	Looking at apoptosis induction of neutrophils - no effect up to 50µM
Su et al., 2021 [4]	MCF-7 breast cancer cells	20µM	Cell death after 3 h
	BxPC-3 PDA cells		Cell death after 1 hour
	MiaPaCa2 PDA cells		Cell death at 2 hours
	MiaPaCa2-N1O1-KO PDA cells		No cell death
	A49 NSCLC cells		Cell death after 2 hours
	A549-NQO1-KO NSCLC cells		No cell death
	MDA-MB-231 NAO1+ breast cancer cells		Cell death at 2 hours
	MDA-MB-231 breast cancer cells		No cell death
Wilson et al., 2017 [5]	EBV-transformed lymphoblasts	20µM	PCNA S228I cell lines (mutation that causes PCNA-associated DNA repair disorder) reduced growth in the presence of T2AA
References
1. Punchihewa C, Inoue A, Hishiki A, Fujikawa Y, Connelly M, Evison B, et al. Identification of small molecule proliferating cell nuclear antigen (PCNA) inhibitor that disrupts interactions with PIP-box proteins and inhibits DNA replication. J Biol Chem. 2012;287(17):14289-300.
2. Inoue A, Kikuchi S, Hishiki A, Shao Y, Heath R, Evison BJ, et al. A small molecule inhibitor of monoubiquitinated Proliferating Cell Nuclear Antigen (PCNA) inhibits repair of interstrand DNA cross-link, enhances DNA double strand break, and sensitizes cancer cells to cisplatin. J Biol Chem. 2014;289(10):7109-20.
3. Ohayon D, De Chiara A, Dang PM, Thieblemont N, Chatfield S, Marzaioli V, et al. Cytosolic PCNA interacts with p47phox and controls NADPH oxidase NOX2 activation in neutrophils. J Exp Med. 2019;216(11):2669-87.
4. Su X, Wang J, Jiang L, Chen Y, Lu T, Mendonca MS, et al. PCNA inhibition enhances the cytotoxicity of β-lapachone in NQO1-Positive cancer cells by augmentation of oxidative stress-induced DNA damage. Cancer Lett. 2021;519:304-14.
5. Wilson RH, Biasutto AJ, Wang L, Fischer R, Baple EL, Crosby AH, et al. PCNA dependent cellular activities tolerate dramatic perturbations in PCNA client interactions. DNA Repair (Amst). 2017;50:22-35.
