# Supplementary material for: Proliferating cell nuclear antigen inhibitors block distinct stages of herpes simplex virus infection
Source: PLoS Pathog. 2023 Jul 24;19(7):e1011539. doi: 10.1371/journal.ppat.1011539 (PMC10399828; doi:10.1371/journal.ppat.1011539)
Supplement: S3 Table — (XLSX) [file ppat.1011539.s003.xlsx]

## Sheet: Overview of Sheets
Sheet	Description
Replicate 1 Raw Data	Non-redundant protein list from experimental replicate 1. Spectral counts (SpC) represent the combined SpCs for all peptides that correspond to the indicated protein. Data were filtered at 1% protein and peptide level false discovery rate, requiring at least two unique peptides per protein
	The total spectral counts in each experimental group within each sample were totaled. This is found on line 1130.
Replicate 1 filtered	Filtering criteria for protein identification required at least 2 SpC. To enable calculation of fold changes and relative differences between conditions, all values of 0 were changed to 1 for downstream analysis. Therefore, a value of 1 indicates that no spectra were identified for the given protein
	Any protein that did not have more than 4 SpC in at least one +EdC sample was eliminated from the list
	Any protein that was not enriched by at least 4-fold in at least one +EdC sample compared to the corresponding -EdC control were removed from the list
Replicate 2 Raw Data	Non-redundant protein list from experimental replicate 2. Spectral counts (SpC) represent the combined SpCs for all peptides that correspond to the indicated protein. Data were filtered at 1% protein and peptide level false discovery rate, requiring at least two unique peptides per protein
	The total spectral counts in each experimental group within each sample were totaled. This is found on line 1206.
Replicate 2 filtered	Filtering crieria for protein identification required at least 2 SpC. To enable calculation of fold changes and relative differences between conditions, all values of 0 were changed to 1 for downstream analysis. Therefore, a value of 1 indicates that no spectra were identified for the given protein
	Any protein that did not have more than 4 SpC in at least one +EdC sample was eliminated from the list
	Any protein that was not enriched by at least 4-fold in at least one +EdC sample compared to the corresponding -EdC control were removed from the list
Combined data - filtered	Replicate 1 and Replicate 2 spreadsheets were combined
	Proteins that were not enriched in two independent biological duplicate datasets were removed from the list
CRAPome	All proteins found in the combined data -filtered list were run through CRAPome database (https://reprint-apms.org)
	The data sheet was downloaded and for each protein, the CRAPome frequencing was determined.
Combined Final	Proteins that showed up in over 50% of the immunoprecipitation/mass spec datasets in the CRAPome database were removed from the list
	SAF - Spectral abundance factor was determined by dividing the SpC by molecular weight to account for differences in protein size
	NSAF - normalized spectral abundance factor was determined by diving the SAF by total SpC identified in that sample (found in raw data sheets) to account for differences in overall protein yield between samples and variation in total amount of DNA isolated
	The averages of NSAF values from KOS+EdC, KOS+PCNA-I1+EdC, and KOS+T2AA+EdC were determined
	The fold change between KOS+EdC and KOS+PCNA-I1+EdC and between KOS+EdC and KOS+T2AA+EdC were determined
	If there was a 4-fold decrease or greater with an inhibitor, the cells were highlighted in red. If there was a 4-fold increase or greater with an inhibitor, the cells were highlighted in green.
Human Proteins	All human proteins were moved into this list
Viral Proteins	All viral proteins were moved into this list
Enriched in KOS+EdC	Proteins that were enriched by at least 4-fold in both replicates of KOS+EdC compared to KOS -EdC
Enriched in KOS+PCNA-I1+EdC	Proteins that were enriched by at least 4-fold in both replicates of KOS+PCNA-I1+EdC compared to KOS+PCNA-I1-EdC
Enriched in KOS+T2AA+EdC	Proteins that were enriched by at least 4-fold in both replicates of KOS+T2AA+EdC compared to KOS+T2AA-EdC

## Sheet: Replicate 1 Raw Data
Identified Proteins (1128)	Accession Number	Molecular Weight	KOS no EdC Rep 1	KOS +EdC Rep 1	+PCNA-I1 no EdC Rep 1	+PCNA-I1 +EdC Rep 1
Trypsin-3 OS=Homo sapiens GN=PRSS3 PE=1 SV=2	sp|P35030|TRY3_HUMAN	33	2	0	0	0
Ig lambda-2 chain C regions OS=Homo sapiens GN=IGLC2 PE=1 SV=1	sp|P0CG05|LAC2_HUMAN (+1)	11	2	0	0	0
Extracellular matrix protein 1 OS=Homo sapiens GN=ECM1 PE=1 SV=2	sp|Q16610|ECM1_HUMAN	61	3	0	0	0
Lipocalin-1 OS=Homo sapiens GN=LCN1 PE=1 SV=1	sp|P31025|LCN1_HUMAN	19	4	0	0	0
Cornulin OS=Homo sapiens GN=CRNN PE=1 SV=1	sp|Q9UBG3|CRNN_HUMAN	54	5	0	0	0
Gamma-glutamylcyclotransferase OS=Homo sapiens GN=GGCT PE=1 SV=1	sp|O75223|GGCT_HUMAN	21	6	0	0	0
Arachidonate 12-lipoxygenase, 12R-type OS=Homo sapiens GN=ALOX12B PE=1 SV=1	sp|O75342|LX12B_HUMAN	80	9	0	0	0
Small proline-rich protein 3 OS=Homo sapiens GN=SPRR3 PE=1 SV=2	sp|Q9UBC9|SPRR3_HUMAN	18	9	0	0	0
Keratin, type I cytoskeletal 28 OS=Homo sapiens GN=KRT28 PE=1 SV=2	sp|Q7Z3Y7|K1C28_HUMAN	51	12	0	0	0
Putative ATP-dependent RNA helicase DHX30 OS=Homo sapiens GN=DHX30 PE=1 SV=1	sp|Q7L2E3|DHX30_HUMAN	134	0	2	0	0
EGF-like repeat and discoidin I-like domain-containing protein 3 OS=Homo sapiens GN=EDIL3 PE=1 SV=1	sp|O43854|EDIL3_HUMAN	54	0	2	0	0
Inter-alpha-trypsin inhibitor heavy chain H3 OS=Homo sapiens GN=ITIH3 PE=1 SV=2	sp|Q06033|ITIH3_HUMAN	100	0	2	0	0
Misshapen-like kinase 1 OS=Homo sapiens GN=MINK1 PE=1 SV=2	sp|Q8N4C8|MINK1_HUMAN	150	0	2	0	0
Eukaryotic translation initiation factor 3 subunit C OS=Homo sapiens GN=EIF3C PE=1 SV=1	sp|Q99613|EIF3C_HUMAN	105	0	2	0	0
Nascent polypeptide-associated complex subunit alpha OS=Homo sapiens GN=NACA PE=1 SV=1	sp|Q13765|NACA_HUMAN	23	0	2	0	0
Envelope glycoprotein M OS=Human herpesvirus 1 (strain 17) GN=gM PE=3 SV=1	sp|P04288|GM_HHV11	51	0	2	0	0
PC4 and SFRS1-interacting protein OS=Homo sapiens GN=PSIP1 PE=1 SV=1	sp|O75475|PSIP1_HUMAN	60	0	2	0	0
26S proteasome non-ATPase regulatory subunit 14 OS=Homo sapiens GN=PSMD14 PE=1 SV=1	sp|O00487|PSDE_HUMAN	35	0	2	0	0
Signal recognition particle receptor subunit alpha OS=Homo sapiens GN=SRPR PE=1 SV=2	sp|P08240|SRPR_HUMAN	70	0	2	0	0
ATP-binding cassette sub-family F member 1 OS=Homo sapiens GN=ABCF1 PE=1 SV=2	sp|Q8NE71|ABCF1_HUMAN	96	0	2	0	0
SAFB-like transcription modulator OS=Homo sapiens GN=SLTM PE=1 SV=2	sp|Q9NWH9|SLTM_HUMAN	117	0	2	0	0
ER membrane protein complex subunit 8 OS=Homo sapiens GN=EMC8 PE=1 SV=1	sp|O43402|EMC8_HUMAN	24	0	2	0	0
Coiled-coil domain-containing protein 86 OS=Homo sapiens GN=CCDC86 PE=1 SV=1	sp|Q9H6F5|CCD86_HUMAN	40	0	2	0	0
Transmembrane protein 201 OS=Homo sapiens GN=TMEM201 PE=1 SV=1	sp|Q5SNT2|TM201_HUMAN	72	0	2	0	0
Beta-1,3-galactosyltransferase 6 OS=Homo sapiens GN=B3GALT6 PE=2 SV=2	sp|Q96L58|B3GT6_HUMAN	37	0	2	0	0
Transcription initiation factor TFIID subunit 4 OS=Homo sapiens GN=TAF4 PE=1 SV=2	sp|O00268|TAF4_HUMAN	110	0	2	0	0
Cold-inducible RNA-binding protein OS=Homo sapiens GN=CIRBP PE=1 SV=1	sp|Q14011|CIRBP_HUMAN	19	0	2	0	0
Microtubule-associated proteins 1A/1B light chain 3 beta 2 OS=Homo sapiens GN=MAP1LC3B2 PE=2 SV=1	sp|A6NCE7|MP3B2_HUMAN (+2)	15	0	2	0	0
Ferritin heavy chain OS=Homo sapiens GN=FTH1 PE=1 SV=2	sp|P02794|FRIH_HUMAN	21	0	2	0	0
Sequestosome-1 OS=Homo sapiens GN=SQSTM1 PE=1 SV=1	sp|Q13501|SQSTM_HUMAN	48	0	2	0	0
Oligosaccharyltransferase complex subunit OSTC OS=Homo sapiens GN=OSTC PE=1 SV=1	sp|Q9NRP0|OSTC_HUMAN	17	0	2	0	0
Eukaryotic translation initiation factor 3 subunit G OS=Homo sapiens GN=EIF3G PE=1 SV=2	sp|O75821|EIF3G_HUMAN	36	0	2	0	0
Laminin subunit gamma-1 OS=Homo sapiens GN=LAMC1 PE=1 SV=3	sp|P11047|LAMC1_HUMAN	178	0	2	0	0
Transcription initiation factor TFIID subunit 12 OS=Homo sapiens GN=TAF12 PE=1 SV=1	sp|Q16514|TAF12_HUMAN	18	0	2	0	0
Nucleolar protein 56 OS=Homo sapiens GN=NOP56 PE=1 SV=4	sp|O00567|NOP56_HUMAN	66	0	2	0	0
Calcium-binding mitochondrial carrier protein Aralar1 OS=Homo sapiens GN=SLC25A12 PE=1 SV=2	sp|O75746|CMC1_HUMAN	75	0	2	0	0
Exosome complex component RRP41 OS=Homo sapiens GN=EXOSC4 PE=1 SV=3	sp|Q9NPD3|EXOS4_HUMAN	26	0	2	0	0
Keratinocyte-associated protein 2 OS=Homo sapiens GN=KRTCAP2 PE=1 SV=1	sp|Q8N6L1|KTAP2_HUMAN	18	0	2	0	0
DNA-directed RNA polymerase II subunit RPB9 OS=Homo sapiens GN=POLR2I PE=1 SV=1	sp|P36954|RPB9_HUMAN	15	0	2	0	0
Transmembrane protein 109 OS=Homo sapiens GN=TMEM109 PE=1 SV=1	sp|Q9BVC6|TM109_HUMAN	26	0	2	0	0
ER membrane protein complex subunit 4 OS=Homo sapiens GN=EMC4 PE=1 SV=2	sp|Q5J8M3|EMC4_HUMAN	20	0	2	0	0
Protein syndesmos OS=Homo sapiens GN=NUDT16L1 PE=1 SV=1	sp|Q9BRJ7|SDOS_HUMAN	23	0	2	0	0
Transcription initiation factor TFIID subunit 8 OS=Homo sapiens GN=TAF8 PE=1 SV=1	sp|Q7Z7C8|TAF8_HUMAN	34	0	2	0	0
Charged multivesicular body protein 6 OS=Homo sapiens GN=CHMP6 PE=1 SV=3	sp|Q96FZ7|CHMP6_HUMAN	23	0	2	0	0
Nucleoporin NUP53 OS=Homo sapiens GN=NUP35 PE=1 SV=1	sp|Q8NFH5|NUP53_HUMAN	35	0	2	0	0
Tumor protein p53-inducible protein 11 OS=Homo sapiens GN=TP53I11 PE=2 SV=2	sp|O14683|P5I11_HUMAN	21	0	2	0	0
Protein enabled homolog OS=Homo sapiens GN=ENAH PE=1 SV=2	sp|Q8N8S7|ENAH_HUMAN	67	0	2	0	0
Exocyst complex component 4 OS=Homo sapiens GN=EXOC4 PE=1 SV=1	sp|Q96A65|EXOC4_HUMAN	111	0	2	0	0
Cell differentiation protein RCD1 homolog OS=Homo sapiens GN=RQCD1 PE=1 SV=1	sp|Q92600|RCD1_HUMAN	34	0	2	0	0
NADH dehydrogenase [ubiquinone] flavoprotein 2, mitochondrial OS=Homo sapiens GN=NDUFV2 PE=1 SV=2	sp|P19404|NDUV2_HUMAN	27	0	2	0	0
V-type proton ATPase 116 kDa subunit a isoform 2 OS=Homo sapiens GN=ATP6V0A2 PE=1 SV=2	sp|Q9Y487|VPP2_HUMAN	98	0	2	0	0
Sulfide:quinone oxidoreductase, mitochondrial OS=Homo sapiens GN=SQRDL PE=1 SV=1	sp|Q9Y6N5|SQRD_HUMAN	50	0	2	0	0
Mediator of RNA polymerase II transcription subunit 21 OS=Homo sapiens GN=MED21 PE=1 SV=1	sp|Q13503|MED21_HUMAN	16	0	2	0	0
AP-3 complex subunit sigma-1 OS=Homo sapiens GN=AP3S1 PE=1 SV=1	sp|Q92572|AP3S1_HUMAN	22	0	2	0	0
Transcriptional adapter 1 OS=Homo sapiens GN=TADA1 PE=1 SV=1	sp|Q96BN2|TADA1_HUMAN	37	0	2	0	0
Protein S100-A4 OS=Homo sapiens GN=S100A4 PE=1 SV=1	sp|P26447|S10A4_HUMAN	12	0	2	0	0
Transcription initiation factor IIA subunit 2 OS=Homo sapiens GN=GTF2A2 PE=1 SV=1	sp|P52657|T2AG_HUMAN	12	0	2	0	0
CCAAT/enhancer-binding protein delta OS=Homo sapiens GN=CEBPD PE=1 SV=2	sp|P49716|CEBPD_HUMAN	28	0	3	0	0
Complement C4-A OS=Homo sapiens GN=C4A PE=1 SV=1	sp|P0C0L4|CO4A_HUMAN (+1)	193	0	3	0	0
Probable ATP-dependent RNA helicase DDX46 OS=Homo sapiens GN=DDX46 PE=1 SV=2	sp|Q7L014|DDX46_HUMAN	117	0	3	0	0
Decorin OS=Homo sapiens GN=DCN PE=1 SV=1	sp|P07585|PGS2_HUMAN	40	0	3	0	0
Superkiller viralicidic activity 2-like 2 OS=Homo sapiens GN=SKIV2L2 PE=1 SV=3	sp|P42285|SK2L2_HUMAN	118	0	3	0	0
RNA-binding protein 10 OS=Homo sapiens GN=RBM10 PE=1 SV=3	sp|P98175|RBM10_HUMAN	104	0	3	0	0
Krueppel-like factor 16 OS=Homo sapiens GN=KLF16 PE=1 SV=1	sp|Q9BXK1|KLF16_HUMAN	25	0	3	0	0
Triple functional domain protein OS=Homo sapiens GN=TRIO PE=1 SV=2	sp|O75962|TRIO_HUMAN	347	0	3	0	0
Malectin OS=Homo sapiens GN=MLEC PE=1 SV=1	sp|Q14165|MLEC_HUMAN	32	0	3	0	0
RNA-binding protein with multiple splicing OS=Homo sapiens GN=RBPMS PE=1 SV=1	sp|Q93062|RBPMS_HUMAN	22	0	3	0	0
rRNA 2'-O-methyltransferase fibrillarin OS=Homo sapiens GN=FBL PE=1 SV=2	sp|P22087|FBRL_HUMAN	34	0	3	0	0
Ras-related protein Rab-13 OS=Homo sapiens GN=RAB13 PE=1 SV=1	sp|P51153|RAB13_HUMAN	23	0	3	0	0
Beta-2-microglobulin OS=Homo sapiens GN=B2M PE=1 SV=1	sp|P61769|B2MG_HUMAN	14	0	3	0	0
TOX high mobility group box family member 4 OS=Homo sapiens GN=TOX4 PE=1 SV=1	sp|O94842|TOX4_HUMAN	66	0	3	0	0
Integrator complex subunit 2 OS=Homo sapiens GN=INTS2 PE=1 SV=2	sp|Q9H0H0|INT2_HUMAN	134	0	3	0	0
Probable ATP-dependent RNA helicase DDX6 OS=Homo sapiens GN=DDX6 PE=1 SV=2	sp|P26196|DDX6_HUMAN	54	0	3	0	0
EH domain-containing protein 2 OS=Homo sapiens GN=EHD2 PE=1 SV=2	sp|Q9NZN4|EHD2_HUMAN	61	0	3	0	0
Intersectin-2 OS=Homo sapiens GN=ITSN2 PE=1 SV=3	sp|Q9NZM3|ITSN2_HUMAN	193	0	3	0	0
Muscleblind-like protein 1 OS=Homo sapiens GN=MBNL1 PE=1 SV=2	sp|Q9NR56|MBNL1_HUMAN	42	0	3	0	0
Multidrug resistance-associated protein 4 OS=Homo sapiens GN=ABCC4 PE=1 SV=3	sp|O15439|MRP4_HUMAN	150	0	3	0	0
Tyrosine--tRNA ligase, cytoplasmic OS=Homo sapiens GN=YARS PE=1 SV=4	sp|P54577|SYYC_HUMAN	59	0	3	0	0
WD repeat-containing protein 61 OS=Homo sapiens GN=WDR61 PE=1 SV=1	sp|Q9GZS3|WDR61_HUMAN	34	0	3	0	0
Dynein heavy chain 14, axonemal OS=Homo sapiens GN=DNAH14 PE=2 SV=3	sp|Q0VDD8|DYH14_HUMAN	400	0	3	0	0
Protein quaking OS=Homo sapiens GN=QKI PE=1 SV=1	sp|Q96PU8|QKI_HUMAN	38	0	3	0	0
Sister chromatid cohesion protein PDS5 homolog A OS=Homo sapiens GN=PDS5A PE=1 SV=1	sp|Q29RF7|PDS5A_HUMAN	151	0	3	0	0
Collagen alpha-1(XIV) chain OS=Homo sapiens GN=COL14A1 PE=1 SV=3	sp|Q05707|COEA1_HUMAN	194	0	3	0	0
Protein asunder homolog OS=Homo sapiens GN=Asun PE=1 SV=2	sp|Q9NVM9|ASUN_HUMAN	80	0	3	0	0
Sarcoplasmic/endoplasmic reticulum calcium ATPase 2 OS=Homo sapiens GN=ATP2A2 PE=1 SV=1	sp|P16615|AT2A2_HUMAN	115	0	3	0	0
Aminoacyl tRNA synthase complex-interacting multifunctional protein 1 OS=Homo sapiens GN=AIMP1 PE=1 SV=2	sp|Q12904|AIMP1_HUMAN	34	0	3	0	0
Protein lin-7 homolog C OS=Homo sapiens GN=LIN7C PE=1 SV=1	sp|Q9NUP9|LIN7C_HUMAN	22	0	3	0	0
NADH dehydrogenase [ubiquinone] 1 subunit C2 OS=Homo sapiens GN=NDUFC2 PE=1 SV=1	sp|O95298|NDUC2_HUMAN	14	0	3	0	0
UPF0468 protein C16orf80 OS=Homo sapiens GN=C16orf80 PE=1 SV=1	sp|Q9Y6A4|CP080_HUMAN	23	0	3	0	0
DnaJ homolog subfamily A member 2 OS=Homo sapiens GN=DNAJA2 PE=1 SV=1	sp|O60884|DNJA2_HUMAN	46	0	3	0	0
Nuclear pore complex protein Nup93 OS=Homo sapiens GN=NUP93 PE=1 SV=2	sp|Q8N1F7|NUP93_HUMAN	93	0	3	0	0
Vesicle transport through interaction with t-SNAREs homolog 1B OS=Homo sapiens GN=VTI1B PE=1 SV=3	sp|Q9UEU0|VTI1B_HUMAN	27	0	3	0	0
Transmembrane protein 126A OS=Homo sapiens GN=TMEM126A PE=1 SV=1	sp|Q9H061|T126A_HUMAN	22	0	3	0	0
Ras-related protein Rab-35 OS=Homo sapiens GN=RAB35 PE=1 SV=1	sp|Q15286|RAB35_HUMAN	23	0	3	0	0
Protein CYR61 OS=Homo sapiens GN=CYR61 PE=1 SV=1	sp|O00622|CYR61_HUMAN	42	0	3	0	0
NADH dehydrogenase [ubiquinone] 1 beta subcomplex subunit 10 OS=Homo sapiens GN=NDUFB10 PE=1 SV=3	sp|O96000|NDUBA_HUMAN	21	0	3	0	0
Calcium uniporter protein, mitochondrial OS=Homo sapiens GN=MCU PE=1 SV=1	sp|Q8NE86|MCU_HUMAN	40	0	3	0	0
Transcription factor Sp1 OS=Homo sapiens GN=SP1 PE=1 SV=3	sp|P08047|SP1_HUMAN	81	0	3	0	0
Ubiquitin carboxyl-terminal hydrolase isozyme L5 OS=Homo sapiens GN=UCHL5 PE=1 SV=3	sp|Q9Y5K5|UCHL5_HUMAN	38	0	3	0	0
SOSS complex subunit B1 OS=Homo sapiens GN=NABP2 PE=1 SV=1	sp|Q9BQ15|SOSB1_HUMAN	22	0	3	0	0
PCI domain-containing protein 2 OS=Homo sapiens GN=PCID2 PE=1 SV=2	sp|Q5JVF3|PCID2_HUMAN	46	0	3	0	0
DNA-directed RNA polymerase II subunit RPB11-a OS=Homo sapiens GN=POLR2J PE=1 SV=1	sp|P52435|RPB11_HUMAN	13	0	3	0	0
Transcriptional adapter 3 OS=Homo sapiens GN=TADA3 PE=1 SV=1	sp|O75528|TADA3_HUMAN	49	0	3	0	0
Nuclear phosphoprotein UL3 OS=Human herpesvirus 1 (strain 17) GN=UL3 PE=3 SV=1	sp|P10187|NP03_HHV11	26	0	3	0	0
Ragulator complex protein LAMTOR2 OS=Homo sapiens GN=LAMTOR2 PE=1 SV=1	sp|Q9Y2Q5|LTOR2_HUMAN	14	0	3	0	0
Cytochrome c oxidase subunit 7A2, mitochondrial OS=Homo sapiens GN=COX7A2 PE=1 SV=1	sp|P14406|CX7A2_HUMAN	9	0	3	0	0
CD59 glycoprotein OS=Homo sapiens GN=CD59 PE=1 SV=1	sp|P13987|CD59_HUMAN	14	0	3	0	0
LIM and SH3 domain protein 1 OS=Homo sapiens GN=LASP1 PE=1 SV=2	sp|Q14847|LASP1_HUMAN	30	0	3	0	0
Ras-related protein Ral-A OS=Homo sapiens GN=RALA PE=1 SV=1	sp|P11233|RALA_HUMAN	24	0	3	0	0
Peroxiredoxin-6 OS=Homo sapiens GN=PRDX6 PE=1 SV=3	sp|P30041|PRDX6_HUMAN	25	0	3	0	0
Charged multivesicular body protein 1b OS=Homo sapiens GN=CHMP1B PE=1 SV=1	sp|Q7LBR1|CHM1B_HUMAN	22	0	3	0	0
Inosine-5'-monophosphate dehydrogenase 2 OS=Homo sapiens GN=IMPDH2 PE=1 SV=2	sp|P12268|IMDH2_HUMAN	56	0	3	0	0
Cytochrome c oxidase subunit 5B, mitochondrial OS=Homo sapiens GN=COX5B PE=1 SV=2	sp|P10606|COX5B_HUMAN	14	0	3	0	0
Eukaryotic translation initiation factor 6 OS=Homo sapiens GN=EIF6 PE=1 SV=1	sp|P56537|IF6_HUMAN	27	0	3	0	0
Importin subunit alpha-4 OS=Homo sapiens GN=KPNA4 PE=1 SV=1	sp|O00629|IMA4_HUMAN	58	0	3	0	0
Ras GTPase-activating-like protein IQGAP2 OS=Homo sapiens GN=IQGAP2 PE=1 SV=4	sp|Q13576|IQGA2_HUMAN	181	0	4	0	0
Interferon-induced transmembrane protein 1 OS=Homo sapiens GN=IFITM1 PE=1 SV=3	sp|P13164|IFM1_HUMAN (+2)	14	0	4	0	0
Collagen triple helix repeat-containing protein 1 OS=Homo sapiens GN=CTHRC1 PE=1 SV=1	sp|Q96CG8|CTHR1_HUMAN	26	0	4	0	0
Destrin OS=Homo sapiens GN=DSTN PE=1 SV=3	sp|P60981|DEST_HUMAN	19	0	4	0	0
Zinc finger protein ubi-d4 OS=Homo sapiens GN=DPF2 PE=1 SV=2	sp|Q92785|REQU_HUMAN	44	0	4	0	0
Calpain-1 catalytic subunit OS=Homo sapiens GN=CAPN1 PE=1 SV=1	sp|P07384|CAN1_HUMAN	82	0	4	0	0
Putative RNA-binding protein 3 OS=Homo sapiens GN=RBM3 PE=1 SV=1	sp|P98179|RBM3_HUMAN	17	0	4	0	0
AP-2 complex subunit sigma OS=Homo sapiens GN=AP2S1 PE=1 SV=2	sp|P53680|AP2S1_HUMAN	17	0	4	0	0
Transcriptional activator protein Pur-alpha OS=Homo sapiens GN=PURA PE=1 SV=2	sp|Q00577|PURA_HUMAN	35	0	4	0	0
Chromobox protein homolog 1 OS=Homo sapiens GN=CBX1 PE=1 SV=1	sp|P83916|CBX1_HUMAN	21	0	4	0	0
CD2 antigen cytoplasmic tail-binding protein 2 OS=Homo sapiens GN=CD2BP2 PE=1 SV=1	sp|O95400|CD2B2_HUMAN	38	0	4	0	0
Isoleucine--tRNA ligase, cytoplasmic OS=Homo sapiens GN=IARS PE=1 SV=2	sp|P41252|SYIC_HUMAN	145	0	4	0	0
Nuclear receptor coactivator 5 OS=Homo sapiens GN=NCOA5 PE=1 SV=2	sp|Q9HCD5|NCOA5_HUMAN	66	0	4	0	0
Constitutive coactivator of PPAR-gamma-like protein 1 OS=Homo sapiens GN=FAM120A PE=1 SV=2	sp|Q9NZB2|F120A_HUMAN	122	0	4	0	0
Proteasome subunit alpha type-5 OS=Homo sapiens GN=PSMA5 PE=1 SV=3	sp|P28066|PSA5_HUMAN	26	0	4	0	0
Alpha-adducin OS=Homo sapiens GN=ADD1 PE=1 SV=2	sp|P35611|ADDA_HUMAN	81	0	4	0	0
Cell division cycle and apoptosis regulator protein 1 OS=Homo sapiens GN=CCAR1 PE=1 SV=2	sp|Q8IX12|CCAR1_HUMAN	133	0	4	0	0
Mesoderm-specific transcript homolog protein OS=Homo sapiens GN=MEST PE=2 SV=2	sp|Q5EB52|MEST_HUMAN	39	0	4	0	0
UAP56-interacting factor OS=Homo sapiens GN=FYTTD1 PE=1 SV=3	sp|Q96QD9|UIF_HUMAN	36	0	4	0	0
Beta-catenin-like protein 1 OS=Homo sapiens GN=CTNNBL1 PE=1 SV=1	sp|Q8WYA6|CTBL1_HUMAN	65	0	4	0	0
General transcription factor 3C polypeptide 2 OS=Homo sapiens GN=GTF3C2 PE=1 SV=2	sp|Q8WUA4|TF3C2_HUMAN	101	0	4	0	0
Lactadherin OS=Homo sapiens GN=MFGE8 PE=1 SV=2	sp|Q08431|MFGM_HUMAN	43	0	4	0	0
Guanine nucleotide-binding protein G(I)/G(S)/G(O) subunit gamma-5 OS=Homo sapiens GN=GNG5 PE=1 SV=3	sp|P63218|GBG5_HUMAN	7	0	4	0	0
U6 snRNA-associated Sm-like protein LSm7 OS=Homo sapiens GN=LSM7 PE=1 SV=1	sp|Q9UK45|LSM7_HUMAN	12	0	4	0	0
Exosome complex component MTR3 OS=Homo sapiens GN=EXOSC6 PE=1 SV=1	sp|Q5RKV6|EXOS6_HUMAN	28	0	4	0	0
ER membrane protein complex subunit 3 OS=Homo sapiens GN=EMC3 PE=1 SV=3	sp|Q9P0I2|EMC3_HUMAN	30	0	4	0	0
Mitochondrial import receptor subunit TOM22 homolog OS=Homo sapiens GN=TOMM22 PE=1 SV=3	sp|Q9NS69|TOM22_HUMAN	16	0	4	0	0
DNA-3-methyladenine glycosylase OS=Homo sapiens GN=MPG PE=1 SV=3	sp|P29372|3MG_HUMAN	33	0	4	0	0
Polypeptide N-acetylgalactosaminyltransferase 2 OS=Homo sapiens GN=GALNT2 PE=1 SV=1	sp|Q10471|GALT2_HUMAN	65	0	4	0	0
26S proteasome non-ATPase regulatory subunit 7 OS=Homo sapiens GN=PSMD7 PE=1 SV=2	sp|P51665|PSD7_HUMAN	37	0	4	0	0
Membrane magnesium transporter 1 OS=Homo sapiens GN=MMGT1 PE=1 SV=1	sp|Q8N4V1|MMGT1_HUMAN	15	0	4	0	0
Transmembrane protein 214 OS=Homo sapiens GN=TMEM214 PE=1 SV=2	sp|Q6NUQ4|TM214_HUMAN	77	0	4	0	0
Developmentally-regulated GTP-binding protein 1 OS=Homo sapiens GN=DRG1 PE=1 SV=1	sp|Q9Y295|DRG1_HUMAN	41	0	4	0	0
Mitotic spindle assembly checkpoint protein MAD2A OS=Homo sapiens GN=MAD2L1 PE=1 SV=1	sp|Q13257|MD2L1_HUMAN	24	0	4	0	0
Envelope glycoprotein I OS=Human herpesvirus 1 (strain 17) GN=gI PE=1 SV=1	sp|P06487|GI_HHV11	41	0	4	0	0
DNA-directed RNA polymerase II subunit RPB4 OS=Homo sapiens GN=POLR2D PE=1 SV=1	sp|O15514|RPB4_HUMAN	16	0	4	0	0
Eukaryotic translation initiation factor 3 subunit B OS=Homo sapiens GN=EIF3B PE=1 SV=3	sp|P55884|EIF3B_HUMAN	92	0	4	0	0
Eukaryotic translation initiation factor 3 subunit I OS=Homo sapiens GN=EIF3I PE=1 SV=1	sp|Q13347|EIF3I_HUMAN	37	0	4	0	0
Uncharacterized protein C7orf26 OS=Homo sapiens GN=C7orf26 PE=2 SV=1	sp|Q96N11|CG026_HUMAN	50	0	4	0	0
General transcription factor 3C polypeptide 5 OS=Homo sapiens GN=GTF3C5 PE=1 SV=2	sp|Q9Y5Q8|TF3C5_HUMAN	60	0	4	0	0
ER membrane protein complex subunit 1 OS=Homo sapiens GN=EMC1 PE=1 SV=1	sp|Q8N766|EMC1_HUMAN	112	0	4	0	0
Heparan sulfate 2-O-sulfotransferase 1 OS=Homo sapiens GN=HS2ST1 PE=1 SV=1	sp|Q7LGA3|HS2ST_HUMAN	42	0	4	0	0
Mediator of RNA polymerase II transcription subunit 7 OS=Homo sapiens GN=MED7 PE=1 SV=1	sp|O43513|MED7_HUMAN	27	0	4	0	0
SWI/SNF-related matrix-associated actin-dependent regulator of chromatin subfamily D member 1 OS=Homo sapiens GN=SMARCD1 PE=1 SV=2	sp|Q96GM5|SMRD1_HUMAN	58	0	4	0	0
TATA-box-binding protein OS=Homo sapiens GN=TBP PE=1 SV=2	sp|P20226|TBP_HUMAN	38	0	4	0	0
Eukaryotic translation initiation factor 3 subunit K OS=Homo sapiens GN=EIF3K PE=1 SV=1	sp|Q9UBQ5|EIF3K_HUMAN	25	0	4	0	0
Proteasome subunit beta type-3 OS=Homo sapiens GN=PSMB3 PE=1 SV=2	sp|P49720|PSB3_HUMAN	23	0	4	0	0
Protein S100-A13 OS=Homo sapiens GN=S100A13 PE=1 SV=1	sp|Q99584|S10AD_HUMAN	11	0	4	0	0
General transcription factor IIH subunit 1 OS=Homo sapiens GN=GTF2H1 PE=1 SV=1	sp|P32780|TF2H1_HUMAN	62	0	4	0	0
Activated RNA polymerase II transcriptional coactivator p15 OS=Homo sapiens GN=SUB1 PE=1 SV=3	sp|P53999|TCP4_HUMAN	14	0	4	0	0
Splicing factor U2AF 35 kDa subunit OS=Homo sapiens GN=U2AF1 PE=1 SV=3	sp|Q01081|U2AF1_HUMAN	28	0	4	0	0
Calponin-2 OS=Homo sapiens GN=CNN2 PE=1 SV=4	sp|Q99439|CNN2_HUMAN	34	0	5	0	0
Core histone macro-H2A.2 OS=Homo sapiens GN=H2AFY2 PE=1 SV=3	sp|Q9P0M6|H2AW_HUMAN	40	0	5	0	0
Casein kinase II subunit alpha OS=Homo sapiens GN=CSNK2A1 PE=1 SV=1	sp|P68400|CSK21_HUMAN	45	0	5	0	0
Transcription initiation factor TFIID subunit 1 OS=Homo sapiens GN=TAF1 PE=1 SV=2	sp|P21675|TAF1_HUMAN	213	0	5	0	0
Microphthalmia-associated transcription factor OS=Homo sapiens GN=MITF PE=1 SV=2	sp|O75030|MITF_HUMAN	59	0	5	0	0
Vascular endothelial zinc finger 1 OS=Homo sapiens GN=VEZF1 PE=1 SV=2	sp|Q14119|VEZF1_HUMAN	57	0	5	0	0
Integrator complex subunit 11 OS=Homo sapiens GN=CPSF3L PE=1 SV=2	sp|Q5TA45|INT11_HUMAN	68	0	5	0	0
Putative RNA-binding protein 15 OS=Homo sapiens GN=RBM15 PE=1 SV=2	sp|Q96T37|RBM15_HUMAN	107	0	5	0	0
Vinculin OS=Homo sapiens GN=VCL PE=1 SV=4	sp|P18206|VINC_HUMAN	124	0	5	0	0
Envelope glycoprotein E OS=Human herpesvirus 1 (strain 17) GN=gE PE=1 SV=1	sp|P04488|GE_HHV11	59	0	5	0	0
Bifunctional glutamate/proline--tRNA ligase OS=Homo sapiens GN=EPRS PE=1 SV=5	sp|P07814|SYEP_HUMAN	171	0	5	0	0
Alpha-globin transcription factor CP2 OS=Homo sapiens GN=TFCP2 PE=1 SV=2	sp|Q12800|TFCP2_HUMAN	57	0	5	0	0
Polymerase delta-interacting protein 3 OS=Homo sapiens GN=POLDIP3 PE=1 SV=2	sp|Q9BY77|PDIP3_HUMAN	46	0	5	0	0
Integrator complex subunit 7 OS=Homo sapiens GN=INTS7 PE=1 SV=1	sp|Q9NVH2|INT7_HUMAN	107	0	5	0	0
26S proteasome non-ATPase regulatory subunit 6 OS=Homo sapiens GN=PSMD6 PE=1 SV=1	sp|Q15008|PSMD6_HUMAN	46	0	5	0	0
Cleavage stimulation factor subunit 2 OS=Homo sapiens GN=CSTF2 PE=1 SV=1	sp|P33240|CSTF2_HUMAN	61	0	5	0	0
Very-long-chain (3R)-3-hydroxyacyl-[acyl-carrier protein] dehydratase 3 OS=Homo sapiens GN=PTPLAD1 PE=1 SV=2	sp|Q9P035|HACD3_HUMAN	43	0	5	0	0
Cytoplasmic dynein 1 heavy chain 1 OS=Homo sapiens GN=DYNC1H1 PE=1 SV=5	sp|Q14204|DYHC1_HUMAN	532	0	5	0	0
60S ribosomal protein L37 OS=Homo sapiens GN=RPL37 PE=1 SV=2	sp|P61927|RL37_HUMAN	11	0	5	0	0
Zinc finger MYM-type protein 2 OS=Homo sapiens GN=ZMYM2 PE=1 SV=1	sp|Q9UBW7|ZMYM2_HUMAN	155	0	5	0	0
Chloride intracellular channel protein 1 OS=Homo sapiens GN=CLIC1 PE=1 SV=4	sp|O00299|CLIC1_HUMAN	27	0	5	0	0
Serine/threonine-protein kinase PRP4 homolog OS=Homo sapiens GN=PRPF4B PE=1 SV=3	sp|Q13523|PRP4B_HUMAN	117	0	5	0	0
Mitochondrial 2-oxoglutarate/malate carrier protein OS=Homo sapiens GN=SLC25A11 PE=1 SV=3	sp|Q02978|M2OM_HUMAN	34	0	5	0	0
General transcription factor IIH subunit 4 OS=Homo sapiens GN=GTF2H4 PE=2 SV=1	sp|Q92759|TF2H4_HUMAN	52	0	5	0	0
Golgin subfamily A member 2 OS=Homo sapiens GN=GOLGA2 PE=1 SV=3	sp|Q08379|GOGA2_HUMAN	113	0	5	0	0
Centromere protein V OS=Homo sapiens GN=CENPV PE=1 SV=1	sp|Q7Z7K6|CENPV_HUMAN	30	0	5	0	0
Actin-related protein 2/3 complex subunit 5-like protein OS=Homo sapiens GN=ARPC5L PE=1 SV=1	sp|Q9BPX5|ARP5L_HUMAN	17	0	5	0	0
F-box-like/WD repeat-containing protein TBL1XR1 OS=Homo sapiens GN=TBL1XR1 PE=1 SV=1	sp|Q9BZK7|TBL1R_HUMAN	56	0	5	0	0
Set1/Ash2 histone methyltransferase complex subunit ASH2 OS=Homo sapiens GN=ASH2L PE=1 SV=1	sp|Q9UBL3|ASH2L_HUMAN	69	0	5	0	0
Proteasome subunit beta type-2 OS=Homo sapiens GN=PSMB2 PE=1 SV=1	sp|P49721|PSB2_HUMAN	23	0	5	0	0
Nuclear respiratory factor 1 OS=Homo sapiens GN=NRF1 PE=1 SV=1	sp|Q16656|NRF1_HUMAN	54	0	5	0	0
Stomatin-like protein 2 OS=Homo sapiens GN=STOML2 PE=1 SV=1	sp|Q9UJZ1|STML2_HUMAN	39	0	5	0	0
CDK-activating kinase assembly factor MAT1 OS=Homo sapiens GN=MNAT1 PE=1 SV=1	sp|P51948|MAT1_HUMAN	36	0	5	0	0
Mitochondrial carrier homolog 2 OS=Homo sapiens GN=MTCH2 PE=1 SV=1	sp|Q9Y6C9|MTCH2_HUMAN	33	0	5	0	0
Cancer-related nucleoside-triphosphatase OS=Homo sapiens GN=NTPCR PE=1 SV=1	sp|Q9BSD7|NTPCR_HUMAN	21	0	5	0	0
Nucleoside diphosphate kinase A OS=Homo sapiens GN=NME1 PE=1 SV=1	sp|P15531|NDKA_HUMAN	17	0	5	0	0
Cation-independent mannose-6-phosphate receptor OS=Homo sapiens GN=IGF2R PE=1 SV=3	sp|P11717|MPRI_HUMAN	274	0	5	0	0
Glutathione peroxidase 1 OS=Homo sapiens GN=GPX1 PE=1 SV=4	sp|P07203|GPX1_HUMAN	22	0	5	0	0
Mediator of RNA polymerase II transcription subunit 10 OS=Homo sapiens GN=MED10 PE=1 SV=1	sp|Q9BTT4|MED10_HUMAN	16	0	5	0	0
Translationally-controlled tumor protein OS=Homo sapiens GN=TPT1 PE=1 SV=1	sp|P13693|TCTP_HUMAN	20	0	5	0	0
Transcription elongation factor B polypeptide 2 OS=Homo sapiens GN=TCEB2 PE=1 SV=1	sp|Q15370|ELOB_HUMAN	13	0	5	0	0
Sulfhydryl oxidase 1 OS=Homo sapiens GN=QSOX1 PE=1 SV=3	sp|O00391|QSOX1_HUMAN	83	0	5	0	0
Pre-B-cell leukemia transcription factor 1 OS=Homo sapiens GN=PBX1 PE=1 SV=1	sp|P40424|PBX1_HUMAN	47	0	5	0	0
Serine beta-lactamase-like protein LACTB, mitochondrial OS=Homo sapiens GN=LACTB PE=1 SV=2	sp|P83111|LACTB_HUMAN	61	0	5	0	0
Polypyrimidine tract-binding protein 2 OS=Homo sapiens GN=PTBP2 PE=1 SV=1	sp|Q9UKA9|PTBP2_HUMAN	57	0	6	0	0
Capsid scaffolding protein OS=Human herpesvirus 1 (strain 17) GN=UL26 PE=1 SV=1	sp|P10210|SCAF_HHV11	66	0	6	0	0
Upstream-binding protein 1 OS=Homo sapiens GN=UBP1 PE=2 SV=1	sp|Q9NZI7|UBIP1_HUMAN	60	0	6	0	0
Transmembrane emp24 domain-containing protein 9 OS=Homo sapiens GN=TMED9 PE=1 SV=2	sp|Q9BVK6|TMED9_HUMAN	27	0	6	0	0
Glycylpeptide N-tetradecanoyltransferase 1 OS=Homo sapiens GN=NMT1 PE=1 SV=2	sp|P30419|NMT1_HUMAN	57	0	6	0	0
Serine/threonine-protein phosphatase 1 regulatory subunit 10 OS=Homo sapiens GN=PPP1R10 PE=1 SV=1	sp|Q96QC0|PP1RA_HUMAN	99	0	6	0	0
B-cell receptor-associated protein 31 OS=Homo sapiens GN=BCAP31 PE=1 SV=3	sp|P51572|BAP31_HUMAN	28	0	6	0	0
Metaxin-2 OS=Homo sapiens GN=MTX2 PE=1 SV=1	sp|O75431|MTX2_HUMAN	30	0	6	0	0
Cytochrome c oxidase subunit 5A, mitochondrial OS=Homo sapiens GN=COX5A PE=1 SV=2	sp|P20674|COX5A_HUMAN	17	0	6	0	0
DnaJ homolog subfamily C member 10 OS=Homo sapiens GN=DNAJC10 PE=1 SV=2	sp|Q8IXB1|DJC10_HUMAN	91	0	6	0	0
Putative oxidoreductase GLYR1 OS=Homo sapiens GN=GLYR1 PE=1 SV=3	sp|Q49A26|GLYR1_HUMAN	61	0	6	0	0
Actin-related protein 2/3 complex subunit 1A OS=Homo sapiens GN=ARPC1A PE=1 SV=2	sp|Q92747|ARC1A_HUMAN	42	0	6	0	0
V-type proton ATPase 116 kDa subunit a isoform 1 OS=Homo sapiens GN=ATP6V0A1 PE=1 SV=3	sp|Q93050|VPP1_HUMAN	96	0	6	0	0
TFIIH basal transcription factor complex helicase XPD subunit OS=Homo sapiens GN=ERCC2 PE=1 SV=1	sp|P18074|ERCC2_HUMAN	87	0	6	0	0
Cyclin-dependent kinase 7 OS=Homo sapiens GN=CDK7 PE=1 SV=1	sp|P50613|CDK7_HUMAN	39	0	6	0	0
Glypican-1 OS=Homo sapiens GN=GPC1 PE=1 SV=2	sp|P35052|GPC1_HUMAN	62	0	6	0	0
Retinoblastoma-binding protein 5 OS=Homo sapiens GN=RBBP5 PE=1 SV=2	sp|Q15291|RBBP5_HUMAN	59	0	6	0	0
Replication factor C subunit 3 OS=Homo sapiens GN=RFC3 PE=1 SV=2	sp|P40938|RFC3_HUMAN	41	0	6	0	0
Rho-related GTP-binding protein RhoC OS=Homo sapiens GN=RHOC PE=1 SV=1	sp|P08134|RHOC_HUMAN	22	0	6	0	0
Prolyl 4-hydroxylase subunit alpha-1 OS=Homo sapiens GN=P4HA1 PE=1 SV=2	sp|P13674|P4HA1_HUMAN	61	0	6	0	0
TFIIH basal transcription factor complex helicase XPB subunit OS=Homo sapiens GN=ERCC3 PE=1 SV=1	sp|P19447|ERCC3_HUMAN	89	0	6	0	0
Eukaryotic translation initiation factor 3 subunit D OS=Homo sapiens GN=EIF3D PE=1 SV=1	sp|O15371|EIF3D_HUMAN	64	0	6	0	0
Centrin-2 OS=Homo sapiens GN=CETN2 PE=1 SV=1	sp|P41208|CETN2_HUMAN	20	0	6	0	0
Zinc finger protein 384 OS=Homo sapiens GN=ZNF384 PE=1 SV=2	sp|Q8TF68|ZN384_HUMAN	63	0	6	0	0
Transcription factor MafF OS=Homo sapiens GN=MAFF PE=1 SV=2	sp|Q9ULX9|MAFF_HUMAN	18	0	6	0	0
Transcriptional enhancer factor TEF-1 OS=Homo sapiens GN=TEAD1 PE=1 SV=2	sp|P28347|TEAD1_HUMAN	48	0	6	0	0
Eukaryotic translation initiation factor 3 subunit L OS=Homo sapiens GN=EIF3L PE=1 SV=1	sp|Q9Y262|EIF3L_HUMAN	67	0	6	0	0
AT-rich interactive domain-containing protein 1B OS=Homo sapiens GN=ARID1B PE=1 SV=2	sp|Q8NFD5|ARI1B_HUMAN	236	0	6	0	0
ER lumen protein retaining receptor 2 OS=Homo sapiens GN=KDELR2 PE=1 SV=1	sp|P33947|ERD22_HUMAN	24	0	6	0	0
DNA polymerase catalytic subunit OS=Human herpesvirus 1 (strain 17) GN=UL30 PE=1 SV=2	sp|P04293|DPOL_HHV11	136	0	6	0	0
Virion egress protein UL31 OS=Human herpesvirus 1 (strain 17) GN=UL31 PE=1 SV=1	sp|P10215|UL31_HHV11	34	0	6	0	0
Pre-B-cell leukemia transcription factor 3 OS=Homo sapiens GN=PBX3 PE=1 SV=1	sp|P40426|PBX3_HUMAN	47	0	6	0	0
Chloride intracellular channel protein 4 OS=Homo sapiens GN=CLIC4 PE=1 SV=4	sp|Q9Y696|CLIC4_HUMAN	29	0	7	0	0
Ras GTPase-activating protein-binding protein 2 OS=Homo sapiens GN=G3BP2 PE=1 SV=2	sp|Q9UN86|G3BP2_HUMAN	54	0	7	0	0
CCAAT/enhancer-binding protein beta OS=Homo sapiens GN=CEBPB PE=1 SV=2	sp|P17676|CEBPB_HUMAN	36	0	7	0	0
Phostensin OS=Homo sapiens GN=PPP1R18 PE=1 SV=1	sp|Q6NYC8|PPR18_HUMAN	68	0	7	0	0
RNA-binding motif, single-stranded-interacting protein 2 OS=Homo sapiens GN=RBMS2 PE=1 SV=1	sp|Q15434|RBMS2_HUMAN	44	0	7	0	0
Histone-lysine N-methyltransferase EHMT1 OS=Homo sapiens GN=EHMT1 PE=1 SV=4	sp|Q9H9B1|EHMT1_HUMAN	141	0	7	0	0
DNA damage-binding protein 1 OS=Homo sapiens GN=DDB1 PE=1 SV=1	sp|Q16531|DDB1_HUMAN	127	0	7	0	0
Transient receptor potential cation channel subfamily V member 2 OS=Homo sapiens GN=TRPV2 PE=1 SV=1	sp|Q9Y5S1|TRPV2_HUMAN	86	0	7	0	0
THO complex subunit 5 homolog OS=Homo sapiens GN=THOC5 PE=1 SV=2	sp|Q13769|THOC5_HUMAN	79	0	7	0	0
Integrator complex subunit 10 OS=Homo sapiens GN=INTS10 PE=1 SV=2	sp|Q9NVR2|INT10_HUMAN	82	0	7	0	0
Hexokinase-1 OS=Homo sapiens GN=HK1 PE=1 SV=3	sp|P19367|HXK1_HUMAN	102	0	7	0	0
Mediator of RNA polymerase II transcription subunit 29 OS=Homo sapiens GN=MED29 PE=1 SV=1	sp|Q9NX70|MED29_HUMAN	21	0	7	0	0
NADH dehydrogenase [ubiquinone] 1 alpha subcomplex subunit 4 OS=Homo sapiens GN=NDUFA4 PE=1 SV=1	sp|O00483|NDUA4_HUMAN	9	0	7	0	0
YLP motif-containing protein 1 OS=Homo sapiens GN=YLPM1 PE=1 SV=3	sp|P49750|YLPM1_HUMAN	220	0	7	0	0
Importin subunit alpha-2 OS=Homo sapiens GN=KPNA2 PE=1 SV=1	sp|P52292|IMA2_HUMAN	58	0	7	0	0
General transcription factor 3C polypeptide 3 OS=Homo sapiens GN=GTF3C3 PE=1 SV=1	sp|Q9Y5Q9|TF3C3_HUMAN	101	0	7	0	0
Replication factor C subunit 5 OS=Homo sapiens GN=RFC5 PE=1 SV=1	sp|P40937|RFC5_HUMAN	38	0	7	0	0
Tegument protein UL21 OS=Human herpesvirus 1 (strain 17) GN=UL21 PE=1 SV=1	sp|P10205|TEG4_HHV11	58	0	7	0	0
Integrator complex subunit 6 OS=Homo sapiens GN=INTS6 PE=1 SV=1	sp|Q9UL03|INT6_HUMAN	100	0	7	0	0
Coiled-coil domain-containing protein 47 OS=Homo sapiens GN=CCDC47 PE=1 SV=1	sp|Q96A33|CCD47_HUMAN	56	0	7	0	0
Oxysterol-binding protein-related protein 8 OS=Homo sapiens GN=OSBPL8 PE=1 SV=3	sp|Q9BZF1|OSBL8_HUMAN	101	0	7	0	0
Atherin OS=Homo sapiens GN=SAMD1 PE=1 SV=1	sp|Q6SPF0|SAMD1_HUMAN	56	0	7	0	0
Protein BUD31 homolog OS=Homo sapiens GN=BUD31 PE=1 SV=2	sp|P41223|BUD31_HUMAN	17	0	7	0	0
U6 snRNA-associated Sm-like protein LSm4 OS=Homo sapiens GN=LSM4 PE=1 SV=1	sp|Q9Y4Z0|LSM4_HUMAN	15	0	7	0	0
REST corepressor 1 OS=Homo sapiens GN=RCOR1 PE=1 SV=1	sp|Q9UKL0|RCOR1_HUMAN	53	0	7	0	0
Calpain small subunit 1 OS=Homo sapiens GN=CAPNS1 PE=1 SV=1	sp|P04632|CPNS1_HUMAN	28	0	8	0	0
Putative tropomyosin alpha-3 chain-like protein OS=Homo sapiens PE=5 SV=2	sp|A6NL28|TPM3L_HUMAN	26	0	8	0	0
COUP transcription factor 2 OS=Homo sapiens GN=NR2F2 PE=1 SV=1	sp|P24468|COT2_HUMAN	46	0	8	0	0
Transcriptional repressor p66-alpha OS=Homo sapiens GN=GATAD2A PE=1 SV=1	sp|Q86YP4|P66A_HUMAN	68	0	8	0	0
Collagen alpha-1(XVIII) chain OS=Homo sapiens GN=COL18A1 PE=1 SV=5	sp|P39060|COIA1_HUMAN	178	0	8	0	0
Heat shock protein HSP 90-beta OS=Homo sapiens GN=HSP90AB1 PE=1 SV=4	sp|P08238|HS90B_HUMAN	83	0	8	0	0
Septin-7 OS=Homo sapiens GN=SEPT7 PE=1 SV=2	sp|Q16181|SEPT7_HUMAN	51	0	8	0	0
Hepatocyte growth factor OS=Homo sapiens GN=HGF PE=1 SV=2	sp|P14210|HGF_HUMAN	83	0	8	0	0
Mediator of RNA polymerase II transcription subunit 25 OS=Homo sapiens GN=MED25 PE=1 SV=2	sp|Q71SY5|MED25_HUMAN	78	0	8	0	0
60S ribosomal protein L22-like 1 OS=Homo sapiens GN=RPL22L1 PE=1 SV=2	sp|Q6P5R6|RL22L_HUMAN	15	0	8	0	0
Chromatin target of PRMT1 protein OS=Homo sapiens GN=CHTOP PE=1 SV=2	sp|Q9Y3Y2|CHTOP_HUMAN	26	0	8	0	0
Eukaryotic translation initiation factor 5A-1 OS=Homo sapiens GN=EIF5A PE=1 SV=2	sp|P63241|IF5A1_HUMAN	17	0	8	0	0
Spermatid perinuclear RNA-binding protein OS=Homo sapiens GN=STRBP PE=1 SV=1	sp|Q96SI9|STRBP_HUMAN	74	0	9	0	0
Heat shock protein HSP 90-alpha OS=Homo sapiens GN=HSP90AA1 PE=1 SV=5	sp|P07900|HS90A_HUMAN	85	0	9	0	0
Pre-mRNA-splicing factor SPF27 OS=Homo sapiens GN=BCAS2 PE=1 SV=1	sp|O75934|SPF27_HUMAN	26	0	9	0	0
Integrator complex subunit 5 OS=Homo sapiens GN=INTS5 PE=1 SV=1	sp|Q6P9B9|INT5_HUMAN	108	0	9	0	0
Mannosyl-oligosaccharide glucosidase OS=Homo sapiens GN=MOGS PE=1 SV=5	sp|Q13724|MOGS_HUMAN	92	0	9	0	0
CGG triplet repeat-binding protein 1 OS=Homo sapiens GN=CGGBP1 PE=1 SV=2	sp|Q9UFW8|CGBP1_HUMAN	19	0	9	0	0
Mediator of RNA polymerase II transcription subunit 1 OS=Homo sapiens GN=MED1 PE=1 SV=4	sp|Q15648|MED1_HUMAN	168	0	10	0	0
Mothers against decapentaplegic homolog 3 OS=Homo sapiens GN=SMAD3 PE=1 SV=1	sp|P84022|SMAD3_HUMAN	48	0	10	0	0
Microtubule-associated protein 1B OS=Homo sapiens GN=MAP1B PE=1 SV=2	sp|P46821|MAP1B_HUMAN	271	0	10	0	0
Integrator complex subunit 4 OS=Homo sapiens GN=INTS4 PE=1 SV=2	sp|Q96HW7|INT4_HUMAN	108	0	10	0	0
Extended synaptotagmin-1 OS=Homo sapiens GN=ESYT1 PE=1 SV=1	sp|Q9BSJ8|ESYT1_HUMAN	123	0	10	0	0
DnaJ homolog subfamily C member 13 OS=Homo sapiens GN=DNAJC13 PE=1 SV=5	sp|O75165|DJC13_HUMAN	254	0	10	0	0
Mediator of RNA polymerase II transcription subunit 15 OS=Homo sapiens GN=MED15 PE=1 SV=2	sp|Q96RN5|MED15_HUMAN	87	0	10	0	0
Core-binding factor subunit beta OS=Homo sapiens GN=CBFB PE=1 SV=2	sp|Q13951|PEBB_HUMAN	22	0	10	0	0
Pyrroline-5-carboxylate reductase 2 OS=Homo sapiens GN=PYCR2 PE=1 SV=1	sp|Q96C36|P5CR2_HUMAN	34	0	10	0	0
General transcription factor 3C polypeptide 4 OS=Homo sapiens GN=GTF3C4 PE=1 SV=2	sp|Q9UKN8|TF3C4_HUMAN	92	0	10	0	0
Guanine nucleotide-binding protein subunit beta-4 OS=Homo sapiens GN=GNB4 PE=1 SV=3	sp|Q9HAV0|GBB4_HUMAN	38	0	11	0	0
60S ribosomal protein L36a OS=Homo sapiens GN=RPL36A PE=1 SV=2	sp|P83881|RL36A_HUMAN	12	0	11	0	0
Microtubule-actin cross-linking factor 1, isoforms 1/2/3/5 OS=Homo sapiens GN=MACF1 PE=1 SV=4	sp|Q9UPN3|MACF1_HUMAN	838	0	11	0	0
Sorting nexin-18 OS=Homo sapiens GN=SNX18 PE=1 SV=2	sp|Q96RF0|SNX18_HUMAN	69	0	11	0	0
Tricarboxylate transport protein, mitochondrial OS=Homo sapiens GN=SLC25A1 PE=1 SV=2	sp|P53007|TXTP_HUMAN	34	0	11	0	0
Cleavage stimulation factor subunit 1 OS=Homo sapiens GN=CSTF1 PE=1 SV=1	sp|Q05048|CSTF1_HUMAN	48	0	11	0	0
Importin subunit beta-1 OS=Homo sapiens GN=KPNB1 PE=1 SV=2	sp|Q14974|IMB1_HUMAN	97	0	11	0	0
Parafibromin OS=Homo sapiens GN=CDC73 PE=1 SV=1	sp|Q6P1J9|CDC73_HUMAN	61	0	11	0	0
Methyl-CpG-binding domain protein 2 OS=Homo sapiens GN=MBD2 PE=1 SV=1	sp|Q9UBB5|MBD2_HUMAN	43	0	11	0	0
Integrator complex subunit 8 OS=Homo sapiens GN=INTS8 PE=1 SV=1	sp|Q75QN2|INT8_HUMAN	113	0	11	0	0
General transcription factor 3C polypeptide 1 OS=Homo sapiens GN=GTF3C1 PE=1 SV=4	sp|Q12789|TF3C1_HUMAN	239	0	11	0	0
Protein disulfide-isomerase A6 OS=Homo sapiens GN=PDIA6 PE=1 SV=1	sp|Q15084|PDIA6_HUMAN	48	0	11	0	0
Cleavage and polyadenylation specificity factor subunit 4 OS=Homo sapiens GN=CPSF4 PE=1 SV=1	sp|O95639|CPSF4_HUMAN	30	0	11	0	0
Polyadenylate-binding protein 4 OS=Homo sapiens GN=PABPC4 PE=1 SV=1	sp|Q13310|PABP4_HUMAN	71	0	12	0	0
SWI/SNF complex subunit SMARCC1 OS=Homo sapiens GN=SMARCC1 PE=1 SV=3	sp|Q92922|SMRC1_HUMAN	123	0	12	0	0
Host cell factor 1 OS=Homo sapiens GN=HCFC1 PE=1 SV=2	sp|P51610|HCFC1_HUMAN	209	0	12	0	0
Transcription initiation factor TFIID subunit 9 OS=Homo sapiens GN=TAF9 PE=1 SV=1	sp|Q16594|TAF9_HUMAN	29	0	12	0	0
Phenylalanine--tRNA ligase alpha subunit OS=Homo sapiens GN=FARSA PE=1 SV=3	sp|Q9Y285|SYFA_HUMAN	58	0	12	0	0
Nucleolar transcription factor 1 OS=Homo sapiens GN=UBTF PE=1 SV=1	sp|P17480|UBF1_HUMAN	89	0	12	0	0
Uracil-DNA glycosylase OS=Human herpesvirus 1 (strain 17) GN=UL2 PE=1 SV=1	sp|P10186|UNG_HHV11	36	0	12	0	0
Filamin-B OS=Homo sapiens GN=FLNB PE=1 SV=2	sp|O75369|FLNB_HUMAN	278	0	13	0	0
Unconventional myosin-Ib OS=Homo sapiens GN=MYO1B PE=2 SV=3	sp|O43795|MYO1B_HUMAN	132	0	13	0	0
Nuclear factor 1 X-type OS=Homo sapiens GN=NFIX PE=1 SV=2	sp|Q14938|NFIX_HUMAN	55	0	13	0	0
Mediator of RNA polymerase II transcription subunit 24 OS=Homo sapiens GN=MED24 PE=1 SV=1	sp|O75448|MED24_HUMAN	110	0	13	0	0
Mediator of RNA polymerase II transcription subunit 22 OS=Homo sapiens GN=MED22 PE=1 SV=2	sp|Q15528|MED22_HUMAN	22	0	13	0	0
Transcription initiation factor TFIID subunit 9B OS=Homo sapiens GN=TAF9B PE=1 SV=1	sp|Q9HBM6|TAF9B_HUMAN	28	0	13	0	0
RNA-binding protein OS=Human herpesvirus 1 (strain 17) GN=US11 PE=1 SV=1	sp|P04487|RNB_HHV11	18	0	13	0	0
Transcription initiation factor TFIID subunit 5 OS=Homo sapiens GN=TAF5 PE=1 SV=3	sp|Q15542|TAF5_HUMAN	87	0	13	0	0
Transformation/transcription domain-associated protein OS=Homo sapiens GN=TRRAP PE=1 SV=3	sp|Q9Y4A5|TRRAP_HUMAN	438	0	14	0	0
Very-long-chain enoyl-CoA reductase OS=Homo sapiens GN=TECR PE=1 SV=1	sp|Q9NZ01|TECR_HUMAN	36	0	14	0	0
Talin-1 OS=Homo sapiens GN=TLN1 PE=1 SV=3	sp|Q9Y490|TLN1_HUMAN	270	0	14	0	0
Zinc finger CCCH domain-containing protein 14 OS=Homo sapiens GN=ZC3H14 PE=1 SV=1	sp|Q6PJT7|ZC3HE_HUMAN	83	0	14	0	0
Testis-expressed sequence 10 protein OS=Homo sapiens GN=TEX10 PE=1 SV=2	sp|Q9NXF1|TEX10_HUMAN	106	0	14	0	0
Double-strand-break repair protein rad21 homolog OS=Homo sapiens GN=RAD21 PE=1 SV=2	sp|O60216|RAD21_HUMAN	72	0	14	0	0
Cohesin subunit SA-2 OS=Homo sapiens GN=STAG2 PE=1 SV=3	sp|Q8N3U4|STAG2_HUMAN	141	0	15	0	0
Gremlin-1 OS=Homo sapiens GN=GREM1 PE=1 SV=1	sp|O60565|GREM1_HUMAN	21	0	15	0	0
Triplex capsid protein VP19C OS=Human herpesvirus 1 (strain 17) GN=UL38 PE=1 SV=1	sp|P32888|VP19_HHV11	50	0	15	0	0
AT-rich interactive domain-containing protein 1A OS=Homo sapiens GN=ARID1A PE=1 SV=3	sp|O14497|ARI1A_HUMAN	242	0	15	0	0
Paired amphipathic helix protein Sin3a OS=Homo sapiens GN=SIN3A PE=1 SV=2	sp|Q96ST3|SIN3A_HUMAN	145	0	15	0	0
Microtubule-associated protein 1A OS=Homo sapiens GN=MAP1A PE=1 SV=6	sp|P78559|MAP1A_HUMAN	305	0	16	0	0
Pinin OS=Homo sapiens GN=PNN PE=1 SV=4	sp|Q9H307|PININ_HUMAN	82	0	16	0	0
DNA mismatch repair protein Msh3 OS=Homo sapiens GN=MSH3 PE=1 SV=4	sp|P20585|MSH3_HUMAN	127	0	16	0	0
Translocating chain-associated membrane protein 1 OS=Homo sapiens GN=TRAM1 PE=1 SV=3	sp|Q15629|TRAM1_HUMAN	43	0	17	0	0
Eukaryotic translation initiation factor 4 gamma 1 OS=Homo sapiens GN=EIF4G1 PE=1 SV=4	sp|Q04637|IF4G1_HUMAN	175	0	17	0	0
Scaffold attachment factor B2 OS=Homo sapiens GN=SAFB2 PE=1 SV=1	sp|Q14151|SAFB2_HUMAN	107	0	19	0	0
ATP-dependent DNA helicase Q1 OS=Homo sapiens GN=RECQL PE=1 SV=3	sp|P46063|RECQ1_HUMAN	73	0	19	0	0
V-type proton ATPase 116 kDa subunit a isoform 3 OS=Homo sapiens GN=TCIRG1 PE=1 SV=3	sp|Q13488|VPP3_HUMAN	93	0	19	0	0
Integrator complex subunit 3 OS=Homo sapiens GN=INTS3 PE=1 SV=1	sp|Q68E01|INT3_HUMAN	118	0	19	0	0
Activity-dependent neuroprotector homeobox protein OS=Homo sapiens GN=ADNP PE=1 SV=1	sp|Q9H2P0|ADNP_HUMAN	124	0	19	0	0
ATPase family AAA domain-containing protein 3B OS=Homo sapiens GN=ATAD3B PE=1 SV=1	sp|Q5T9A4|ATD3B_HUMAN	73	0	20	0	0
Alpha-actinin-4 OS=Homo sapiens GN=ACTN4 PE=1 SV=2	sp|O43707|ACTN4_HUMAN	105	0	20	0	0
Transcriptional repressor protein YY1 OS=Homo sapiens GN=YY1 PE=1 SV=2	sp|P25490|TYY1_HUMAN	45	0	20	0	0
Eukaryotic translation initiation factor 3 subunit A OS=Homo sapiens GN=EIF3A PE=1 SV=1	sp|Q14152|EIF3A_HUMAN	167	0	22	0	0
U4/U6.U5 tri-snRNP-associated protein 2 OS=Homo sapiens GN=USP39 PE=1 SV=2	sp|Q53GS9|SNUT2_HUMAN	65	0	22	0	0
Cohesin subunit SA-1 OS=Homo sapiens GN=STAG1 PE=1 SV=3	sp|Q8WVM7|STAG1_HUMAN	144	0	22	0	0
Mediator of RNA polymerase II transcription subunit 12 OS=Homo sapiens GN=MED12 PE=1 SV=4	sp|Q93074|MED12_HUMAN	243	0	22	0	0
DNA mismatch repair protein Msh2 OS=Homo sapiens GN=MSH2 PE=1 SV=1	sp|P43246|MSH2_HUMAN	105	0	23	0	0
DNA repair protein XRCC1 OS=Homo sapiens GN=XRCC1 PE=1 SV=2	sp|P18887|XRCC1_HUMAN	69	0	23	0	0
Transcription elongation factor SPT5 OS=Homo sapiens GN=SUPT5H PE=1 SV=1	sp|O00267|SPT5H_HUMAN	121	0	23	0	0
Transformer-2 protein homolog beta OS=Homo sapiens GN=TRA2B PE=1 SV=1	sp|P62995|TRA2B_HUMAN	34	0	23	0	0
Small ubiquitin-related modifier 2 OS=Homo sapiens GN=SUMO2 PE=1 SV=3	sp|P61956|SUMO2_HUMAN	11	0	24	0	0
Tegument protein UL47 OS=Human herpesvirus 1 (strain 17) GN=UL47 PE=1 SV=1	sp|P10231|TEG5_HHV11	74	0	24	0	0
Zinc finger E-box-binding homeobox 1 OS=Homo sapiens GN=ZEB1 PE=1 SV=2	sp|P37275|ZEB1_HUMAN	124	0	24	0	0
60S ribosomal protein L32 OS=Homo sapiens GN=RPL32 PE=1 SV=2	sp|P62910|RL32_HUMAN	16	0	25	0	0
Utrophin OS=Homo sapiens GN=UTRN PE=1 SV=2	sp|P46939|UTRO_HUMAN	394	0	26	0	0
Chromodomain-helicase-DNA-binding protein 3 OS=Homo sapiens GN=CHD3 PE=1 SV=3	sp|Q12873|CHD3_HUMAN	227	0	27	0	0
Mediator of RNA polymerase II transcription subunit 14 OS=Homo sapiens GN=MED14 PE=1 SV=2	sp|O60244|MED14_HUMAN	161	0	27	0	0
Transcription elongation factor SPT6 OS=Homo sapiens GN=SUPT6H PE=1 SV=2	sp|Q7KZ85|SPT6H_HUMAN	199	0	28	0	0
Kinectin OS=Homo sapiens GN=KTN1 PE=1 SV=1	sp|Q86UP2|KTN1_HUMAN	156	0	29	0	0
Symplekin OS=Homo sapiens GN=SYMPK PE=1 SV=2	sp|Q92797|SYMPK_HUMAN	141	0	29	0	0
C-terminal-binding protein 2 OS=Homo sapiens GN=CTBP2 PE=1 SV=1	sp|P56545|CTBP2_HUMAN	49	0	30	0	0
Proline-, glutamic acid- and leucine-rich protein 1 OS=Homo sapiens GN=PELP1 PE=1 SV=2	sp|Q8IZL8|PELP1_HUMAN	120	0	30	0	0
Serine/arginine-rich splicing factor 7 OS=Homo sapiens GN=SRSF7 PE=1 SV=1	sp|Q16629|SRSF7_HUMAN	27	0	33	0	0
Lysine-specific histone demethylase 1A OS=Homo sapiens GN=KDM1A PE=1 SV=2	sp|O60341|KDM1A_HUMAN	93	0	38	0	0
Nuclear factor 1 C-type OS=Homo sapiens GN=NFIC PE=1 SV=2	sp|P08651|NFIC_HUMAN	56	0	39	0	0
Heterogeneous nuclear ribonucleoprotein H2 OS=Homo sapiens GN=HNRNPH2 PE=1 SV=1	sp|P55795|HNRH2_HUMAN	49	0	40	0	0
Integrator complex subunit 1 OS=Homo sapiens GN=INTS1 PE=1 SV=2	sp|Q8N201|INT1_HUMAN	244	0	42	0	0
Sister chromatid cohesion protein PDS5 homolog B OS=Homo sapiens GN=PDS5B PE=1 SV=1	sp|Q9NTI5|PDS5B_HUMAN	165	0	42	0	0
Structural maintenance of chromosomes flexible hinge domain-containing protein 1 OS=Homo sapiens GN=SMCHD1 PE=1 SV=2	sp|A6NHR9|SMHD1_HUMAN	226	0	44	0	0
DNA topoisomerase 2-alpha OS=Homo sapiens GN=TOP2A PE=1 SV=3	sp|P11388|TOP2A_HUMAN	174	0	45	0	0
Transcription activator BRG1 OS=Homo sapiens GN=SMARCA4 PE=1 SV=2	sp|P51532|SMCA4_HUMAN	185	0	46	0	0
DNA topoisomerase 2-beta OS=Homo sapiens GN=TOP2B PE=1 SV=3	sp|Q02880|TOP2B_HUMAN	183	0	150	0	0
ATP synthase subunit beta, mitochondrial OS=Homo sapiens GN=ATP5B PE=1 SV=3	sp|P06576|ATPB_HUMAN	57	0	0	2	0
Triosephosphate isomerase OS=Homo sapiens GN=TPI1 PE=1 SV=3	sp|P60174|TPIS_HUMAN	31	0	0	2	0
Periplakin OS=Homo sapiens GN=PPL PE=1 SV=4	sp|O60437|PEPL_HUMAN	205	0	0	2	0
V-set and immunoglobulin domain-containing protein 8 OS=Homo sapiens GN=VSIG8 PE=1 SV=1	sp|Q5VU13|VSIG8_HUMAN	44	0	0	2	0
Glutathione S-transferase P OS=Homo sapiens GN=GSTP1 PE=1 SV=2	sp|P09211|GSTP1_HUMAN	23	0	0	2	0
Corneodesmosin OS=Homo sapiens GN=CDSN PE=1 SV=3	sp|Q15517|CDSN_HUMAN	52	3	0	2	0
Desmocollin-3 OS=Homo sapiens GN=DSC3 PE=1 SV=3	sp|Q14574|DSC3_HUMAN	100	4	0	2	0
Leucine-rich repeat-containing protein 15 OS=Homo sapiens GN=LRRC15 PE=1 SV=2	sp|Q8TF66|LRC15_HUMAN	64	0	0	3	0
Serpin B5 OS=Homo sapiens GN=SERPINB5 PE=1 SV=2	sp|P36952|SPB5_HUMAN	42	0	0	3	0
Fatty acid synthase OS=Homo sapiens GN=FASN PE=1 SV=3	sp|P49327|FAS_HUMAN	273	0	0	3	0
Insulin-degrading enzyme OS=Homo sapiens GN=IDE PE=1 SV=4	sp|P14735|IDE_HUMAN	118	0	0	3	0
Tripartite motif-containing protein 29 OS=Homo sapiens GN=TRIM29 PE=1 SV=2	sp|Q14134|TRI29_HUMAN	66	0	0	3	0
Protein S100-A14 OS=Homo sapiens GN=S100A14 PE=1 SV=1	sp|Q9HCY8|S10AE_HUMAN	12	5	0	3	0
Peptidyl-prolyl cis-trans isomerase A OS=Homo sapiens GN=PPIA PE=1 SV=2	sp|P62937|PPIA_HUMAN	18	0	13	3	0
Heat shock 70 kDa protein 6 OS=Homo sapiens GN=HSPA6 PE=1 SV=2	sp|P17066|HSP76_HUMAN	71	0	0	4	0
ATP synthase subunit alpha, mitochondrial OS=Homo sapiens GN=ATP5A1 PE=1 SV=1	sp|P25705|ATPA_HUMAN	60	0	0	4	0
Ubiquitin-like modifier-activating enzyme ATG7 OS=Homo sapiens GN=ATG7 PE=1 SV=1	sp|O95352|ATG7_HUMAN	78	0	0	4	0
Titin OS=Homo sapiens GN=TTN PE=1 SV=4	sp|Q8WZ42|TITIN_HUMAN	3816	4	0	4	0
Histidine ammonia-lyase OS=Homo sapiens GN=HAL PE=1 SV=1	sp|P42357|HUTH_HUMAN	73	7	0	4	0
Serpin B3 OS=Homo sapiens GN=SERPINB3 PE=1 SV=2	sp|P29508|SPB3_HUMAN	45	22	0	4	0
Thioredoxin OS=Homo sapiens GN=TXN PE=1 SV=3	sp|P10599|THIO_HUMAN	12	2	2	4	0
Selenium-binding protein 1 OS=Homo sapiens GN=SELENBP1 PE=1 SV=2	sp|Q13228|SBP1_HUMAN	52	0	0	6	0
Envoplakin OS=Homo sapiens GN=EVPL PE=1 SV=3	sp|Q92817|EVPL_HUMAN	232	0	0	7	0
Ig gamma-1 chain C region OS=Homo sapiens GN=IGHG1 PE=1 SV=1	sp|P01857|IGHG1_HUMAN	36	4	0	7	0
Bleomycin hydrolase OS=Homo sapiens GN=BLMH PE=1 SV=1	sp|Q13867|BLMH_HUMAN	53	4	0	7	0
Gasdermin-A OS=Homo sapiens GN=GSDMA PE=2 SV=4	sp|Q96QA5|GSDMA_HUMAN	49	16	0	8	0
Arginase-1 OS=Homo sapiens GN=ARG1 PE=1 SV=2	sp|P05089|ARGI1_HUMAN	35	43	0	8	0
L-lactate dehydrogenase A chain OS=Homo sapiens GN=LDHA PE=1 SV=2	sp|P00338|LDHA_HUMAN	37	0	0	10	0
Myosin-14 OS=Homo sapiens GN=MYH14 PE=1 SV=2	sp|Q7Z406|MYH14_HUMAN	228	0	22	10	0
Protein POF1B OS=Homo sapiens GN=POF1B PE=1 SV=3	sp|Q8WVV4|POF1B_HUMAN	68	16	0	16	0
Serpin B12 OS=Homo sapiens GN=SERPINB12 PE=1 SV=1	sp|Q96P63|SPB12_HUMAN	46	46	0	17	0
14-3-3 protein sigma OS=Homo sapiens GN=SFN PE=1 SV=1	sp|P31947|1433S_HUMAN	28	0	0	18	0
Fibrillin-2 OS=Homo sapiens GN=FBN2 PE=1 SV=3	sp|P35556|FBN2_HUMAN	315	21	0	19	0
Desmocollin-1 OS=Homo sapiens GN=DSC1 PE=1 SV=2	sp|Q08554|DSC1_HUMAN	100	42	0	19	0
DBH-like monooxygenase protein 1 OS=Homo sapiens GN=MOXD1 PE=2 SV=1	sp|Q6UVY6|MOXD1_HUMAN	70	0	0	0	2
Ribosomal L1 domain-containing protein 1 OS=Homo sapiens GN=RSL1D1 PE=1 SV=3	sp|O76021|RL1D1_HUMAN	55	0	0	0	2
Protein NipSnap homolog 2 OS=Homo sapiens GN=GBAS PE=1 SV=1	sp|O75323|NIPS2_HUMAN	34	0	0	0	2
Bcl10-interacting CARD protein OS=Homo sapiens GN=C9orf89 PE=1 SV=1	sp|Q96LW7|BINCA_HUMAN	26	0	0	0	2
Heat shock protein 75 kDa, mitochondrial OS=Homo sapiens GN=TRAP1 PE=1 SV=3	sp|Q12931|TRAP1_HUMAN	80	0	0	0	2
Transcription factor jun-B OS=Homo sapiens GN=JUNB PE=1 SV=1	sp|P17275|JUNB_HUMAN	36	0	0	0	2
EGF-containing fibulin-like extracellular matrix protein 1 OS=Homo sapiens GN=EFEMP1 PE=1 SV=2	sp|Q12805|FBLN3_HUMAN	55	0	0	0	2
Nucleolysin TIAR OS=Homo sapiens GN=TIAL1 PE=1 SV=1	sp|Q01085|TIAR_HUMAN	42	0	0	0	2
Protein FAM26E OS=Homo sapiens GN=FAM26E PE=2 SV=1	sp|Q8N5C1|FA26E_HUMAN	35	0	0	0	2
Cyclin-dependent kinase inhibitor 1 OS=Homo sapiens GN=CDKN1A PE=1 SV=3	sp|P38936|CDN1A_HUMAN	18	0	2	0	2
Eukaryotic translation initiation factor 1A, Y-chromosomal OS=Homo sapiens GN=EIF1AY PE=1 SV=4	sp|O14602|IF1AY_HUMAN (+1)	16	0	2	0	2
Proteasome subunit beta type-7 OS=Homo sapiens GN=PSMB7 PE=1 SV=1	sp|Q99436|PSB7_HUMAN	30	0	2	0	2
Mitochondrial import receptor subunit TOM5 homolog OS=Homo sapiens GN=TOMM5 PE=1 SV=1	sp|Q8N4H5|TOM5_HUMAN	6	0	2	0	2
Ras-related protein R-Ras OS=Homo sapiens GN=RRAS PE=1 SV=1	sp|P10301|RRAS_HUMAN	23	0	2	0	2
N-alpha-acetyltransferase 38, NatC auxiliary subunit OS=Homo sapiens GN=NAA38 PE=1 SV=3	sp|O95777|NAA38_HUMAN	10	0	2	0	2
Protein UL56 OS=Human herpesvirus 1 (strain 17) GN=UL56 PE=3 SV=1	sp|P10240|UL56_HHV11	21	0	3	0	2
Ras-related protein Rap-1A OS=Homo sapiens GN=RAP1A PE=1 SV=1	sp|P62834|RAP1A_HUMAN	21	0	3	0	2
Mediator of RNA polymerase II transcription subunit 28 OS=Homo sapiens GN=MED28 PE=1 SV=1	sp|Q9H204|MED28_HUMAN	20	0	3	0	2
Pre-mRNA 3'-end-processing factor FIP1 OS=Homo sapiens GN=FIP1L1 PE=1 SV=1	sp|Q6UN15|FIP1_HUMAN	67	0	4	0	2
ATP-citrate synthase OS=Homo sapiens GN=ACLY PE=1 SV=3	sp|P53396|ACLY_HUMAN	121	0	4	0	2
Mediator of RNA polymerase II transcription subunit 11 OS=Homo sapiens GN=MED11 PE=1 SV=2	sp|Q9P086|MED11_HUMAN	13	0	4	0	2
Peptidyl-prolyl cis-trans isomerase FKBP11 OS=Homo sapiens GN=FKBP11 PE=1 SV=1	sp|Q9NYL4|FKB11_HUMAN	22	0	5	0	2
Na(+)/H(+) exchange regulatory cofactor NHE-RF2 OS=Homo sapiens GN=SLC9A3R2 PE=1 SV=2	sp|Q15599|NHRF2_HUMAN	37	0	5	0	2
DNA-directed RNA polymerase II subunit RPB7 OS=Homo sapiens GN=POLR2G PE=1 SV=1	sp|P62487|RPB7_HUMAN	19	0	5	0	2
Protein phosphatase 1 regulatory subunit 12A OS=Homo sapiens GN=PPP1R12A PE=1 SV=1	sp|O14974|MYPT1_HUMAN	115	0	6	0	2
Eukaryotic translation initiation factor 4E OS=Homo sapiens GN=EIF4E PE=1 SV=2	sp|P06730|IF4E_HUMAN	25	0	6	0	2
DNA-directed RNA polymerases I, II, and III subunit RPABC3 OS=Homo sapiens GN=POLR2H PE=1 SV=4	sp|P52434|RPAB3_HUMAN	17	0	7	0	2
RNA-binding protein FUS OS=Homo sapiens GN=FUS PE=1 SV=1	sp|P35637|FUS_HUMAN	53	0	8	0	2
PDZ and LIM domain protein 1 OS=Homo sapiens GN=PDLIM1 PE=1 SV=4	sp|O00151|PDLI1_HUMAN	36	0	8	0	2
Nuclear cap-binding protein subunit 2 OS=Homo sapiens GN=NCBP2 PE=1 SV=1	sp|P52298|NCBP2_HUMAN	18	0	9	0	2
Serine/threonine-protein phosphatase 2A catalytic subunit alpha isoform OS=Homo sapiens GN=PPP2CA PE=1 SV=1	sp|P67775|PP2AA_HUMAN	36	0	10	0	2
General transcription factor IIH subunit 2 OS=Homo sapiens GN=GTF2H2 PE=1 SV=1	sp|Q13888|TF2H2_HUMAN (+1)	44	0	11	0	2
Nuclear cap-binding protein subunit 1 OS=Homo sapiens GN=NCBP1 PE=1 SV=1	sp|Q09161|NCBP1_HUMAN	92	0	12	0	2
Transcription initiation factor TFIID subunit 6 OS=Homo sapiens GN=TAF6 PE=1 SV=1	sp|P49848|TAF6_HUMAN	73	0	13	0	2
Cleavage and polyadenylation specificity factor subunit 2 OS=Homo sapiens GN=CPSF2 PE=1 SV=2	sp|Q9P2I0|CPSF2_HUMAN	88	0	14	0	2
Cell division cycle 5-like protein OS=Homo sapiens GN=CDC5L PE=1 SV=2	sp|Q99459|CDC5L_HUMAN	92	0	15	0	2
DNA-(apurinic or apyrimidinic site) lyase OS=Homo sapiens GN=APEX1 PE=1 SV=2	sp|P27695|APEX1_HUMAN	36	0	15	0	2
Mediator of RNA polymerase II transcription subunit 16 OS=Homo sapiens GN=MED16 PE=1 SV=2	sp|Q9Y2X0|MED16_HUMAN	97	0	17	0	2
FACT complex subunit SSRP1 OS=Homo sapiens GN=SSRP1 PE=1 SV=1	sp|Q08945|SSRP1_HUMAN	81	0	20	0	2
Procollagen-lysine,2-oxoglutarate 5-dioxygenase 1 OS=Homo sapiens GN=PLOD1 PE=1 SV=2	sp|Q02809|PLOD1_HUMAN	84	0	31	0	2
Zinc-alpha-2-glycoprotein OS=Homo sapiens GN=AZGP1 PE=1 SV=2	sp|P25311|ZA2G_HUMAN	34	3	0	2	2
Ig alpha-1 chain C region OS=Homo sapiens GN=IGHA1 PE=1 SV=2	sp|P01876|IGHA1_HUMAN	38	7	0	3	2
Protein S100-A7 OS=Homo sapiens GN=S100A7 PE=1 SV=4	sp|P31151|S10A7_HUMAN	11	5	0	5	2
Non-specific cytotoxic cell receptor protein 1 homolog OS=Homo sapiens GN=NCCRP1 PE=1 SV=1	sp|Q6ZVX7|NCRP1_HUMAN	31	9	0	5	2
Neutrophil defensin 3 OS=Homo sapiens GN=DEFA3 PE=1 SV=1	sp|P59666|DEF3_HUMAN	10	13	2	7	2
Kinesin-like protein KIF27 OS=Homo sapiens GN=KIF27 PE=2 SV=1	sp|Q86VH2|KIF27_HUMAN	160	0	0	0	3
Mucin-like protein 1 OS=Homo sapiens GN=MUCL1 PE=1 SV=1	sp|Q96DR8|MUCL1_HUMAN	9	0	0	0	3
TRIO and F-actin-binding protein OS=Homo sapiens GN=TRIOBP PE=1 SV=3	sp|Q9H2D6|TARA_HUMAN	261	0	0	0	3
Proteasome subunit beta type-8 OS=Homo sapiens GN=PSMB8 PE=1 SV=3	sp|P28062|PSB8_HUMAN	30	0	0	0	3
Protein Red OS=Homo sapiens GN=IK PE=1 SV=3	sp|Q13123|RED_HUMAN	66	0	0	0	3
H/ACA ribonucleoprotein complex subunit 3 OS=Homo sapiens GN=NOP10 PE=1 SV=1	sp|Q9NPE3|NOP10_HUMAN	8	0	0	0	3
Death-associated protein kinase 3 OS=Homo sapiens GN=DAPK3 PE=1 SV=1	sp|O43293|DAPK3_HUMAN	53	0	0	0	3
DNA primase OS=Human herpesvirus 1 (strain 17) GN=UL52 PE=3 SV=1	sp|P10236|PRIM_HHV11	114	0	0	0	3
Prolyl 4-hydroxylase subunit alpha-2 OS=Homo sapiens GN=P4HA2 PE=1 SV=1	sp|O15460|P4HA2_HUMAN	61	0	2	0	3
Ribosome maturation protein SBDS OS=Homo sapiens GN=SBDS PE=1 SV=4	sp|Q9Y3A5|SBDS_HUMAN	29	0	2	0	3
Nidogen-2 OS=Homo sapiens GN=NID2 PE=1 SV=3	sp|Q14112|NID2_HUMAN	151	0	3	0	3
Replication factor C subunit 2 OS=Homo sapiens GN=RFC2 PE=1 SV=3	sp|P35250|RFC2_HUMAN	39	0	3	0	3
Protein disulfide-isomerase A5 OS=Homo sapiens GN=PDIA5 PE=1 SV=1	sp|Q14554|PDIA5_HUMAN	60	0	3	0	3
Proteasomal ubiquitin receptor ADRM1 OS=Homo sapiens GN=ADRM1 PE=1 SV=2	sp|Q16186|ADRM1_HUMAN	42	0	3	0	3
Survival of motor neuron-related-splicing factor 30 OS=Homo sapiens GN=SMNDC1 PE=1 SV=1	sp|O75940|SPF30_HUMAN	27	0	3	0	3
Signal peptidase complex catalytic subunit SEC11A OS=Homo sapiens GN=SEC11A PE=1 SV=1	sp|P67812|SC11A_HUMAN	21	0	4	0	3
Eukaryotic translation initiation factor 3 subunit M OS=Homo sapiens GN=EIF3M PE=1 SV=1	sp|Q7L2H7|EIF3M_HUMAN	43	0	4	0	3
Neprilysin OS=Homo sapiens GN=MME PE=1 SV=2	sp|P08473|NEP_HUMAN	86	0	4	0	3
Transcription initiation factor TFIID subunit 10 OS=Homo sapiens GN=TAF10 PE=1 SV=1	sp|Q12962|TAF10_HUMAN	22	0	4	0	3
Surfeit locus protein 4 OS=Homo sapiens GN=SURF4 PE=1 SV=3	sp|O15260|SURF4_HUMAN	30	0	5	0	3
Eukaryotic translation initiation factor 3 subunit H OS=Homo sapiens GN=EIF3H PE=1 SV=1	sp|O15372|EIF3H_HUMAN	40	0	5	0	3
Ras-related protein Rab-7a OS=Homo sapiens GN=RAB7A PE=1 SV=1	sp|P51149|RAB7A_HUMAN	23	0	5	0	3
Cyclin-C OS=Homo sapiens GN=CCNC PE=1 SV=2	sp|P24863|CCNC_HUMAN	33	0	5	0	3
Ragulator complex protein LAMTOR4 OS=Homo sapiens GN=LAMTOR4 PE=1 SV=1	sp|Q0VGL1|LTOR4_HUMAN	11	0	5	0	3
SWI/SNF-related matrix-associated actin-dependent regulator of chromatin subfamily D member 3 OS=Homo sapiens GN=SMARCD3 PE=1 SV=1	sp|Q6STE5|SMRD3_HUMAN	55	0	6	0	3
Cell division control protein 42 homolog OS=Homo sapiens GN=CDC42 PE=1 SV=2	sp|P60953|CDC42_HUMAN	21	0	6	0	3
Lysophospholipid acyltransferase 7 OS=Homo sapiens GN=MBOAT7 PE=1 SV=2	sp|Q96N66|MBOA7_HUMAN	53	0	6	0	3
mRNA export factor OS=Homo sapiens GN=RAE1 PE=1 SV=1	sp|P78406|RAE1L_HUMAN	41	0	6	0	3
Vesicle-trafficking protein SEC22b OS=Homo sapiens GN=SEC22B PE=1 SV=4	sp|O75396|SC22B_HUMAN	25	0	6	0	3
Fibroblast growth factor 2 OS=Homo sapiens GN=FGF2 PE=1 SV=3	sp|P09038|FGF2_HUMAN	31	0	6	0	3
Delta(3,5)-Delta(2,4)-dienoyl-CoA isomerase, mitochondrial OS=Homo sapiens GN=ECH1 PE=1 SV=2	sp|Q13011|ECH1_HUMAN	36	0	6	0	3
Ras-related protein Rab-5C OS=Homo sapiens GN=RAB5C PE=1 SV=2	sp|P51148|RAB5C_HUMAN	23	0	7	0	3
V-type proton ATPase subunit H OS=Homo sapiens GN=ATP6V1H PE=1 SV=1	sp|Q9UI12|VATH_HUMAN	56	0	7	0	3
Cleavage stimulation factor subunit 3 OS=Homo sapiens GN=CSTF3 PE=1 SV=1	sp|Q12996|CSTF3_HUMAN	83	0	8	0	3
Mediator of RNA polymerase II transcription subunit 4 OS=Homo sapiens GN=MED4 PE=1 SV=1	sp|Q9NPJ6|MED4_HUMAN	30	0	8	0	3
V-type proton ATPase subunit D OS=Homo sapiens GN=ATP6V1D PE=1 SV=1	sp|Q9Y5K8|VATD_HUMAN	28	0	8	0	3
Small nuclear ribonucleoprotein E OS=Homo sapiens GN=SNRPE PE=1 SV=1	sp|P62304|RUXE_HUMAN	11	0	9	0	3
Proteasome subunit alpha type-6 OS=Homo sapiens GN=PSMA6 PE=1 SV=1	sp|P60900|PSA6_HUMAN	27	0	9	0	3
F-actin-capping protein subunit beta OS=Homo sapiens GN=CAPZB PE=1 SV=4	sp|P47756|CAPZB_HUMAN	31	0	10	0	3
Magnesium transporter protein 1 OS=Homo sapiens GN=MAGT1 PE=1 SV=1	sp|Q9H0U3|MAGT1_HUMAN	38	0	10	0	3
Bifunctional polynucleotide phosphatase/kinase OS=Homo sapiens GN=PNKP PE=1 SV=1	sp|Q96T60|PNKP_HUMAN	57	0	10	0	3
26S proteasome non-ATPase regulatory subunit 1 OS=Homo sapiens GN=PSMD1 PE=1 SV=2	sp|Q99460|PSMD1_HUMAN	106	0	11	0	3
26S protease regulatory subunit 7 OS=Homo sapiens GN=PSMC2 PE=1 SV=3	sp|P35998|PRS7_HUMAN	49	0	11	0	3
Splicing factor 3B subunit 5 OS=Homo sapiens GN=SF3B5 PE=1 SV=1	sp|Q9BWJ5|SF3B5_HUMAN	10	0	11	0	3
26S proteasome non-ATPase regulatory subunit 2 OS=Homo sapiens GN=PSMD2 PE=1 SV=3	sp|Q13200|PSMD2_HUMAN	100	0	12	0	3
Cleavage and polyadenylation specificity factor subunit 5 OS=Homo sapiens GN=NUDT21 PE=1 SV=1	sp|O43809|CPSF5_HUMAN	26	0	12	0	3
U4/U6.U5 tri-snRNP-associated protein 1 OS=Homo sapiens GN=SART1 PE=1 SV=1	sp|O43290|SNUT1_HUMAN	90	0	13	0	3
Collagen alpha-1(III) chain OS=Homo sapiens GN=COL3A1 PE=1 SV=4	sp|P02461|CO3A1_HUMAN	139	0	13	0	3
Gap junction alpha-1 protein OS=Homo sapiens GN=GJA1 PE=1 SV=2	sp|P17302|CXA1_HUMAN	43	0	13	0	3
Phenylalanine--tRNA ligase beta subunit OS=Homo sapiens GN=FARSB PE=1 SV=3	sp|Q9NSD9|SYFB_HUMAN	66	0	13	0	3
Procollagen-lysine,2-oxoglutarate 5-dioxygenase 3 OS=Homo sapiens GN=PLOD3 PE=1 SV=1	sp|O60568|PLOD3_HUMAN	85	0	14	0	3
DNA-directed RNA polymerase II subunit RPB3 OS=Homo sapiens GN=POLR2C PE=1 SV=2	sp|P19387|RPB3_HUMAN	31	0	14	0	3
Septin-2 OS=Homo sapiens GN=SEPT2 PE=1 SV=1	sp|Q15019|SEPT2_HUMAN	41	0	15	0	3
Triplex capsid protein VP23 OS=Human herpesvirus 1 (strain 17) GN=UL18 PE=1 SV=1	sp|P10202|VP23_HHV11	34	0	15	0	3
Methyl-CpG-binding domain protein 3 OS=Homo sapiens GN=MBD3 PE=1 SV=1	sp|O95983|MBD3_HUMAN	33	0	15	0	3
RNA-binding protein 25 OS=Homo sapiens GN=RBM25 PE=1 SV=3	sp|P49756|RBM25_HUMAN	100	0	17	0	3
Recombining binding protein suppressor of hairless OS=Homo sapiens GN=RBPJ PE=1 SV=3	sp|Q06330|SUH_HUMAN	56	0	17	0	3
Nucleoprotein TPR OS=Homo sapiens GN=TPR PE=1 SV=3	sp|P12270|TPR_HUMAN	267	0	28	0	3
Transcriptional repressor p66-beta OS=Homo sapiens GN=GATAD2B PE=1 SV=1	sp|Q8WXI9|P66B_HUMAN	65	0	34	0	3
DNA-directed RNA polymerase II subunit RPB2 OS=Homo sapiens GN=POLR2B PE=1 SV=1	sp|P30876|RPB2_HUMAN	134	0	44	0	3
Nuclease-sensitive element-binding protein 1 OS=Homo sapiens GN=YBX1 PE=1 SV=3	sp|P67809|YBOX1_HUMAN	36	0	44	0	3
Metastasis-associated protein MTA1 OS=Homo sapiens GN=MTA1 PE=1 SV=2	sp|Q13330|MTA1_HUMAN	81	0	47	0	3
THO complex subunit 2 OS=Homo sapiens GN=THOC2 PE=1 SV=2	sp|Q8NI27|THOC2_HUMAN	183	0	48	0	3
DNA ligase 3 OS=Homo sapiens GN=LIG3 PE=1 SV=2	sp|P49916|DNLI3_HUMAN	113	0	66	0	3
Metastasis-associated protein MTA2 OS=Homo sapiens GN=MTA2 PE=1 SV=1	sp|O94776|MTA2_HUMAN	75	0	94	0	3
Cytochrome c oxidase subunit 2 OS=Homo sapiens GN=MT-CO2 PE=1 SV=1	sp|P00403|COX2_HUMAN	26	3	7	2	3
Catalase OS=Homo sapiens GN=CAT PE=1 SV=3	sp|P04040|CATA_HUMAN	60	14	0	3	3
Cornifin-A OS=Homo sapiens GN=SPRR1A PE=1 SV=2	sp|P35321|SPR1A_HUMAN	10	16	0	3	3
Alpha-enolase OS=Homo sapiens GN=ENO1 PE=1 SV=2	sp|P06733|ENOA_HUMAN	47	12	0	7	3
Loricrin OS=Homo sapiens GN=LOR PE=1 SV=2	sp|P23490|LORI_HUMAN	26	8	2	7	3
Apolipoprotein B-100 OS=Homo sapiens GN=APOB PE=1 SV=2	sp|P04114|APOB_HUMAN	516	0	0	0	4
Serine/arginine-rich splicing factor 2 OS=Homo sapiens GN=SRSF2 PE=1 SV=4	sp|Q01130|SRSF2_HUMAN	25	0	0	0	4
Serine hydroxymethyltransferase, mitochondrial OS=Homo sapiens GN=SHMT2 PE=1 SV=3	sp|P34897|GLYM_HUMAN	56	0	0	0	4
Arginine--tRNA ligase, cytoplasmic OS=Homo sapiens GN=RARS PE=1 SV=2	sp|P54136|SYRC_HUMAN	75	0	0	0	4
Pre-mRNA-splicing factor RBM22 OS=Homo sapiens GN=RBM22 PE=1 SV=1	sp|Q9NW64|RBM22_HUMAN	47	0	0	0	4
Small proline-rich protein 2E OS=Homo sapiens GN=SPRR2E PE=2 SV=2	sp|P22531|SPR2E_HUMAN	8	23	0	0	4
Pleiotropic regulator 1 OS=Homo sapiens GN=PLRG1 PE=1 SV=1	sp|O43660|PLRG1_HUMAN	57	0	3	0	4
Thioredoxin-dependent peroxide reductase, mitochondrial OS=Homo sapiens GN=PRDX3 PE=1 SV=3	sp|P30048|PRDX3_HUMAN	28	0	3	0	4
Adenosine 3'-phospho 5'-phosphosulfate transporter 1 OS=Homo sapiens GN=SLC35B2 PE=1 SV=1	sp|Q8TB61|S35B2_HUMAN	48	0	4	0	4
Single-stranded DNA-binding protein, mitochondrial OS=Homo sapiens GN=SSBP1 PE=1 SV=1	sp|Q04837|SSBP_HUMAN	17	0	4	0	4
Guanine nucleotide-binding protein G(s) subunit alpha isoforms XLas OS=Homo sapiens GN=GNAS PE=1 SV=2	sp|Q5JWF2|GNAS1_HUMAN	111	0	5	0	4
Plasminogen activator inhibitor 1 OS=Homo sapiens GN=SERPINE1 PE=1 SV=1	sp|P05121|PAI1_HUMAN	45	0	5	0	4
Procollagen C-endopeptidase enhancer 1 OS=Homo sapiens GN=PCOLCE PE=1 SV=2	sp|Q15113|PCOC1_HUMAN	48	0	5	0	4
Chromobox protein homolog 5 OS=Homo sapiens GN=CBX5 PE=1 SV=1	sp|P45973|CBX5_HUMAN	22	0	5	0	4
Replication factor C subunit 4 OS=Homo sapiens GN=RFC4 PE=1 SV=2	sp|P35249|RFC4_HUMAN	40	0	5	0	4
Mediator of RNA polymerase II transcription subunit 31 OS=Homo sapiens GN=MED31 PE=1 SV=1	sp|Q9Y3C7|MED31_HUMAN	16	0	5	0	4
Casein kinase II subunit alpha' OS=Homo sapiens GN=CSNK2A2 PE=1 SV=1	sp|P19784|CSK22_HUMAN	41	0	6	0	4
Transmembrane and coiled-coil domain-containing protein 1 OS=Homo sapiens GN=TMCO1 PE=1 SV=1	sp|Q9UM00|TMCO1_HUMAN	21	0	6	0	4
ADP-ribosylation factor 3 OS=Homo sapiens GN=ARF3 PE=1 SV=2	sp|P61204|ARF3_HUMAN	21	0	6	0	4
Torsin-1A-interacting protein 1 OS=Homo sapiens GN=TOR1AIP1 PE=1 SV=2	sp|Q5JTV8|TOIP1_HUMAN	66	0	6	0	4
Ras-related C3 botulinum toxin substrate 1 OS=Homo sapiens GN=RAC1 PE=1 SV=1	sp|P63000|RAC1_HUMAN	21	0	6	0	4
Proteasome subunit beta type-4 OS=Homo sapiens GN=PSMB4 PE=1 SV=4	sp|P28070|PSB4_HUMAN	29	0	6	0	4
Cyclin-dependent kinase 9 OS=Homo sapiens GN=CDK9 PE=1 SV=3	sp|P50750|CDK9_HUMAN	43	0	6	0	4
Serum deprivation-response protein OS=Homo sapiens GN=SDPR PE=1 SV=3	sp|O95810|SDPR_HUMAN	47	0	7	0	4
26S protease regulatory subunit 8 OS=Homo sapiens GN=PSMC5 PE=1 SV=1	sp|P62195|PRS8_HUMAN	46	0	7	0	4
Actin-related protein 2/3 complex subunit 5 OS=Homo sapiens GN=ARPC5 PE=1 SV=3	sp|O15511|ARPC5_HUMAN	16	0	7	0	4
ER membrane protein complex subunit 2 OS=Homo sapiens GN=EMC2 PE=1 SV=1	sp|Q15006|EMC2_HUMAN	35	0	7	0	4
Dolichyl-diphosphooligosaccharide--protein glycosyltransferase subunit STT3A OS=Homo sapiens GN=STT3A PE=1 SV=2	sp|P46977|STT3A_HUMAN	81	0	8	0	4
Eukaryotic translation initiation factor 3 subunit F OS=Homo sapiens GN=EIF3F PE=1 SV=1	sp|O00303|EIF3F_HUMAN	38	0	8	0	4
Transitional endoplasmic reticulum ATPase OS=Homo sapiens GN=VCP PE=1 SV=4	sp|P55072|TERA_HUMAN	89	0	9	0	4
Cytochrome c oxidase subunit 4 isoform 1, mitochondrial OS=Homo sapiens GN=COX4I1 PE=1 SV=1	sp|P13073|COX41_HUMAN	20	0	9	0	4
Probable ATP-dependent RNA helicase DDX23 OS=Homo sapiens GN=DDX23 PE=1 SV=3	sp|Q9BUQ8|DDX23_HUMAN	96	0	10	0	4
V-type proton ATPase subunit S1 OS=Homo sapiens GN=ATP6AP1 PE=1 SV=2	sp|Q15904|VAS1_HUMAN	52	0	10	0	4
SWI/SNF-related matrix-associated actin-dependent regulator of chromatin subfamily D member 2 OS=Homo sapiens GN=SMARCD2 PE=1 SV=3	sp|Q92925|SMRD2_HUMAN	59	0	10	0	4
Mediator of RNA polymerase II transcription subunit 30 OS=Homo sapiens GN=MED30 PE=1 SV=1	sp|Q96HR3|MED30_HUMAN	20	0	10	0	4
Mediator of RNA polymerase II transcription subunit 18 OS=Homo sapiens GN=MED18 PE=1 SV=1	sp|Q9BUE0|MED18_HUMAN	24	0	10	0	4
Eukaryotic translation initiation factor 2 subunit 2 OS=Homo sapiens GN=EIF2S2 PE=1 SV=2	sp|P20042|IF2B_HUMAN	38	0	11	0	4
Cartilage-associated protein OS=Homo sapiens GN=CRTAP PE=1 SV=1	sp|O75718|CRTAP_HUMAN	47	0	13	0	4
THO complex subunit 7 homolog OS=Homo sapiens GN=THOC7 PE=1 SV=3	sp|Q6I9Y2|THOC7_HUMAN	24	0	13	0	4
Band 4.1-like protein 2 OS=Homo sapiens GN=EPB41L2 PE=1 SV=1	sp|O43491|E41L2_HUMAN	113	0	14	0	4
Protein NipSnap homolog 1 OS=Homo sapiens GN=NIPSNAP1 PE=1 SV=1	sp|Q9BPW8|NIPS1_HUMAN	33	0	14	0	4
Serine/threonine-protein phosphatase 2A 65 kDa regulatory subunit A alpha isoform OS=Homo sapiens GN=PPP2R1A PE=1 SV=4	sp|P30153|2AAA_HUMAN	65	0	15	0	4
Caprin-1 OS=Homo sapiens GN=CAPRIN1 PE=1 SV=2	sp|Q14444|CAPR1_HUMAN	78	0	17	0	4
U1 small nuclear ribonucleoprotein A OS=Homo sapiens GN=SNRPA PE=1 SV=3	sp|P09012|SNRPA_HUMAN	31	0	21	0	4
Src substrate cortactin OS=Homo sapiens GN=CTTN PE=1 SV=2	sp|Q14247|SRC8_HUMAN	62	0	24	0	4
DBIRD complex subunit ZNF326 OS=Homo sapiens GN=ZNF326 PE=1 SV=2	sp|Q5BKZ1|ZN326_HUMAN	66	0	33	0	4
Cleavage and polyadenylation specificity factor subunit 1 OS=Homo sapiens GN=CPSF1 PE=1 SV=2	sp|Q10570|CPSF1_HUMAN	161	0	36	0	4
DNA-dependent protein kinase catalytic subunit OS=Homo sapiens GN=PRKDC PE=1 SV=3	sp|P78527|PRKDC_HUMAN	469	0	46	0	4
Protein S100-A16 OS=Homo sapiens GN=S100A16 PE=1 SV=1	sp|Q96FQ6|S10AG_HUMAN	12	0	11	3	4
Fatty acid-binding protein, epidermal OS=Homo sapiens GN=FABP5 PE=1 SV=3	sp|Q01469|FABP5_HUMAN	15	11	0	6	4
Protein S100-A11 OS=Homo sapiens GN=S100A11 PE=1 SV=2	sp|P31949|S10AB_HUMAN	12	8	12	7	4
Cathepsin D OS=Homo sapiens GN=CTSD PE=1 SV=1	sp|P07339|CATD_HUMAN	45	15	4	8	4
Peroxiredoxin-2 OS=Homo sapiens GN=PRDX2 PE=1 SV=5	sp|P32119|PRDX2_HUMAN	22	6	9	10	4
Elongation factor 2 OS=Homo sapiens GN=EEF2 PE=1 SV=4	sp|P13639|EF2_HUMAN	95	0	13	10	4
Skin-specific protein 32 OS=Homo sapiens GN=XP32 PE=1 SV=1	sp|Q5T750|XP32_HUMAN	26	30	2	11	4
Protein-glutamine gamma-glutamyltransferase K OS=Homo sapiens GN=TGM1 PE=1 SV=4	sp|P22735|TGM1_HUMAN	90	40	0	14	4
Pleiotrophin OS=Homo sapiens GN=PTN PE=1 SV=1	sp|P21246|PTN_HUMAN	19	0	0	0	5
Cytochrome c oxidase subunit 6C OS=Homo sapiens GN=COX6C PE=1 SV=2	sp|P09669|COX6C_HUMAN	9	0	0	0	5
Uncharacterized protein C8orf59 OS=Homo sapiens GN=C8orf59 PE=1 SV=2	sp|Q8N0T1|CH059_HUMAN	11	0	0	0	5
Thy-1 membrane glycoprotein OS=Homo sapiens GN=THY1 PE=1 SV=2	sp|P04216|THY1_HUMAN	18	2	0	0	5
Latent-transforming growth factor beta-binding protein 1 OS=Homo sapiens GN=LTBP1 PE=1 SV=4	sp|Q14766|LTBP1_HUMAN	187	0	3	0	5
Ras-related protein Rab-1A OS=Homo sapiens GN=RAB1A PE=1 SV=3	sp|P62820|RAB1A_HUMAN	23	0	5	0	5
26S protease regulatory subunit 6B OS=Homo sapiens GN=PSMC4 PE=1 SV=2	sp|P43686|PRS6B_HUMAN	47	0	5	0	5
PDZ and LIM domain protein 4 OS=Homo sapiens GN=PDLIM4 PE=1 SV=2	sp|P50479|PDLI4_HUMAN	35	0	5	0	5
Protein transport protein Sec61 subunit gamma OS=Homo sapiens GN=SEC61G PE=2 SV=1	sp|P60059|SC61G_HUMAN	8	0	5	0	5
Endothelial differentiation-related factor 1 OS=Homo sapiens GN=EDF1 PE=1 SV=1	sp|O60869|EDF1_HUMAN	16	0	6	0	5
Glycerol kinase OS=Homo sapiens GN=GK PE=1 SV=3	sp|P32189|GLPK_HUMAN (+1)	61	0	6	0	5
ADP-ribosylation factor 4 OS=Homo sapiens GN=ARF4 PE=1 SV=3	sp|P18085|ARF4_HUMAN	21	0	6	0	5
Signal peptidase complex subunit 3 OS=Homo sapiens GN=SPCS3 PE=1 SV=1	sp|P61009|SPCS3_HUMAN	20	0	6	0	5
V-type proton ATPase 16 kDa proteolipid subunit OS=Homo sapiens GN=ATP6V0C PE=1 SV=1	sp|P27449|VATL_HUMAN	16	0	6	0	5
Transmembrane emp24 domain-containing protein 7 OS=Homo sapiens GN=TMED7 PE=1 SV=2	sp|Q9Y3B3|TMED7_HUMAN	25	0	6	0	5
Lysosomal protective protein OS=Homo sapiens GN=CTSA PE=1 SV=2	sp|P10619|PPGB_HUMAN	54	0	7	0	5
Ribosomal biogenesis protein LAS1L OS=Homo sapiens GN=LAS1L PE=1 SV=2	sp|Q9Y4W2|LAS1L_HUMAN	83	0	7	0	5
26S protease regulatory subunit 10B OS=Homo sapiens GN=PSMC6 PE=1 SV=1	sp|P62333|PRS10_HUMAN	44	0	7	0	5
60 kDa heat shock protein, mitochondrial OS=Homo sapiens GN=HSPD1 PE=1 SV=2	sp|P10809|CH60_HUMAN	61	0	7	0	5
PDZ and LIM domain protein 7 OS=Homo sapiens GN=PDLIM7 PE=1 SV=1	sp|Q9NR12|PDLI7_HUMAN	50	0	8	0	5
26S proteasome non-ATPase regulatory subunit 13 OS=Homo sapiens GN=PSMD13 PE=1 SV=2	sp|Q9UNM6|PSD13_HUMAN	43	0	8	0	5
General transcription factor IIH subunit 3 OS=Homo sapiens GN=GTF2H3 PE=1 SV=2	sp|Q13889|TF2H3_HUMAN	34	0	8	0	5
Ras GTPase-activating protein-binding protein 1 OS=Homo sapiens GN=G3BP1 PE=1 SV=1	sp|Q13283|G3BP1_HUMAN	52	0	9	0	5
RNA-binding protein 8A OS=Homo sapiens GN=RBM8A PE=1 SV=1	sp|Q9Y5S9|RBM8A_HUMAN	20	0	9	0	5
26S protease regulatory subunit 6A OS=Homo sapiens GN=PSMC3 PE=1 SV=3	sp|P17980|PRS6A_HUMAN	49	0	9	0	5
Casein kinase II subunit beta OS=Homo sapiens GN=CSNK2B PE=1 SV=1	sp|P67870|CSK2B_HUMAN	25	0	9	0	5
SWI/SNF-related matrix-associated actin-dependent regulator of chromatin subfamily B member 1 OS=Homo sapiens GN=SMARCB1 PE=1 SV=2	sp|Q12824|SNF5_HUMAN	44	0	10	0	5
U4/U6 small nuclear ribonucleoprotein Prp31 OS=Homo sapiens GN=PRPF31 PE=1 SV=2	sp|Q8WWY3|PRP31_HUMAN	55	0	10	0	5
Transmembrane emp24 domain-containing protein 10 OS=Homo sapiens GN=TMED10 PE=1 SV=2	sp|P49755|TMEDA_HUMAN	25	0	10	0	5
DNA-directed RNA polymerases I, II, and III subunit RPABC1 OS=Homo sapiens GN=POLR2E PE=1 SV=4	sp|P19388|RPAB1_HUMAN	25	0	10	0	5
Mediator of RNA polymerase II transcription subunit 27 OS=Homo sapiens GN=MED27 PE=1 SV=1	sp|Q6P2C8|MED27_HUMAN	35	0	11	0	5
Cysteine and glycine-rich protein 1 OS=Homo sapiens GN=CSRP1 PE=1 SV=3	sp|P21291|CSRP1_HUMAN	21	0	12	0	5
Peptidyl-prolyl cis-trans isomerase-like 1 OS=Homo sapiens GN=PPIL1 PE=1 SV=1	sp|Q9Y3C6|PPIL1_HUMAN	18	0	12	0	5
LIM domain and actin-binding protein 1 OS=Homo sapiens GN=LIMA1 PE=1 SV=1	sp|Q9UHB6|LIMA1_HUMAN	85	0	13	0	5
LEM domain-containing protein 2 OS=Homo sapiens GN=LEMD2 PE=1 SV=1	sp|Q8NC56|LEMD2_HUMAN	57	0	14	0	5
V-type proton ATPase subunit G 1 OS=Homo sapiens GN=ATP6V1G1 PE=1 SV=3	sp|O75348|VATG1_HUMAN	14	0	15	0	5
Profilin-1 OS=Homo sapiens GN=PFN1 PE=1 SV=2	sp|P07737|PROF1_HUMAN	15	0	15	0	5
Virion egress protein UL34 OS=Human herpesvirus 1 (strain 17) GN=UL34 PE=1 SV=1	sp|P10218|UL34_HHV11	30	0	16	0	5
Transducin beta-like protein 2 OS=Homo sapiens GN=TBL2 PE=1 SV=1	sp|Q9Y4P3|TBL2_HUMAN	50	0	16	0	5
Ankycorbin OS=Homo sapiens GN=RAI14 PE=1 SV=2	sp|Q9P0K7|RAI14_HUMAN	110	0	18	0	5
Peptidyl-prolyl cis-trans isomerase FKBP3 OS=Homo sapiens GN=FKBP3 PE=1 SV=1	sp|Q00688|FKBP3_HUMAN	25	0	18	0	5
Prolyl 3-hydroxylase 1 OS=Homo sapiens GN=LEPRE1 PE=1 SV=2	sp|Q32P28|P3H1_HUMAN	83	0	21	0	5
THO complex subunit 1 OS=Homo sapiens GN=THOC1 PE=1 SV=1	sp|Q96FV9|THOC1_HUMAN	76	0	23	0	5
Serine/arginine repetitive matrix protein 2 OS=Homo sapiens GN=SRRM2 PE=1 SV=2	sp|Q9UQ35|SRRM2_HUMAN	300	0	26	0	5
Ribonucleoside-diphosphate reductase large subunit OS=Human herpesvirus 1 (strain 17) GN=UL39 PE=3 SV=2	sp|P08543|RIR1_HHV11	124	0	30	0	5
Protein DEK OS=Homo sapiens GN=DEK PE=1 SV=1	sp|P35659|DEK_HUMAN	43	0	34	0	5
LIM domain only protein 7 OS=Homo sapiens GN=LMO7 PE=1 SV=3	sp|Q8WWI1|LMO7_HUMAN	193	0	38	0	5
Mediator of RNA polymerase II transcription subunit 23 OS=Homo sapiens GN=MED23 PE=1 SV=2	sp|Q9ULK4|MED23_HUMAN	156	0	38	0	5
Chromodomain-helicase-DNA-binding protein 4 OS=Homo sapiens GN=CHD4 PE=1 SV=2	sp|Q14839|CHD4_HUMAN	218	0	108	0	5
Polyadenylate-binding protein 2 OS=Homo sapiens GN=PABPN1 PE=1 SV=3	sp|Q86U42|PABP2_HUMAN	33	0	5	2	5
60S ribosomal protein L38 OS=Homo sapiens GN=RPL38 PE=1 SV=2	sp|P63173|RL38_HUMAN	8	2	15	3	5
Lactotransferrin OS=Homo sapiens GN=LTF PE=1 SV=6	sp|P02788|TRFL_HUMAN	78	2	0	4	5
Amyloid beta A4 protein OS=Homo sapiens GN=APP PE=1 SV=3	sp|P05067|A4_HUMAN	87	0	2	6	5
High mobility group protein B1 OS=Homo sapiens GN=HMGB1 PE=1 SV=3	sp|P09429|HMGB1_HUMAN	25	0	12	6	5
Protein LYRIC OS=Homo sapiens GN=MTDH PE=1 SV=2	sp|Q86UE4|LYRIC_HUMAN	64	0	2	11	5
Plakophilin-1 OS=Homo sapiens GN=PKP1 PE=1 SV=2	sp|Q13835|PKP1_HUMAN	83	57	0	31	5
U4/U6 small nuclear ribonucleoprotein Prp4 OS=Homo sapiens GN=PRPF4 PE=1 SV=2	sp|O43172|PRP4_HUMAN	58	0	5	0	6
F-actin-capping protein subunit alpha-1 OS=Homo sapiens GN=CAPZA1 PE=1 SV=3	sp|P52907|CAZA1_HUMAN	33	0	6	0	6
Sorting and assembly machinery component 50 homolog OS=Homo sapiens GN=SAMM50 PE=1 SV=3	sp|Q9Y512|SAM50_HUMAN	52	0	6	0	6
U6 snRNA-associated Sm-like protein LSm6 OS=Homo sapiens GN=LSM6 PE=1 SV=1	sp|P62312|LSM6_HUMAN	9	0	6	0	6
Aspartate--tRNA ligase, cytoplasmic OS=Homo sapiens GN=DARS PE=1 SV=2	sp|P14868|SYDC_HUMAN	57	0	6	0	6
Proteasome subunit beta type-1 OS=Homo sapiens GN=PSMB1 PE=1 SV=2	sp|P20618|PSB1_HUMAN	26	0	6	0	6
THO complex subunit 3 OS=Homo sapiens GN=THOC3 PE=1 SV=1	sp|Q96J01|THOC3_HUMAN	39	0	7	0	6
Golgi-associated plant pathogenesis-related protein 1 OS=Homo sapiens GN=GLIPR2 PE=1 SV=3	sp|Q9H4G4|GAPR1_HUMAN	17	0	8	0	6
Microsomal glutathione S-transferase 3 OS=Homo sapiens GN=MGST3 PE=1 SV=1	sp|O14880|MGST3_HUMAN	17	0	8	0	6
26S proteasome non-ATPase regulatory subunit 8 OS=Homo sapiens GN=PSMD8 PE=1 SV=2	sp|P48556|PSMD8_HUMAN	40	0	9	0	6
Proteasome subunit alpha type-2 OS=Homo sapiens GN=PSMA2 PE=1 SV=2	sp|P25787|PSA2_HUMAN	26	0	9	0	6
Palladin OS=Homo sapiens GN=PALLD PE=1 SV=3	sp|Q8WX93|PALLD_HUMAN	151	0	10	0	6
26S proteasome non-ATPase regulatory subunit 3 OS=Homo sapiens GN=PSMD3 PE=1 SV=2	sp|O43242|PSMD3_HUMAN	61	0	10	0	6
Dolichyl-diphosphooligosaccharide--protein glycosyltransferase subunit DAD1 OS=Homo sapiens GN=DAD1 PE=1 SV=3	sp|P61803|DAD1_HUMAN	12	0	10	0	6
Eukaryotic translation initiation factor 3 subunit E OS=Homo sapiens GN=EIF3E PE=1 SV=1	sp|P60228|EIF3E_HUMAN	52	0	10	0	6
Mediator of RNA polymerase II transcription subunit 8 OS=Homo sapiens GN=MED8 PE=1 SV=2	sp|Q96G25|MED8_HUMAN	29	0	10	0	6
Microsomal glutathione S-transferase 1 OS=Homo sapiens GN=MGST1 PE=1 SV=1	sp|P10620|MGST1_HUMAN	18	0	11	0	6
40S ribosomal protein S27 OS=Homo sapiens GN=RPS27 PE=1 SV=3	sp|P42677|RS27_HUMAN	9	0	12	0	6
GTP-binding nuclear protein Ran OS=Homo sapiens GN=RAN PE=1 SV=3	sp|P62826|RAN_HUMAN	24	0	12	0	6
WD repeat-containing protein 1 OS=Homo sapiens GN=WDR1 PE=1 SV=4	sp|O75083|WDR1_HUMAN	66	0	12	0	6
SWI/SNF-related matrix-associated actin-dependent regulator of chromatin subfamily E member 1 OS=Homo sapiens GN=SMARCE1 PE=1 SV=2	sp|Q969G3|SMCE1_HUMAN	47	0	13	0	6
Thyroid hormone receptor-associated protein 3 OS=Homo sapiens GN=THRAP3 PE=1 SV=2	sp|Q9Y2W1|TR150_HUMAN	109	0	14	0	6
Fragile X mental retardation syndrome-related protein 1 OS=Homo sapiens GN=FXR1 PE=1 SV=3	sp|P51114|FXR1_HUMAN	70	0	14	0	6
AP-2 complex subunit beta OS=Homo sapiens GN=AP2B1 PE=1 SV=1	sp|P63010|AP2B1_HUMAN	105	0	14	0	6
U4/U6 small nuclear ribonucleoprotein Prp3 OS=Homo sapiens GN=PRPF3 PE=1 SV=2	sp|O43395|PRPF3_HUMAN	78	0	14	0	6
Actin-like protein 6A OS=Homo sapiens GN=ACTL6A PE=1 SV=1	sp|O96019|ACL6A_HUMAN	47	0	15	0	6
Tumor suppressor p53-binding protein 1 OS=Homo sapiens GN=TP53BP1 PE=1 SV=2	sp|Q12888|TP53B_HUMAN	214	0	16	0	6
Vesicle-associated membrane protein-associated protein B/C OS=Homo sapiens GN=VAPB PE=1 SV=3	sp|O95292|VAPB_HUMAN	27	0	16	0	6
WD repeat-containing protein 82 OS=Homo sapiens GN=WDR82 PE=1 SV=1	sp|Q6UXN9|WDR82_HUMAN	35	0	20	0	6
Actin-related protein 2/3 complex subunit 2 OS=Homo sapiens GN=ARPC2 PE=1 SV=1	sp|O15144|ARPC2_HUMAN	34	0	20	0	6
C-1-tetrahydrofolate synthase, cytoplasmic OS=Homo sapiens GN=MTHFD1 PE=1 SV=3	sp|P11586|C1TC_HUMAN	102	0	21	0	6
Protein SON OS=Homo sapiens GN=SON PE=1 SV=4	sp|P18583|SON_HUMAN	264	0	24	0	6
Collagen alpha-2(I) chain OS=Homo sapiens GN=COL1A2 PE=1 SV=7	sp|P08123|CO1A2_HUMAN	129	0	27	0	6
tRNA-splicing ligase RtcB homolog OS=Homo sapiens GN=C22orf28 PE=1 SV=1	sp|Q9Y3I0|RTCB_HUMAN	55	0	31	0	6
Dolichyl-diphosphooligosaccharide--protein glycosyltransferase subunit 2 OS=Homo sapiens GN=RPN2 PE=1 SV=3	sp|P04844|RPN2_HUMAN	69	0	42	0	6
Zinc finger RNA-binding protein OS=Homo sapiens GN=ZFR PE=1 SV=2	sp|Q96KR1|ZFR_HUMAN	117	0	46	0	6
Myoferlin OS=Homo sapiens GN=MYOF PE=1 SV=1	sp|Q9NZM1|MYOF_HUMAN	235	0	51	0	6
Replication origin-binding protein OS=Human herpesvirus 1 (strain 17) GN=UL9 PE=1 SV=1	sp|P10193|OBP_HHV11	94	0	159	0	6
Guanine nucleotide-binding protein G(I)/G(S)/G(O) subunit gamma-12 OS=Homo sapiens GN=GNG12 PE=1 SV=3	sp|Q9UBI6|GBG12_HUMAN	8	0	11	2	6
40S ribosomal protein S21 OS=Homo sapiens GN=RPS21 PE=1 SV=1	sp|P63220|RS21_HUMAN	9	2	19	2	6
Protein S100-A6 OS=Homo sapiens GN=S100A6 PE=1 SV=1	sp|P06703|S10A6_HUMAN	10	5	4	3	6
Protein transport protein Sec61 subunit beta OS=Homo sapiens GN=SEC61B PE=1 SV=2	sp|P60468|SC61B_HUMAN	10	2	6	3	6
40S ribosomal protein S29 OS=Homo sapiens GN=RPS29 PE=1 SV=2	sp|P62273|RS29_HUMAN	7	0	13	3	6
Translocon-associated protein subunit delta OS=Homo sapiens GN=SSR4 PE=1 SV=1	sp|P51571|SSRD_HUMAN	19	5	5	4	6
SAP domain-containing ribonucleoprotein OS=Homo sapiens GN=SARNP PE=1 SV=3	sp|P82979|SARNP_HUMAN	24	0	11	4	6
Microtubule-associated protein 4 OS=Homo sapiens GN=MAP4 PE=1 SV=3	sp|P27816|MAP4_HUMAN	121	0	28	4	6
60S ribosomal protein L36 OS=Homo sapiens GN=RPL36 PE=1 SV=3	sp|Q9Y3U8|RL36_HUMAN	12	0	19	5	6
Caspase-14 OS=Homo sapiens GN=CASP14 PE=1 SV=2	sp|P31944|CASPE_HUMAN	28	28	3	6	6
Galectin-7 OS=Homo sapiens GN=LGALS7 PE=1 SV=2	sp|P47929|LEG7_HUMAN	15	8	0	9	6
Double-strand break repair protein MRE11A OS=Homo sapiens GN=MRE11A PE=1 SV=3	sp|P49959|MRE11_HUMAN	81	0	0	0	7
Translocon-associated protein subunit gamma OS=Homo sapiens GN=SSR3 PE=1 SV=1	sp|Q9UNL2|SSRG_HUMAN	21	0	5	0	7
Small nuclear ribonucleoprotein G OS=Homo sapiens GN=SNRPG PE=1 SV=1	sp|P62308|RUXG_HUMAN	8	0	6	0	7
Serine/arginine-rich splicing factor 4 OS=Homo sapiens GN=SRSF4 PE=1 SV=2	sp|Q08170|SRSF4_HUMAN	57	0	9	0	7
Probable DNA dC->dU-editing enzyme APOBEC-3C OS=Homo sapiens GN=APOBEC3C PE=1 SV=2	sp|Q9NRW3|ABC3C_HUMAN	23	0	9	0	7
Signal recognition particle 14 kDa protein OS=Homo sapiens GN=SRP14 PE=1 SV=2	sp|P37108|SRP14_HUMAN	15	0	10	0	7
Probable glutathione peroxidase 8 OS=Homo sapiens GN=GPX8 PE=1 SV=2	sp|Q8TED1|GPX8_HUMAN	24	0	11	0	7
Actin-related protein 2/3 complex subunit 3 OS=Homo sapiens GN=ARPC3 PE=1 SV=3	sp|O15145|ARPC3_HUMAN	21	0	12	0	7
26S proteasome non-ATPase regulatory subunit 12 OS=Homo sapiens GN=PSMD12 PE=1 SV=3	sp|O00232|PSD12_HUMAN	53	0	12	0	7
2,4-dienoyl-CoA reductase, mitochondrial OS=Homo sapiens GN=DECR1 PE=1 SV=1	sp|Q16698|DECR_HUMAN	36	0	13	0	7
Pre-mRNA-splicing regulator WTAP OS=Homo sapiens GN=WTAP PE=1 SV=2	sp|Q15007|FL2D_HUMAN	44	0	14	0	7
Peptidyl-prolyl cis-trans isomerase H OS=Homo sapiens GN=PPIH PE=1 SV=1	sp|O43447|PPIH_HUMAN	19	0	15	0	7
Lipid phosphate phosphohydrolase 3 OS=Homo sapiens GN=PPAP2B PE=1 SV=1	sp|O14495|LPP3_HUMAN	35	0	16	0	7
THO complex subunit 6 homolog OS=Homo sapiens GN=THOC6 PE=1 SV=1	sp|Q86W42|THOC6_HUMAN	38	0	16	0	7
Barrier-to-autointegration factor OS=Homo sapiens GN=BANF1 PE=1 SV=1	sp|O75531|BAF_HUMAN	10	0	16	0	7
A-kinase anchor protein 2 OS=Homo sapiens GN=AKAP2 PE=1 SV=3	sp|Q9Y2D5|AKAP2_HUMAN	95	0	17	0	7
High mobility group protein HMGI-C OS=Homo sapiens GN=HMGA2 PE=1 SV=1	sp|P52926|HMGA2_HUMAN	12	0	17	0	7
AP-2 complex subunit alpha-1 OS=Homo sapiens GN=AP2A1 PE=1 SV=3	sp|O95782|AP2A1_HUMAN	108	0	18	0	7
V-type proton ATPase subunit C 1 OS=Homo sapiens GN=ATP6V1C1 PE=1 SV=4	sp|P21283|VATC1_HUMAN	44	0	19	0	7
Actin-related protein 3 OS=Homo sapiens GN=ACTR3 PE=1 SV=3	sp|P61158|ARP3_HUMAN	47	0	27	0	7
Heterogeneous nuclear ribonucleoprotein F OS=Homo sapiens GN=HNRNPF PE=1 SV=3	sp|P52597|HNRPF_HUMAN	46	0	28	0	7
40S ribosomal protein S24 OS=Homo sapiens GN=RPS24 PE=1 SV=1	sp|P62847|RS24_HUMAN	15	0	34	0	7
Small nuclear ribonucleoprotein F OS=Homo sapiens GN=SNRPF PE=1 SV=1	sp|P62306|RUXF_HUMAN	10	2	7	2	7
Metalloproteinase inhibitor 3 OS=Homo sapiens GN=TIMP3 PE=1 SV=2	sp|P35625|TIMP3_HUMAN	24	0	10	2	7
40S ribosomal protein S28 OS=Homo sapiens GN=RPS28 PE=1 SV=1	sp|P62857|RS28_HUMAN	8	2	6	3	7
BAG family molecular chaperone regulator 2 OS=Homo sapiens GN=BAG2 PE=1 SV=1	sp|O95816|BAG2_HUMAN	24	0	9	3	7
Annexin A1 OS=Homo sapiens GN=ANXA1 PE=1 SV=2	sp|P04083|ANXA1_HUMAN	39	17	13	7	7
Actin-related protein 2/3 complex subunit 1B OS=Homo sapiens GN=ARPC1B PE=1 SV=3	sp|O15143|ARC1B_HUMAN	41	0	9	0	8
Mediator of RNA polymerase II transcription subunit 6 OS=Homo sapiens GN=MED6 PE=1 SV=2	sp|O75586|MED6_HUMAN	28	0	9	0	8
Chromobox protein homolog 3 OS=Homo sapiens GN=CBX3 PE=1 SV=4	sp|Q13185|CBX3_HUMAN	21	0	10	0	8
Tropomyosin beta chain OS=Homo sapiens GN=TPM2 PE=1 SV=1	sp|P07951|TPM2_HUMAN	33	0	11	0	8
Proteasome subunit alpha type-4 OS=Homo sapiens GN=PSMA4 PE=1 SV=1	sp|P25789|PSA4_HUMAN	29	0	12	0	8
WD repeat-containing protein 5 OS=Homo sapiens GN=WDR5 PE=1 SV=1	sp|P61964|WDR5_HUMAN	37	0	12	0	8
Annexin A5 OS=Homo sapiens GN=ANXA5 PE=1 SV=2	sp|P08758|ANXA5_HUMAN	36	0	13	0	8
NHP2-like protein 1 OS=Homo sapiens GN=NHP2L1 PE=1 SV=3	sp|P55769|NH2L1_HUMAN	14	0	13	0	8
Signal recognition particle receptor subunit beta OS=Homo sapiens GN=SRPRB PE=1 SV=3	sp|Q9Y5M8|SRPRB_HUMAN	30	0	13	0	8
Apoptosis inhibitor 5 OS=Homo sapiens GN=API5 PE=1 SV=3	sp|Q9BZZ5|API5_HUMAN	59	0	14	0	8
Syntenin-1 OS=Homo sapiens GN=SDCBP PE=1 SV=1	sp|O00560|SDCB1_HUMAN	32	0	14	0	8
Delta-sarcoglycan OS=Homo sapiens GN=SGCD PE=1 SV=2	sp|Q92629|SGCD_HUMAN	32	0	15	0	8
Proteasome subunit alpha type-1 OS=Homo sapiens GN=PSMA1 PE=1 SV=1	sp|P25786|PSA1_HUMAN	30	0	16	0	8
Poly(U)-binding-splicing factor PUF60 OS=Homo sapiens GN=PUF60 PE=1 SV=1	sp|Q9UHX1|PUF60_HUMAN	60	0	16	0	8
Small nuclear ribonucleoprotein Sm D1 OS=Homo sapiens GN=SNRPD1 PE=1 SV=1	sp|P62314|SMD1_HUMAN	13	0	20	0	8
Copine-3 OS=Homo sapiens GN=CPNE3 PE=1 SV=1	sp|O75131|CPNE3_HUMAN	60	0	21	0	8
Eukaryotic translation initiation factor 2 subunit 1 OS=Homo sapiens GN=EIF2S1 PE=1 SV=3	sp|P05198|IF2A_HUMAN	36	0	24	0	8
Pre-mRNA branch site protein p14 OS=Homo sapiens GN=SF3B14 PE=1 SV=1	sp|Q9Y3B4|PM14_HUMAN	15	0	24	0	8
Voltage-dependent anion-selective channel protein 3 OS=Homo sapiens GN=VDAC3 PE=1 SV=1	sp|Q9Y277|VDAC3_HUMAN	31	4	24	0	8
Septin-11 OS=Homo sapiens GN=SEPT11 PE=1 SV=3	sp|Q9NVA2|SEP11_HUMAN	49	0	25	0	8
Probable global transcription activator SNF2L1 OS=Homo sapiens GN=SMARCA1 PE=1 SV=2	sp|P28370|SMCA1_HUMAN	123	0	25	0	8
Serine/threonine-protein phosphatase PP1-alpha catalytic subunit OS=Homo sapiens GN=PPP1CA PE=1 SV=1	sp|P62136|PP1A_HUMAN	38	0	30	0	8
Small nuclear ribonucleoprotein-associated proteins B and B' OS=Homo sapiens GN=SNRPB PE=1 SV=2	sp|P14678|RSMB_HUMAN	25	0	35	0	8
Insulin-like growth factor 2 mRNA-binding protein 2 OS=Homo sapiens GN=IGF2BP2 PE=1 SV=2	sp|Q9Y6M1|IF2B2_HUMAN	66	0	46	0	8
Proteasome subunit beta type-6 OS=Homo sapiens GN=PSMB6 PE=1 SV=4	sp|P28072|PSB6_HUMAN	25	3	9	2	8
60S ribosomal protein L9 OS=Homo sapiens GN=RPL9 PE=1 SV=1	sp|P32969|RL9_HUMAN	22	0	37	2	8
PHD finger-like domain-containing protein 5A OS=Homo sapiens GN=PHF5A PE=1 SV=1	sp|Q7RTV0|PHF5A_HUMAN	12	0	14	3	8
Ceruloplasmin OS=Homo sapiens GN=CP PE=1 SV=1	sp|P00450|CERU_HUMAN	122	0	0	4	8
Alpha-2-macroglobulin OS=Homo sapiens GN=A2M PE=1 SV=3	sp|P01023|A2MG_HUMAN	163	0	12	4	8
AP-2 complex subunit mu OS=Homo sapiens GN=AP2M1 PE=1 SV=2	sp|Q96CW1|AP2M1_HUMAN	50	0	12	5	8
Pyruvate kinase isozymes M1/M2 OS=Homo sapiens GN=PKM PE=1 SV=4	sp|P14618|KPYM_HUMAN	58	16	8	13	8
26S protease regulatory subunit 4 OS=Homo sapiens GN=PSMC1 PE=1 SV=1	sp|P62191|PRS4_HUMAN	49	0	7	0	9
Myosin regulatory light polypeptide 9 OS=Homo sapiens GN=MYL9 PE=1 SV=4	sp|P24844|MYL9_HUMAN	20	0	9	0	9
Signal peptidase complex subunit 2 OS=Homo sapiens GN=SPCS2 PE=1 SV=3	sp|Q15005|SPCS2_HUMAN	25	0	10	0	9
14-3-3 protein eta OS=Homo sapiens GN=YWHAH PE=1 SV=4	sp|Q04917|1433F_HUMAN	28	0	11	0	9
Elongation factor 1-beta OS=Homo sapiens GN=EEF1B2 PE=1 SV=3	sp|P24534|EF1B_HUMAN	25	0	12	0	9
Mediator of RNA polymerase II transcription subunit 20 OS=Homo sapiens GN=MED20 PE=1 SV=1	sp|Q9H944|MED20_HUMAN	23	0	13	0	9
Actin-related protein 2 OS=Homo sapiens GN=ACTR2 PE=1 SV=1	sp|P61160|ARP2_HUMAN	45	0	15	0	9
Actin-related protein 2/3 complex subunit 4 OS=Homo sapiens GN=ARPC4 PE=1 SV=3	sp|P59998|ARPC4_HUMAN	20	0	15	0	9
Pre-mRNA-processing factor 40 homolog A OS=Homo sapiens GN=PRPF40A PE=1 SV=2	sp|O75400|PR40A_HUMAN	109	0	19	0	9
Trifunctional enzyme subunit alpha, mitochondrial OS=Homo sapiens GN=HADHA PE=1 SV=2	sp|P40939|ECHA_HUMAN	83	0	21	0	9
Serine/threonine-protein phosphatase PGAM5, mitochondrial OS=Homo sapiens GN=PGAM5 PE=1 SV=2	sp|Q96HS1|PGAM5_HUMAN	32	0	21	0	9
Tubulin beta chain OS=Homo sapiens GN=TUBB PE=1 SV=2	sp|P07437|TBB5_HUMAN	50	0	24	0	9
Peroxisomal multifunctional enzyme type 2 OS=Homo sapiens GN=HSD17B4 PE=1 SV=3	sp|P51659|DHB4_HUMAN	80	0	24	0	9
UPF0568 protein C14orf166 OS=Homo sapiens GN=C14orf166 PE=1 SV=1	sp|Q9Y224|CN166_HUMAN	28	0	24	0	9
Transcriptional regulator ICP22 OS=Human herpesvirus 1 (strain 17) GN=US1 PE=1 SV=1	sp|P04485|ICP22_HHV11	47	0	26	0	9
Emerin OS=Homo sapiens GN=EMD PE=1 SV=1	sp|P50402|EMD_HUMAN	29	2	27	0	9
Histone H2A.x OS=Homo sapiens GN=H2AFX PE=1 SV=2	sp|P16104|H2AX_HUMAN	15	0	29	0	9
RNA-binding protein 14 OS=Homo sapiens GN=RBM14 PE=1 SV=2	sp|Q96PK6|RBM14_HUMAN	69	0	29	0	9
Insulin-like growth factor 2 mRNA-binding protein 3 OS=Homo sapiens GN=IGF2BP3 PE=1 SV=2	sp|O00425|IF2B3_HUMAN	64	0	32	0	9
Serine/threonine-protein phosphatase PP1-beta catalytic subunit OS=Homo sapiens GN=PPP1CB PE=1 SV=3	sp|P62140|PP1B_HUMAN	37	0	32	0	9
Thymidine kinase OS=Human herpesvirus 1 (strain 17) GN=TK PE=1 SV=4	sp|P03176|KITH_HHV11	41	0	34	0	9
FERM, RhoGEF and pleckstrin domain-containing protein 1 OS=Homo sapiens GN=FARP1 PE=1 SV=1	sp|Q9Y4F1|FARP1_HUMAN	119	0	36	0	9
Poly(rC)-binding protein 2 OS=Homo sapiens GN=PCBP2 PE=1 SV=1	sp|Q15366|PCBP2_HUMAN	39	0	39	0	9
SWI/SNF-related matrix-associated actin-dependent regulator of chromatin subfamily A member 5 OS=Homo sapiens GN=SMARCA5 PE=1 SV=1	sp|O60264|SMCA5_HUMAN	122	0	54	0	9
DNA-directed RNA polymerase II subunit RPB1 OS=Homo sapiens GN=POLR2A PE=1 SV=2	sp|P24928|RPB1_HUMAN	217	0	86	0	9
Structural maintenance of chromosomes protein 1A OS=Homo sapiens GN=SMC1A PE=1 SV=2	sp|Q14683|SMC1A_HUMAN	143	0	108	0	9
Small nuclear ribonucleoprotein Sm D3 OS=Homo sapiens GN=SNRPD3 PE=1 SV=1	sp|P62318|SMD3_HUMAN	14	0	16	2	9
Transgelin OS=Homo sapiens GN=TAGLN PE=1 SV=4	sp|Q01995|TAGL_HUMAN	23	0	20	3	9
Dynein light chain 1, cytoplasmic OS=Homo sapiens GN=DYNLL1 PE=1 SV=1	sp|P63167|DYL1_HUMAN	10	0	18	4	9
Replication protein A 70 kDa DNA-binding subunit OS=Homo sapiens GN=RPA1 PE=1 SV=2	sp|P27694|RFA1_HUMAN	68	0	3	0	10
Endoplasmin OS=Homo sapiens GN=HSP90B1 PE=1 SV=1	sp|P14625|ENPL_HUMAN	92	0	8	0	10
Proteasome subunit alpha type-7 OS=Homo sapiens GN=PSMA7 PE=1 SV=1	sp|O14818|PSA7_HUMAN	28	0	8	0	10
Regulator of chromosome condensation OS=Homo sapiens GN=RCC1 PE=1 SV=1	sp|P18754|RCC1_HUMAN	45	0	11	0	10
Galectin-3 OS=Homo sapiens GN=LGALS3 PE=1 SV=5	sp|P17931|LEG3_HUMAN	26	0	13	0	10
Nexilin OS=Homo sapiens GN=NEXN PE=1 SV=1	sp|Q0ZGT2|NEXN_HUMAN	81	0	15	0	10
Proteasome subunit alpha type-3 OS=Homo sapiens GN=PSMA3 PE=1 SV=2	sp|P25788|PSA3_HUMAN	28	2	15	0	10
Splicing factor 3B subunit 4 OS=Homo sapiens GN=SF3B4 PE=1 SV=1	sp|Q15427|SF3B4_HUMAN	44	0	16	0	10
40S ribosomal protein S26 OS=Homo sapiens GN=RPS26 PE=1 SV=3	sp|P62854|RS26_HUMAN	13	0	17	0	10
Protein disulfide-isomerase A3 OS=Homo sapiens GN=PDIA3 PE=1 SV=4	sp|P30101|PDIA3_HUMAN	57	0	18	0	10
Beta-2-syntrophin OS=Homo sapiens GN=SNTB2 PE=1 SV=1	sp|Q13425|SNTB2_HUMAN	58	0	19	0	10
Phosphate carrier protein, mitochondrial OS=Homo sapiens GN=SLC25A3 PE=1 SV=2	sp|Q00325|MPCP_HUMAN	40	0	24	0	10
Eukaryotic translation initiation factor 2 subunit 3 OS=Homo sapiens GN=EIF2S3 PE=1 SV=3	sp|P41091|IF2G_HUMAN	51	0	28	0	10
U5 small nuclear ribonucleoprotein 40 kDa protein OS=Homo sapiens GN=SNRNP40 PE=1 SV=1	sp|Q96DI7|SNR40_HUMAN	39	0	28	0	10
Proliferation-associated protein 2G4 OS=Homo sapiens GN=PA2G4 PE=1 SV=3	sp|Q9UQ80|PA2G4_HUMAN	44	0	31	0	10
Procollagen galactosyltransferase 1 OS=Homo sapiens GN=GLT25D1 PE=1 SV=1	sp|Q8NBJ5|GT251_HUMAN	72	0	31	0	10
40S ribosomal protein S23 OS=Homo sapiens GN=RPS23 PE=1 SV=3	sp|P62266|RS23_HUMAN	16	0	40	0	10
Tegument protein VP16 OS=Human herpesvirus 1 (strain 17) GN=UL48 PE=1 SV=1	sp|P06492|VP16_HHV11	54	0	47	0	10
U2 small nuclear ribonucleoprotein B'' OS=Homo sapiens GN=SNRPB2 PE=1 SV=1	sp|P08579|RU2B_HUMAN	25	0	15	2	10
Transgelin-2 OS=Homo sapiens GN=TAGLN2 PE=1 SV=3	sp|P37802|TAGL2_HUMAN	22	0	17	3	10
Cysteine and glycine-rich protein 2 OS=Homo sapiens GN=CSRP2 PE=1 SV=3	sp|Q16527|CSRP2_HUMAN	21	0	26	4	10
Myosin regulatory light chain 12B OS=Homo sapiens GN=MYL12B PE=1 SV=2	sp|O14950|ML12B_HUMAN (+1)	20	8	16	5	10
Prohibitin-2 OS=Homo sapiens GN=PHB2 PE=1 SV=2	sp|Q99623|PHB2_HUMAN	33	3	21	6	10
Secreted frizzled-related protein 1 OS=Homo sapiens GN=SFRP1 PE=1 SV=1	sp|Q8N474|SFRP1_HUMAN	35	0	11	9	10
Peroxiredoxin-1 OS=Homo sapiens GN=PRDX1 PE=1 SV=1	sp|Q06830|PRDX1_HUMAN	22	37	29	14	10
Aminopeptidase N OS=Homo sapiens GN=ANPEP PE=1 SV=4	sp|P15144|AMPN_HUMAN	110	17	11	15	10
Protein-glutamine gamma-glutamyltransferase E OS=Homo sapiens GN=TGM3 PE=1 SV=4	sp|Q08188|TGM3_HUMAN	77	67	4	29	10
Pyrroline-5-carboxylate reductase 1, mitochondrial OS=Homo sapiens GN=PYCR1 PE=1 SV=2	sp|P32322|P5CR1_HUMAN	33	0	18	0	11
Poly(rC)-binding protein 1 OS=Homo sapiens GN=PCBP1 PE=1 SV=2	sp|Q15365|PCBP1_HUMAN	37	0	20	0	11
V-type proton ATPase subunit d 1 OS=Homo sapiens GN=ATP6V0D1 PE=1 SV=1	sp|P61421|VA0D1_HUMAN	40	5	27	0	11
60S ribosomal protein L21 OS=Homo sapiens GN=RPL21 PE=1 SV=2	sp|P46778|RL21_HUMAN	19	0	34	0	11
Ras GTPase-activating-like protein IQGAP1 OS=Homo sapiens GN=IQGAP1 PE=1 SV=1	sp|P46940|IQGA1_HUMAN	189	0	40	0	11
60S ribosomal protein L18 OS=Homo sapiens GN=RPL18 PE=1 SV=2	sp|Q07020|RL18_HUMAN	22	0	65	0	11
Prohibitin OS=Homo sapiens GN=PHB PE=1 SV=1	sp|P35232|PHB_HUMAN	30	0	12	3	11
Heat shock 70 kDa protein 1A/1B OS=Homo sapiens GN=HSPA1A PE=1 SV=5	sp|P08107|HSP71_HUMAN	70	0	22	8	11
Heat shock protein beta-1 OS=Homo sapiens GN=HSPB1 PE=1 SV=2	sp|P04792|HSPB1_HUMAN	23	11	14	11	11
Cystatin-A OS=Homo sapiens GN=CSTA PE=1 SV=1	sp|P01040|CYTA_HUMAN	11	3	0	0	12
Paraspeckle component 1 OS=Homo sapiens GN=PSPC1 PE=1 SV=1	sp|Q8WXF1|PSPC1_HUMAN	59	0	11	0	12
14-3-3 protein gamma OS=Homo sapiens GN=YWHAG PE=1 SV=2	sp|P61981|1433G_HUMAN	28	0	12	0	12
Trifunctional enzyme subunit beta, mitochondrial OS=Homo sapiens GN=HADHB PE=1 SV=3	sp|P55084|ECHB_HUMAN	51	0	15	0	12
14-3-3 protein beta/alpha OS=Homo sapiens GN=YWHAB PE=1 SV=3	sp|P31946|1433B_HUMAN	28	0	19	0	12
Insulin-like growth factor 2 mRNA-binding protein 1 OS=Homo sapiens GN=IGF2BP1 PE=1 SV=2	sp|Q9NZI8|IF2B1_HUMAN	63	0	23	0	12
Transcription factor A, mitochondrial OS=Homo sapiens GN=TFAM PE=1 SV=1	sp|Q00059|TFAM_HUMAN	29	0	32	0	12
Septin-9 OS=Homo sapiens GN=SEPT9 PE=1 SV=2	sp|Q9UHD8|SEPT9_HUMAN	65	0	38	0	12
Serine/arginine-rich splicing factor 3 OS=Homo sapiens GN=SRSF3 PE=1 SV=1	sp|P84103|SRSF3_HUMAN	19	0	55	0	12
Portal protein UL6 OS=Human herpesvirus 1 (strain 17) GN=UL6 PE=1 SV=1	sp|P10190|PORTL_HHV11	74	0	86	0	12
Calmodulin-like protein 5 OS=Homo sapiens GN=CALML5 PE=1 SV=2	sp|Q9NZT1|CALL5_HUMAN	16	19	0	3	12
Guanine nucleotide-binding protein G(i) subunit alpha-2 OS=Homo sapiens GN=GNAI2 PE=1 SV=3	sp|P04899|GNAI2_HUMAN	40	0	20	4	12
Serine/arginine-rich splicing factor 6 OS=Homo sapiens GN=SRSF6 PE=1 SV=2	sp|Q13247|SRSF6_HUMAN	40	0	34	4	12
60S ribosomal protein L35 OS=Homo sapiens GN=RPL35 PE=1 SV=2	sp|P42766|RL35_HUMAN	15	3	30	6	12
40S ribosomal protein S30 OS=Homo sapiens GN=FAU PE=1 SV=1	sp|P62861|RS30_HUMAN	7	0	3	8	12
Mitotic checkpoint protein BUB3 OS=Homo sapiens GN=BUB3 PE=1 SV=1	sp|O43684|BUB3_HUMAN	37	0	27	0	13
Four and a half LIM domains protein 2 OS=Homo sapiens GN=FHL2 PE=1 SV=3	sp|Q14192|FHL2_HUMAN	32	0	41	0	13
Filamin-C OS=Homo sapiens GN=FLNC PE=1 SV=3	sp|Q14315|FLNC_HUMAN	291	0	58	0	13
Structural maintenance of chromosomes protein 3 OS=Homo sapiens GN=SMC3 PE=1 SV=2	sp|Q9UQE7|SMC3_HUMAN	142	0	151	0	13
V-type proton ATPase subunit E 1 OS=Homo sapiens GN=ATP6V1E1 PE=1 SV=1	sp|P36543|VATE1_HUMAN	26	0	23	2	13
Proteasome subunit beta type-5 OS=Homo sapiens GN=PSMB5 PE=1 SV=3	sp|P28074|PSB5_HUMAN	28	0	15	3	13
60S ribosomal protein L34 OS=Homo sapiens GN=RPL34 PE=1 SV=3	sp|P49207|RL34_HUMAN	13	3	33	4	13
Histone H2A.Z OS=Homo sapiens GN=H2AFZ PE=1 SV=2	sp|P0C0S5|H2AZ_HUMAN (+1)	14	0	27	7	13
Protein S100-A10 OS=Homo sapiens GN=S100A10 PE=1 SV=2	sp|P60903|S10AA_HUMAN	11	7	30	7	13
Arginine and glutamate-rich protein 1 OS=Homo sapiens GN=ARGLU1 PE=1 SV=1	sp|Q9NWB6|ARGL1_HUMAN	33	0	2	0	14
WD repeat-containing protein 18 OS=Homo sapiens GN=WDR18 PE=1 SV=2	sp|Q9BV38|WDR18_HUMAN	47	0	19	0	14
TAR DNA-binding protein 43 OS=Homo sapiens GN=TARDBP PE=1 SV=1	sp|Q13148|TADBP_HUMAN	45	0	21	0	14
Histone deacetylase 1 OS=Homo sapiens GN=HDAC1 PE=1 SV=1	sp|Q13547|HDAC1_HUMAN	55	0	31	0	14
14-3-3 protein theta OS=Homo sapiens GN=YWHAQ PE=1 SV=1	sp|P27348|1433T_HUMAN	28	0	32	0	14
ATP-dependent RNA helicase DDX3X OS=Homo sapiens GN=DDX3X PE=1 SV=3	sp|O00571|DDX3X_HUMAN	73	0	47	0	14
RuvB-like 1 OS=Homo sapiens GN=RUVBL1 PE=1 SV=1	sp|Q9Y265|RUVB1_HUMAN	50	0	65	0	14
40S ribosomal protein S20 OS=Homo sapiens GN=RPS20 PE=1 SV=1	sp|P60866|RS20_HUMAN	13	4	52	4	14
Enhancer of rudimentary homolog OS=Homo sapiens GN=ERH PE=1 SV=1	sp|P84090|ERH_HUMAN	12	6	22	6	14
60S ribosomal protein L36a-like OS=Homo sapiens GN=RPL36AL PE=1 SV=3	sp|Q969Q0|RL36L_HUMAN	12	3	13	7	14
Desmoglein-1 OS=Homo sapiens GN=DSG1 PE=1 SV=2	sp|Q02413|DSG1_HUMAN	114	152	11	92	14
Myeloid-associated differentiation marker OS=Homo sapiens GN=MYADM PE=1 SV=2	sp|Q96S97|MYADM_HUMAN	35	0	18	0	15
Splicing factor 3A subunit 2 OS=Homo sapiens GN=SF3A2 PE=1 SV=2	sp|Q15428|SF3A2_HUMAN	49	0	28	0	15
Matrix metalloproteinase-14 OS=Homo sapiens GN=MMP14 PE=1 SV=3	sp|P50281|MMP14_HUMAN	66	0	31	0	15
DBIRD complex subunit KIAA1967 OS=Homo sapiens GN=KIAA1967 PE=1 SV=2	sp|Q8N163|K1967_HUMAN	103	0	36	0	15
Calreticulin OS=Homo sapiens GN=CALR PE=1 SV=1	sp|P27797|CALR_HUMAN	48	5	12	4	15
Major vault protein OS=Homo sapiens GN=MVP PE=1 SV=4	sp|Q14764|MVP_HUMAN	99	4	68	4	15
Leucine-rich repeat-containing protein 59 OS=Homo sapiens GN=LRRC59 PE=1 SV=1	sp|Q96AG4|LRC59_HUMAN	35	0	40	5	15
60S ribosomal protein L27a OS=Homo sapiens GN=RPL27A PE=1 SV=2	sp|P46776|RL27A_HUMAN	17	0	25	0	16
WD40 repeat-containing protein SMU1 OS=Homo sapiens GN=SMU1 PE=1 SV=2	sp|Q2TAY7|SMU1_HUMAN	58	0	26	0	16
Eukaryotic initiation factor 4A-I OS=Homo sapiens GN=EIF4A1 PE=1 SV=1	sp|P60842|IF4A1_HUMAN	46	4	37	0	16
X-ray repair cross-complementing protein 6 OS=Homo sapiens GN=XRCC6 PE=1 SV=2	sp|P12956|XRCC6_HUMAN	70	0	38	0	16
Putative pre-mRNA-splicing factor ATP-dependent RNA helicase DHX15 OS=Homo sapiens GN=DHX15 PE=1 SV=2	sp|O43143|DHX15_HUMAN	91	0	39	0	16
C-terminal-binding protein 1 OS=Homo sapiens GN=CTBP1 PE=1 SV=2	sp|Q13363|CTBP1_HUMAN	48	0	49	0	16
60S ribosomal protein L17 OS=Homo sapiens GN=RPL17 PE=1 SV=3	sp|P18621|RL17_HUMAN	21	0	61	0	16
Histone deacetylase 2 OS=Homo sapiens GN=HDAC2 PE=1 SV=2	sp|Q92769|HDAC2_HUMAN	55	0	72	0	16
Major capsid protein OS=Human herpesvirus 1 (strain 17) GN=UL19 PE=1 SV=1	sp|P06491|MCP_HHV11	149	0	152	0	16
40S ribosomal protein S12 OS=Homo sapiens GN=RPS12 PE=1 SV=3	sp|P25398|RS12_HUMAN	15	4	22	2	16
Histone H1.0 OS=Homo sapiens GN=H1F0 PE=1 SV=3	sp|P07305|H10_HUMAN	21	0	23	2	16
Scaffold attachment factor B1 OS=Homo sapiens GN=SAFB PE=1 SV=4	sp|Q15424|SAFB1_HUMAN	103	0	64	2	16
Histone H1x OS=Homo sapiens GN=H1FX PE=1 SV=1	sp|Q92522|H1X_HUMAN	22	0	24	3	16
14-3-3 protein epsilon OS=Homo sapiens GN=YWHAE PE=1 SV=1	sp|P62258|1433E_HUMAN	29	2	30	5	16
Non-histone chromosomal protein HMG-14 OS=Homo sapiens GN=HMGN1 PE=1 SV=3	sp|P05114|HMGN1_HUMAN	11	9	11	6	16
60S ribosomal protein L29 OS=Homo sapiens GN=RPL29 PE=1 SV=2	sp|P47914|RL29_HUMAN	18	0	20	8	16
Protein S100-A9 OS=Homo sapiens GN=S100A9 PE=1 SV=1	sp|P06702|S10A9_HUMAN	13	31	4	17	16
Lysozyme C OS=Homo sapiens GN=LYZ PE=1 SV=1	sp|P61626|LYSC_HUMAN	17	28	6	18	16
Epiplakin OS=Homo sapiens GN=EPPK1 PE=1 SV=2	sp|P58107|EPIPL_HUMAN	556	0	0	19	16
26S proteasome non-ATPase regulatory subunit 11 OS=Homo sapiens GN=PSMD11 PE=1 SV=3	sp|O00231|PSD11_HUMAN	47	0	22	0	17
U1 small nuclear ribonucleoprotein 70 kDa OS=Homo sapiens GN=SNRNP70 PE=1 SV=2	sp|P08621|RU17_HUMAN	52	0	25	0	17
ADP/ATP translocase 2 OS=Homo sapiens GN=SLC25A5 PE=1 SV=7	sp|P05141|ADT2_HUMAN	33	0	29	0	17
40S ribosomal protein S15 OS=Homo sapiens GN=RPS15 PE=1 SV=2	sp|P62841|RS15_HUMAN	17	0	31	0	17
Tissue-type plasminogen activator OS=Homo sapiens GN=PLAT PE=1 SV=1	sp|P00750|TPA_HUMAN	63	0	34	0	17
Peroxidasin homolog OS=Homo sapiens GN=PXDN PE=1 SV=2	sp|Q92626|PXDN_HUMAN	165	0	45	0	17
Serrate RNA effector molecule homolog OS=Homo sapiens GN=SRRT PE=1 SV=1	sp|Q9BXP5|SRRT_HUMAN	101	0	60	0	17
Poly [ADP-ribose] polymerase 1 OS=Homo sapiens GN=PARP1 PE=1 SV=4	sp|P09874|PARP1_HUMAN	113	0	74	0	17
60S ribosomal protein L19 OS=Homo sapiens GN=RPL19 PE=1 SV=1	sp|P84098|RL19_HUMAN	23	5	58	7	17
THO complex subunit 4 OS=Homo sapiens GN=ALYREF PE=1 SV=3	sp|Q86V81|THOC4_HUMAN	27	3	30	9	17
Protein S100-A8 OS=Homo sapiens GN=S100A8 PE=1 SV=1	sp|P05109|S10A8_HUMAN	11	52	4	29	17
Tropomyosin alpha-3 chain OS=Homo sapiens GN=TPM3 PE=1 SV=1	sp|P06753|TPM3_HUMAN	33	0	23	0	18
ATP-dependent RNA helicase DDX1 OS=Homo sapiens GN=DDX1 PE=1 SV=2	sp|Q92499|DDX1_HUMAN	82	0	49	0	18
Serine/arginine-rich splicing factor 9 OS=Homo sapiens GN=SRSF9 PE=1 SV=1	sp|Q13242|SRSF9_HUMAN	26	0	55	0	18
Nestin OS=Homo sapiens GN=NES PE=1 SV=2	sp|P48681|NEST_HUMAN	177	0	77	0	18
Protein mago nashi homolog 2 OS=Homo sapiens GN=MAGOHB PE=1 SV=1	sp|Q96A72|MGN2_HUMAN	17	0	20	4	18
Guanine nucleotide-binding protein G(I)/G(S)/G(T) subunit beta-1 OS=Homo sapiens GN=GNB1 PE=1 SV=3	sp|P62873|GBB1_HUMAN	37	5	30	6	18
V-type proton ATPase subunit B, brain isoform OS=Homo sapiens GN=ATP6V1B2 PE=1 SV=3	sp|P21281|VATB2_HUMAN	57	9	54	6	18
Erlin-1 OS=Homo sapiens GN=ERLIN1 PE=1 SV=1	sp|O75477|ERLN1_HUMAN	39	0	17	0	19
Vesicle-associated membrane protein-associated protein A OS=Homo sapiens GN=VAPA PE=1 SV=3	sp|Q9P0L0|VAPA_HUMAN	28	0	45	0	19
Coiled-coil-helix-coiled-coil-helix domain-containing protein 3, mitochondrial OS=Homo sapiens GN=CHCHD3 PE=1 SV=1	sp|Q9NX63|CHCH3_HUMAN	26	0	28	3	19
Protein disulfide-isomerase OS=Homo sapiens GN=P4HB PE=1 SV=3	sp|P07237|PDIA1_HUMAN	57	0	23	5	19
High mobility group nucleosome-binding domain-containing protein 4 OS=Homo sapiens GN=HMGN4 PE=1 SV=3	sp|O00479|HMGN4_HUMAN	10	5	13	6	19
Histone deacetylase complex subunit SAP18 OS=Homo sapiens GN=SAP18 PE=1 SV=1	sp|O00422|SAP18_HUMAN	18	4	33	6	19
Transmembrane protein 43 OS=Homo sapiens GN=TMEM43 PE=1 SV=1	sp|Q9BTV4|TMM43_HUMAN	45	0	21	0	20
Inhibitor of nuclear factor kappa-B kinase-interacting protein OS=Homo sapiens GN=IKBIP PE=1 SV=1	sp|Q70UQ0|IKIP_HUMAN	39	5	28	0	20
Radixin OS=Homo sapiens GN=RDX PE=1 SV=1	sp|P35241|RADI_HUMAN	69	0	38	0	20
Histone-binding protein RBBP4 OS=Homo sapiens GN=RBBP4 PE=1 SV=3	sp|Q09028|RBBP4_HUMAN	48	0	55	0	20
60S ribosomal protein L6 OS=Homo sapiens GN=RPL6 PE=1 SV=3	sp|Q02878|RL6_HUMAN	33	2	97	2	20
60S ribosomal protein L30 OS=Homo sapiens GN=RPL30 PE=1 SV=2	sp|P62888|RL30_HUMAN	13	5	32	3	20
U2 small nuclear ribonucleoprotein A' OS=Homo sapiens GN=SNRPA1 PE=1 SV=2	sp|P09661|RU2A_HUMAN	28	0	26	4	20
Dolichyl-diphosphooligosaccharide--protein glycosyltransferase 48 kDa subunit OS=Homo sapiens GN=DDOST PE=1 SV=4	sp|P39656|OST48_HUMAN	51	5	22	7	21
Midkine OS=Homo sapiens GN=MDK PE=1 SV=1	sp|P21741|MK_HUMAN	16	6	20	23	21
DNA repair protein RAD50 OS=Homo sapiens GN=RAD50 PE=1 SV=1	sp|Q92878|RAD50_HUMAN	154	0	17	0	22
Coronin-1B OS=Homo sapiens GN=CORO1B PE=1 SV=1	sp|Q9BR76|COR1B_HUMAN	54	0	26	0	22
60S ribosomal protein L15 OS=Homo sapiens GN=RPL15 PE=1 SV=2	sp|P61313|RL15_HUMAN	24	0	64	0	22
SWI/SNF complex subunit SMARCC2 OS=Homo sapiens GN=SMARCC2 PE=1 SV=1	sp|Q8TAQ2|SMRC2_HUMAN	133	0	70	0	22
40S ribosomal protein S9 OS=Homo sapiens GN=RPS9 PE=1 SV=3	sp|P46781|RS9_HUMAN	23	0	85	0	22
Cofilin-1 OS=Homo sapiens GN=CFL1 PE=1 SV=3	sp|P23528|COF1_HUMAN	19	3	38	6	22
14-3-3 protein zeta/delta OS=Homo sapiens GN=YWHAZ PE=1 SV=1	sp|P63104|1433Z_HUMAN	28	0	36	13	22
Protein transport protein Sec61 subunit alpha isoform 1 OS=Homo sapiens GN=SEC61A1 PE=1 SV=2	sp|P61619|S61A1_HUMAN	52	0	43	0	23
RuvB-like 2 OS=Homo sapiens GN=RUVBL2 PE=1 SV=3	sp|Q9Y230|RUVB2_HUMAN	51	0	43	0	23
40S ribosomal protein S4, Y isoform 1 OS=Homo sapiens GN=RPS4Y1 PE=2 SV=2	sp|P22090|RS4Y1_HUMAN	29	0	81	0	23
Fibulin-1 OS=Homo sapiens GN=FBLN1 PE=1 SV=4	sp|P23142|FBLN1_HUMAN	77	6	31	4	23
Splicing factor 3A subunit 3 OS=Homo sapiens GN=SF3A3 PE=1 SV=1	sp|Q12874|SF3A3_HUMAN	59	0	42	0	24
40S ribosomal protein S10 OS=Homo sapiens GN=RPS10 PE=1 SV=1	sp|P46783|RS10_HUMAN	19	0	64	0	24
60S ribosomal protein L18a OS=Homo sapiens GN=RPL18A PE=1 SV=2	sp|Q02543|RL18A_HUMAN	21	0	74	0	24
60S ribosomal protein L22 OS=Homo sapiens GN=RPL22 PE=1 SV=2	sp|P35268|RL22_HUMAN	15	3	44	2	24
Glutamate dehydrogenase 1, mitochondrial OS=Homo sapiens GN=GLUD1 PE=1 SV=2	sp|P00367|DHE3_HUMAN	61	0	77	3	24
ADP/ATP translocase 3 OS=Homo sapiens GN=SLC25A6 PE=1 SV=4	sp|P12236|ADT3_HUMAN	33	0	65	7	24
Clathrin heavy chain 1 OS=Homo sapiens GN=CLTC PE=1 SV=5	sp|Q00610|CLH1_HUMAN	192	16	66	34	24
Calponin-1 OS=Homo sapiens GN=CNN1 PE=1 SV=2	sp|P51911|CNN1_HUMAN	33	0	36	0	25
Elongation factor 1-delta OS=Homo sapiens GN=EEF1D PE=1 SV=5	sp|P29692|EF1D_HUMAN	31	2	45	0	25
Protein kinase C delta-binding protein OS=Homo sapiens GN=PRKCDBP PE=1 SV=3	sp|Q969G5|PRDBP_HUMAN	28	0	31	3	25
Thrombospondin type-1 domain-containing protein 4 OS=Homo sapiens GN=THSD4 PE=2 SV=2	sp|Q6ZMP0|THSD4_HUMAN	112	13	6	15	25
60S ribosomal protein L31 OS=Homo sapiens GN=RPL31 PE=1 SV=1	sp|P62899|RL31_HUMAN	14	5	43	16	25
E3 ubiquitin-protein ligase ICP0 OS=Human herpesvirus 1 (strain 17) GN=ICP0 PE=1 SV=1	sp|P08393|ICP0_HHV11	78	0	74	0	26
60S ribosomal protein L10 OS=Homo sapiens GN=RPL10 PE=1 SV=4	sp|P27635|RL10_HUMAN	25	0	107	0	26
Heterogeneous nuclear ribonucleoprotein A/B OS=Homo sapiens GN=HNRNPAB PE=1 SV=2	sp|Q99729|ROAA_HUMAN	36	3	46	5	26
Small nuclear ribonucleoprotein Sm D2 OS=Homo sapiens GN=SNRPD2 PE=1 SV=1	sp|P62316|SMD2_HUMAN	14	5	29	6	26
Heterogeneous nuclear ribonucleoprotein D-like OS=Homo sapiens GN=HNRPDL PE=1 SV=3	sp|O14979|HNRDL_HUMAN	46	5	50	12	26
40S ribosomal protein S14 OS=Homo sapiens GN=RPS14 PE=1 SV=3	sp|P62263|RS14_HUMAN	16	2	54	6	27
Lamina-associated polypeptide 2, isoforms beta/gamma OS=Homo sapiens GN=TMPO PE=1 SV=2	sp|P42167|LAP2B_HUMAN	51	0	43	0	28
60S ribosomal protein L23 OS=Homo sapiens GN=RPL23 PE=1 SV=1	sp|P62829|RL23_HUMAN	15	4	53	0	28
Nuclear mitotic apparatus protein 1 OS=Homo sapiens GN=NUMA1 PE=1 SV=2	sp|Q14980|NUMA1_HUMAN	238	0	130	0	28
60S ribosomal protein L4 OS=Homo sapiens GN=RPL4 PE=1 SV=5	sp|P36578|RL4_HUMAN	48	0	143	0	28
Flotillin-1 OS=Homo sapiens GN=FLOT1 PE=1 SV=3	sp|O75955|FLOT1_HUMAN	47	4	49	4	28
40S ribosomal protein S25 OS=Homo sapiens GN=RPS25 PE=1 SV=1	sp|P62851|RS25_HUMAN	14	15	42	16	28
Pre-mRNA-processing factor 6 OS=Homo sapiens GN=PRPF6 PE=1 SV=1	sp|O94906|PRP6_HUMAN	107	0	72	0	29
60S ribosomal protein L28 OS=Homo sapiens GN=RPL28 PE=1 SV=3	sp|P46779|RL28_HUMAN	16	0	79	0	29
EGF-containing fibulin-like extracellular matrix protein 2 OS=Homo sapiens GN=EFEMP2 PE=1 SV=3	sp|O95967|FBLN4_HUMAN	49	5	29	4	29
Erlin-2 OS=Homo sapiens GN=ERLIN2 PE=1 SV=1	sp|O94905|ERLN2_HUMAN	38	0	53	7	29
Flotillin-2 OS=Homo sapiens GN=FLOT2 PE=1 SV=2	sp|Q14254|FLOT2_HUMAN	47	11	45	9	29
60S ribosomal protein L37a OS=Homo sapiens GN=RPL37A PE=1 SV=2	sp|P61513|RL37A_HUMAN	10	8	32	11	29
X-ray repair cross-complementing protein 5 OS=Homo sapiens GN=XRCC5 PE=1 SV=3	sp|P13010|XRCC5_HUMAN	83	0	60	0	30
40S ribosomal protein S17 OS=Homo sapiens GN=RPS17 PE=1 SV=2	sp|P08708|RS17_HUMAN (+1)	16	8	41	4	30
High mobility group protein HMG-I/HMG-Y OS=Homo sapiens GN=HMGA1 PE=1 SV=3	sp|P17096|HMGA1_HUMAN	12	11	24	15	30
RNA binding motif protein, X-linked-like-1 OS=Homo sapiens GN=RBMXL1 PE=1 SV=1	sp|Q96E39|RMXL1_HUMAN	42	0	0	0	31
40S ribosomal protein S6 OS=Homo sapiens GN=RPS6 PE=1 SV=1	sp|P62753|RS6_HUMAN	29	0	73	0	31
Unconventional myosin-Ic OS=Homo sapiens GN=MYO1C PE=1 SV=4	sp|O00159|MYO1C_HUMAN	122	0	83	0	31
DNA topoisomerase 1 OS=Homo sapiens GN=TOP1 PE=1 SV=2	sp|P11387|TOP1_HUMAN	91	0	125	0	31
Plasminogen activator inhibitor 1 RNA-binding protein OS=Homo sapiens GN=SERBP1 PE=1 SV=2	sp|Q8NC51|PAIRB_HUMAN	45	0	39	5	31
5'-nucleotidase OS=Homo sapiens GN=NT5E PE=1 SV=1	sp|P21589|5NTD_HUMAN	63	12	30	8	31
60S ribosomal protein L23a OS=Homo sapiens GN=RPL23A PE=1 SV=1	sp|P62750|RL23A_HUMAN	18	3	66	11	31
V-type proton ATPase catalytic subunit A OS=Homo sapiens GN=ATP6V1A PE=1 SV=2	sp|P38606|VATA_HUMAN	68	0	50	0	32
Splicing factor 3B subunit 2 OS=Homo sapiens GN=SF3B2 PE=1 SV=2	sp|Q13435|SF3B2_HUMAN	100	0	77	0	32
Aspartyl/asparaginyl beta-hydroxylase OS=Homo sapiens GN=ASPH PE=1 SV=3	sp|Q12797|ASPH_HUMAN	86	0	98	2	32
60S ribosomal protein L24 OS=Homo sapiens GN=RPL24 PE=1 SV=1	sp|P83731|RL24_HUMAN	18	0	53	12	32
Junction plakoglobin OS=Homo sapiens GN=JUP PE=1 SV=3	sp|P14923|PLAK_HUMAN	82	205	35	114	32
Gelsolin OS=Homo sapiens GN=GSN PE=1 SV=1	sp|P06396|GELS_HUMAN	86	0	70	0	33
Serine/arginine-rich splicing factor 1 OS=Homo sapiens GN=SRSF1 PE=1 SV=2	sp|Q07955|SRSF1_HUMAN	28	0	78	0	33
Spliceosome RNA helicase DDX39B OS=Homo sapiens GN=DDX39B PE=1 SV=1	sp|Q13838|DX39B_HUMAN	49	3	63	4	33
60S ribosomal protein L35a OS=Homo sapiens GN=RPL35A PE=1 SV=2	sp|P18077|RL35A_HUMAN	13	0	57	6	33
40S ribosomal protein SA OS=Homo sapiens GN=RPSA PE=1 SV=4	sp|P08865|RSSA_HUMAN	33	8	55	7	33
Glyceraldehyde-3-phosphate dehydrogenase OS=Homo sapiens GN=GAPDH PE=1 SV=3	sp|P04406|G3P_HUMAN	36	61	29	34	33
Collagen alpha-1(I) chain OS=Homo sapiens GN=COL1A1 PE=1 SV=5	sp|P02452|CO1A1_HUMAN	139	0	39	3	34
Deoxyuridine 5'-triphosphate nucleotidohydrolase OS=Human herpesvirus 1 (strain 17) GN=UL50 PE=3 SV=1	sp|P10234|DUT_HHV11	39	8	101	6	34
Caveolin-1 OS=Homo sapiens GN=CAV1 PE=1 SV=4	sp|Q03135|CAV1_HUMAN	20	9	60	8	34
Voltage-dependent anion-selective channel protein 1 OS=Homo sapiens GN=VDAC1 PE=1 SV=2	sp|P21796|VDAC1_HUMAN	31	7	57	11	34
Tropomyosin alpha-4 chain OS=Homo sapiens GN=TPM4 PE=1 SV=3	sp|P67936|TPM4_HUMAN	29	23	43	25	34
Filaggrin-2 OS=Homo sapiens GN=FLG2 PE=1 SV=1	sp|Q5D862|FILA2_HUMAN	248	130	29	70	34
40S ribosomal protein S2 OS=Homo sapiens GN=RPS2 PE=1 SV=2	sp|P15880|RS2_HUMAN	31	0	102	0	35
Fibroleukin OS=Homo sapiens GN=FGL2 PE=1 SV=1	sp|Q14314|FGL2_HUMAN	50	0	63	4	35
Tegument protein UL46 OS=Human herpesvirus 1 (strain 17) GN=UL46 PE=1 SV=2	sp|P10230|TEG1_HHV11	78	0	110	0	36
Pre-mRNA-processing factor 19 OS=Homo sapiens GN=PRPF19 PE=1 SV=1	sp|Q9UMS4|PRP19_HUMAN	55	0	54	3	36
Tubulin alpha-1B chain OS=Homo sapiens GN=TUBA1B PE=1 SV=1	sp|P68363|TBA1B_HUMAN (+2)	50	6	35	17	36
Filaggrin OS=Homo sapiens GN=FLG PE=1 SV=3	sp|P20930|FILA_HUMAN	435	25	11	21	37
116 kDa U5 small nuclear ribonucleoprotein component OS=Homo sapiens GN=EFTUD2 PE=1 SV=1	sp|Q15029|U5S1_HUMAN	109	0	69	0	38
60S ribosomal protein L11 OS=Homo sapiens GN=RPL11 PE=1 SV=2	sp|P62913|RL11_HUMAN	20	5	76	8	38
Myosin light polypeptide 6 OS=Homo sapiens GN=MYL6 PE=1 SV=2	sp|P60660|MYL6_HUMAN	17	11	41	9	38
Polyadenylate-binding protein 1 OS=Homo sapiens GN=PABPC1 PE=1 SV=2	sp|P11940|PABP1_HUMAN	71	0	102	0	39
Pre-mRNA-processing-splicing factor 8 OS=Homo sapiens GN=PRPF8 PE=1 SV=2	sp|Q6P2Q9|PRP8_HUMAN	274	0	162	0	39
40S ribosomal protein S5 OS=Homo sapiens GN=RPS5 PE=1 SV=4	sp|P46782|RS5_HUMAN	23	4	95	6	39
Golgi apparatus protein 1 OS=Homo sapiens GN=GLG1 PE=1 SV=2	sp|Q92896|GSLG1_HUMAN	135	0	69	7	39
Non-histone chromosomal protein HMG-17 OS=Homo sapiens GN=HMGN2 PE=1 SV=3	sp|P05204|HMGN2_HUMAN	9	19	43	14	40
Histone H1.1 OS=Homo sapiens GN=HIST1H1A PE=1 SV=3	sp|Q02539|H11_HUMAN	22	0	67	16	40
60S ribosomal protein L27 OS=Homo sapiens GN=RPL27 PE=1 SV=2	sp|P61353|RL27_HUMAN	16	15	59	25	40
Transcription intermediary factor 1-beta OS=Homo sapiens GN=TRIM28 PE=1 SV=5	sp|Q13263|TIF1B_HUMAN	89	0	142	0	41
Splicing factor 3A subunit 1 OS=Homo sapiens GN=SF3A1 PE=1 SV=1	sp|Q15459|SF3A1_HUMAN	89	0	69	3	41
40S ribosomal protein S8 OS=Homo sapiens GN=RPS8 PE=1 SV=2	sp|P62241|RS8_HUMAN	24	3	73	12	41
ATPase family AAA domain-containing protein 3A OS=Homo sapiens GN=ATAD3A PE=1 SV=2	sp|Q9NVI7|ATD3A_HUMAN	71	0	54	0	42
Collagen alpha-1(XII) chain OS=Homo sapiens GN=COL12A1 PE=1 SV=2	sp|Q99715|COCA1_HUMAN	333	0	81	0	42
Core histone macro-H2A.1 OS=Homo sapiens GN=H2AFY PE=1 SV=4	sp|O75367|H2AY_HUMAN	40	0	86	3	42
Vigilin OS=Homo sapiens GN=HDLBP PE=1 SV=2	sp|Q00341|VIGLN_HUMAN	141	0	131	0	43
U5 small nuclear ribonucleoprotein 200 kDa helicase OS=Homo sapiens GN=SNRNP200 PE=1 SV=2	sp|O75643|U520_HUMAN	245	0	135	0	43
40S ribosomal protein S15a OS=Homo sapiens GN=RPS15A PE=1 SV=2	sp|P62244|RS15A_HUMAN	15	4	57	3	43
40S ribosomal protein S13 OS=Homo sapiens GN=RPS13 PE=1 SV=2	sp|P62277|RS13_HUMAN	17	4	68	11	43
60S ribosomal protein L26 OS=Homo sapiens GN=RPL26 PE=1 SV=1	sp|P61254|RL26_HUMAN	17	6	83	14	43
Heterochromatin protein 1-binding protein 3 OS=Homo sapiens GN=HP1BP3 PE=1 SV=1	sp|Q5SSJ5|HP1B3_HUMAN	61	0	106	0	44
40S ribosomal protein S11 OS=Homo sapiens GN=RPS11 PE=1 SV=3	sp|P62280|RS11_HUMAN	18	0	111	4	44
Ezrin OS=Homo sapiens GN=EZR PE=1 SV=4	sp|P15311|EZRI_HUMAN	69	0	69	0	45
40S ribosomal protein S16 OS=Homo sapiens GN=RPS16 PE=1 SV=2	sp|P62249|RS16_HUMAN	16	2	101	5	45
40S ribosomal protein S7 OS=Homo sapiens GN=RPS7 PE=1 SV=1	sp|P62081|RS7_HUMAN	22	5	66	9	45
Voltage-dependent anion-selective channel protein 2 OS=Homo sapiens GN=VDAC2 PE=1 SV=2	sp|P45880|VDAC2_HUMAN	32	9	61	16	45
Alkaline nuclease OS=Human herpesvirus 1 (strain 17) GN=UL12 PE=1 SV=1	sp|P04294|AN_HHV11	68	8	138	0	46
Splicing factor 3B subunit 1 OS=Homo sapiens GN=SF3B1 PE=1 SV=3	sp|O75533|SF3B1_HUMAN	146	0	120	3	46
ELAV-like protein 1 OS=Homo sapiens GN=ELAVL1 PE=1 SV=2	sp|Q15717|ELAV1_HUMAN	36	5	76	12	47
60S acidic ribosomal protein P0 OS=Homo sapiens GN=RPLP0 PE=1 SV=1	sp|P05388|RLA0_HUMAN	34	7	98	8	49
Dermcidin OS=Homo sapiens GN=DCD PE=1 SV=2	sp|P81605|DCD_HUMAN	11	47	25	45	49
Double-stranded RNA-specific adenosine deaminase OS=Homo sapiens GN=ADAR PE=1 SV=4	sp|P55265|DSRAD_HUMAN	136	0	108	0	50
mRNA export factor OS=Human herpesvirus 1 (strain 17) GN=UL54 PE=1 SV=1	sp|P10238|ICP27_HHV11	55	4	118	0	50
60S ribosomal protein L7 OS=Homo sapiens GN=RPL7 PE=1 SV=1	sp|P18124|RL7_HUMAN	29	0	123	7	50
Elongation factor 1-gamma OS=Homo sapiens GN=EEF1G PE=1 SV=3	sp|P26641|EF1G_HUMAN	50	7	84	9	51
Proliferating cell nuclear antigen OS=Homo sapiens GN=PCNA PE=1 SV=1	sp|P12004|PCNA_HUMAN	29	0	66	0	52
FACT complex subunit SPT16 OS=Homo sapiens GN=SUPT16H PE=1 SV=1	sp|Q9Y5B9|SP16H_HUMAN	120	0	66	0	52
Mitochondrial inner membrane protein OS=Homo sapiens GN=IMMT PE=1 SV=1	sp|Q16891|IMMT_HUMAN	84	0	119	0	52
60S ribosomal protein L12 OS=Homo sapiens GN=RPL12 PE=1 SV=1	sp|P30050|RL12_HUMAN	18	8	89	7	52
Eukaryotic initiation factor 4A-III OS=Homo sapiens GN=EIF4A3 PE=1 SV=4	sp|P38919|IF4A3_HUMAN	47	7	73	12	52
60S ribosomal protein L14 OS=Homo sapiens GN=RPL14 PE=1 SV=4	sp|P50914|RL14_HUMAN	23	3	99	0	54
60S ribosomal protein L13a OS=Homo sapiens GN=RPL13A PE=1 SV=2	sp|P40429|RL13A_HUMAN	24	0	130	10	54
60S ribosomal protein L8 OS=Homo sapiens GN=RPL8 PE=1 SV=2	sp|P62917|RL8_HUMAN	28	4	113	13	54
Neuroblast differentiation-associated protein AHNAK OS=Homo sapiens GN=AHNAK PE=1 SV=2	sp|Q09666|AHNK_HUMAN	629	7	132	33	54
Keratinocyte proline-rich protein OS=Homo sapiens GN=KPRP PE=1 SV=1	sp|Q5T749|KPRP_HUMAN	64	163	40	84	54
Heterogeneous nuclear ribonucleoprotein H3 OS=Homo sapiens GN=HNRNPH3 PE=1 SV=2	sp|P31942|HNRH3_HUMAN	37	6	96	6	55
Drebrin OS=Homo sapiens GN=DBN1 PE=1 SV=4	sp|Q16643|DREB_HUMAN	71	0	81	4	56
Galectin-1 OS=Homo sapiens GN=LGALS1 PE=1 SV=2	sp|P09382|LEG1_HUMAN	15	20	50	25	56
Heterogeneous nuclear ribonucleoprotein A0 OS=Homo sapiens GN=HNRNPA0 PE=1 SV=1	sp|Q13151|ROA0_HUMAN	31	6	81	8	57
60S ribosomal protein L13 OS=Homo sapiens GN=RPL13 PE=1 SV=4	sp|P26373|RL13_HUMAN	24	3	106	25	57
40S ribosomal protein S18 OS=Homo sapiens GN=RPS18 PE=1 SV=3	sp|P62269|RS18_HUMAN	18	4	110	17	58
40S ribosomal protein S19 OS=Homo sapiens GN=RPS19 PE=1 SV=2	sp|P39019|RS19_HUMAN	16	15	54	33	58
60S ribosomal protein L7a OS=Homo sapiens GN=RPL7A PE=1 SV=2	sp|P62424|RL7A_HUMAN	30	4	137	13	60
Dolichyl-diphosphooligosaccharide--protein glycosyltransferase subunit 1 OS=Homo sapiens GN=RPN1 PE=1 SV=1	sp|P04843|RPN1_HUMAN	69	7	108	0	63
Calponin-3 OS=Homo sapiens GN=CNN3 PE=1 SV=1	sp|Q15417|CNN3_HUMAN	36	0	84	5	65
Erythrocyte band 7 integral membrane protein OS=Homo sapiens GN=STOM PE=1 SV=3	sp|P27105|STOM_HUMAN	32	40	112	26	65
78 kDa glucose-regulated protein OS=Homo sapiens GN=HSPA5 PE=1 SV=2	sp|P11021|GRP78_HUMAN	72	10	112	11	67
60S ribosomal protein L10a OS=Homo sapiens GN=RPL10A PE=1 SV=2	sp|P62906|RL10A_HUMAN	25	4	104	3	68
KH domain-containing, RNA-binding, signal transduction-associated protein 1 OS=Homo sapiens GN=KHDRBS1 PE=1 SV=1	sp|Q07666|KHDR1_HUMAN	48	0	97	5	69
Nucleolin OS=Homo sapiens GN=NCL PE=1 SV=3	sp|P19338|NUCL_HUMAN	77	15	103	15	69
Peptidyl-prolyl cis-trans isomerase B OS=Homo sapiens GN=PPIB PE=1 SV=2	sp|P23284|PPIB_HUMAN	24	9	132	10	70
Interleukin enhancer-binding factor 2 OS=Homo sapiens GN=ILF2 PE=1 SV=2	sp|Q12905|ILF2_HUMAN	43	8	128	11	70
Myosin-10 OS=Homo sapiens GN=MYH10 PE=1 SV=3	sp|P35580|MYH10_HUMAN	229	0	142	0	71
Heterogeneous nuclear ribonucleoprotein D0 OS=Homo sapiens GN=HNRNPD PE=1 SV=1	sp|Q14103|HNRPD_HUMAN	38	3	104	8	71
Probable ATP-dependent RNA helicase DDX17 OS=Homo sapiens GN=DDX17 PE=1 SV=2	sp|Q92841|DDX17_HUMAN	80	0	114	0	72
Coronin-1C OS=Homo sapiens GN=CORO1C PE=1 SV=1	sp|Q9ULV4|COR1C_HUMAN	53	5	82	7	72
Splicing factor 3B subunit 3 OS=Homo sapiens GN=SF3B3 PE=1 SV=4	sp|Q15393|SF3B3_HUMAN	136	0	143	5	73
60S ribosomal protein L3 OS=Homo sapiens GN=RPL3 PE=1 SV=2	sp|P39023|RL3_HUMAN	46	2	166	3	75
Guanine nucleotide-binding protein subunit beta-2-like 1 OS=Homo sapiens GN=GNB2L1 PE=1 SV=3	sp|P63244|GBLP_HUMAN	35	17	138	18	75
60S ribosomal protein L5 OS=Homo sapiens GN=RPL5 PE=1 SV=3	sp|P46777|RL5_HUMAN	34	0	143	8	77
RNA-binding protein Raly OS=Homo sapiens GN=RALY PE=1 SV=1	sp|Q9UKM9|RALY_HUMAN	32	7	114	16	80
Heterogeneous nuclear ribonucleoprotein U-like protein 2 OS=Homo sapiens GN=HNRNPUL2 PE=1 SV=1	sp|Q1KMD3|HNRL2_HUMAN	85	9	140	13	81
40S ribosomal protein S3 OS=Homo sapiens GN=RPS3 PE=1 SV=2	sp|P23396|RS3_HUMAN	27	22	152	20	81
Histone H2A type 1 OS=Homo sapiens GN=HIST1H2AG PE=1 SV=2	sp|P0C0S8|H2A1_HUMAN (+2)	14	47	114	66	84
Serpin H1 OS=Homo sapiens GN=SERPINH1 PE=1 SV=2	sp|P50454|SERPH_HUMAN	46	13	145	14	85
DNA polymerase processivity factor OS=Human herpesvirus 1 (strain 17) GN=UL42 PE=1 SV=1	sp|P10226|PAP_HHV11	51	8	206	3	87
40S ribosomal protein S4, X isoform OS=Homo sapiens GN=RPS4X PE=1 SV=2	sp|P62701|RS4X_HUMAN	30	0	199	14	90
Splicing factor, proline- and glutamine-rich OS=Homo sapiens GN=SFPQ PE=1 SV=2	sp|P23246|SFPQ_HUMAN	76	16	146	11	91
Staphylococcal nuclease domain-containing protein 1 OS=Homo sapiens GN=SND1 PE=1 SV=1	sp|Q7KZF4|SND1_HUMAN	102	0	154	4	93
Fibrillin-1 OS=Homo sapiens GN=FBN1 PE=1 SV=3	sp|P35555|FBN1_HUMAN	312	95	27	106	93
Alpha-actinin-1 OS=Homo sapiens GN=ACTN1 PE=1 SV=2	sp|P12814|ACTN1_HUMAN	103	5	172	15	96
Histone H1.4 OS=Homo sapiens GN=HIST1H1E PE=1 SV=2	sp|P10412|H14_HUMAN	22	0	98	12	97
Non-POU domain-containing octamer-binding protein OS=Homo sapiens GN=NONO PE=1 SV=4	sp|Q15233|NONO_HUMAN	54	8	111	8	99
Nucleophosmin OS=Homo sapiens GN=NPM1 PE=1 SV=2	sp|P06748|NPM_HUMAN	33	3	157	12	102
Heterogeneous nuclear ribonucleoprotein H OS=Homo sapiens GN=HNRNPH1 PE=1 SV=4	sp|P31943|HNRH1_HUMAN	49	8	176	27	103
Tegument protein VP22 OS=Human herpesvirus 1 (strain 17) GN=UL49 PE=1 SV=1	sp|P10233|VP22_HHV11	32	34	257	36	104
Matrin-3 OS=Homo sapiens GN=MATR3 PE=1 SV=2	sp|P43243|MATR3_HUMAN	95	0	179	3	106
Myosin light chain kinase, smooth muscle OS=Homo sapiens GN=MYLK PE=1 SV=4	sp|Q15746|MYLK_HUMAN	211	0	198	12	107
Ubiquitin-40S ribosomal protein S27a OS=Homo sapiens GN=RPS27A PE=1 SV=2	sp|P62979|RS27A_HUMAN	18	57	121	63	109
Probable ATP-dependent RNA helicase DDX5 OS=Homo sapiens GN=DDX5 PE=1 SV=1	sp|P17844|DDX5_HUMAN	69	11	179	30	110
Elongation factor 1-alpha 1 OS=Homo sapiens GN=EEF1A1 PE=1 SV=1	sp|P68104|EF1A1_HUMAN (+1)	50	37	134	37	110
Collagen alpha-2(VI) chain OS=Homo sapiens GN=COL6A2 PE=1 SV=4	sp|P12110|CO6A2_HUMAN	109	37	161	41	110
Tenascin OS=Homo sapiens GN=TNC PE=1 SV=3	sp|P24821|TENA_HUMAN	241	63	153	48	110
Heterogeneous nuclear ribonucleoprotein Q OS=Homo sapiens GN=SYNCRIP PE=1 SV=2	sp|O60506|HNRPQ_HUMAN	70	22	166	24	111
40S ribosomal protein S3a OS=Homo sapiens GN=RPS3A PE=1 SV=2	sp|P61247|RS3A_HUMAN	30	10	191	24	113
Moesin OS=Homo sapiens GN=MSN PE=1 SV=3	sp|P26038|MOES_HUMAN	68	5	229	11	114
Heterogeneous nuclear ribonucleoprotein R OS=Homo sapiens GN=HNRNPR PE=1 SV=1	sp|O43390|HNRPR_HUMAN	71	0	190	0	117
Ribosome-binding protein 1 OS=Homo sapiens GN=RRBP1 PE=1 SV=4	sp|Q9P2E9|RRBP1_HUMAN	152	41	246	46	117
Fructose-bisphosphate aldolase A OS=Homo sapiens GN=ALDOA PE=1 SV=2	sp|P04075|ALDOA_HUMAN	39	19	181	20	118
Polymerase I and transcript release factor OS=Homo sapiens GN=PTRF PE=1 SV=1	sp|Q6NZI2|PTRF_HUMAN	43	8	139	36	120
EMILIN-1 OS=Homo sapiens GN=EMILIN1 PE=1 SV=2	sp|Q9Y6C2|EMIL1_HUMAN	107	76	123	80	120
ATP-dependent RNA helicase A OS=Homo sapiens GN=DHX9 PE=1 SV=4	sp|Q08211|DHX9_HUMAN	141	0	230	0	121
Spectrin alpha chain, non-erythrocytic 1 OS=Homo sapiens GN=SPTAN1 PE=1 SV=3	sp|Q13813|SPTN1_HUMAN	285	0	247	13	122
Polypyrimidine tract-binding protein 1 OS=Homo sapiens GN=PTBP1 PE=1 SV=1	sp|P26599|PTBP1_HUMAN	57	16	163	36	123
Histone H3.1 OS=Homo sapiens GN=HIST1H3A PE=1 SV=2	sp|P68431|H31_HUMAN	15	58	162	67	124
Lamin-B1 OS=Homo sapiens GN=LMNB1 PE=1 SV=2	sp|P20700|LMNB1_HUMAN	66	19	203	14	125
Heterogeneous nuclear ribonucleoprotein K OS=Homo sapiens GN=HNRNPK PE=1 SV=1	sp|P61978|HNRPK_HUMAN	51	15	205	31	125
Interleukin enhancer-binding factor 3 OS=Homo sapiens GN=ILF3 PE=1 SV=3	sp|Q12906|ILF3_HUMAN	95	6	224	26	128
Protein-glutamine gamma-glutamyltransferase 2 OS=Homo sapiens GN=TGM2 PE=1 SV=2	sp|P21980|TGM2_HUMAN	77	66	147	56	130
Keratin, type I cytoskeletal 18 OS=Homo sapiens GN=KRT18 PE=1 SV=2	sp|P05783|K1C18_HUMAN	48	95	63	98	132
Heterogeneous nuclear ribonucleoprotein L OS=Homo sapiens GN=HNRNPL PE=1 SV=2	sp|P14866|HNRPL_HUMAN	64	19	254	41	135
Heterogeneous nuclear ribonucleoprotein A3 OS=Homo sapiens GN=HNRNPA3 PE=1 SV=2	sp|P51991|ROA3_HUMAN	40	9	230	16	136
Histone H2B type 2-E OS=Homo sapiens GN=HIST2H2BE PE=1 SV=3	sp|Q16778|H2B2E_HUMAN	14	27	171	45	136
Keratin, type I cytoskeletal 19 OS=Homo sapiens GN=KRT19 PE=1 SV=4	sp|P08727|K1C19_HUMAN	44	192	39	128	136
Lamin-B2 OS=Homo sapiens GN=LMNB2 PE=1 SV=3	sp|Q03252|LMNB2_HUMAN	68	17	179	13	137
Heat shock cognate 71 kDa protein OS=Homo sapiens GN=HSPA8 PE=1 SV=1	sp|P11142|HSP7C_HUMAN	71	39	225	37	137
Histone H2B type 1-C/E/F/G/I OS=Homo sapiens GN=HIST1H2BC PE=1 SV=4	sp|P62807|H2B1C_HUMAN	14	66	182	79	145
Hornerin OS=Homo sapiens GN=HRNR PE=1 SV=2	sp|Q86YZ3|HORN_HUMAN	282	220	89	120	145
Spectrin beta chain, non-erythrocytic 1 OS=Homo sapiens GN=SPTBN1 PE=1 SV=2	sp|Q01082|SPTB2_HUMAN	275	9	291	26	152
Histone H4 OS=Homo sapiens GN=HIST1H4A PE=1 SV=2	sp|P62805|H4_HUMAN	11	79	218	96	152
Histone H1.3 OS=Homo sapiens GN=HIST1H1D PE=1 SV=2	sp|P16402|H13_HUMAN	22	74	169	114	153
Thrombospondin-1 OS=Homo sapiens GN=THBS1 PE=1 SV=2	sp|P07996|TSP1_HUMAN	129	30	228	41	155
Histone H1.5 OS=Homo sapiens GN=HIST1H1B PE=1 SV=3	sp|P16401|H15_HUMAN	23	68	186	102	162
Histone H1.2 OS=Homo sapiens GN=HIST1H1C PE=1 SV=2	sp|P16403|H12_HUMAN	21	13	164	61	163
Collagen alpha-1(VI) chain OS=Homo sapiens GN=COL6A1 PE=1 SV=3	sp|P12109|CO6A1_HUMAN	109	56	232	70	163
Basement membrane-specific heparan sulfate proteoglycan core protein OS=Homo sapiens GN=HSPG2 PE=1 SV=4	sp|P98160|PGBM_HUMAN	469	58	179	75	180
Transforming growth factor-beta-induced protein ig-h3 OS=Homo sapiens GN=TGFBI PE=1 SV=1	sp|Q15582|BGH3_HUMAN	75	25	219	33	181
RNA-binding motif protein, X chromosome OS=Homo sapiens GN=RBMX PE=1 SV=3	sp|P38159|RBMX_HUMAN	42	17	243	50	188
Heterogeneous nuclear ribonucleoprotein A1 OS=Homo sapiens GN=HNRNPA1 PE=1 SV=5	sp|P09651|ROA1_HUMAN	39	51	264	65	188
Heterogeneous nuclear ribonucleoprotein U OS=Homo sapiens GN=HNRNPU PE=1 SV=6	sp|Q00839|HNRPU_HUMAN	91	29	308	43	194
Heterogeneous nuclear ribonucleoproteins C1/C2 OS=Homo sapiens GN=HNRNPC PE=1 SV=4	sp|P07910|HNRPC_HUMAN	34	38	234	60	196
Caldesmon OS=Homo sapiens GN=CALD1 PE=1 SV=3	sp|Q05682|CALD1_HUMAN	93	44	260	74	199
Actin, alpha cardiac muscle 1 OS=Homo sapiens GN=ACTC1 PE=1 SV=1	sp|P68032|ACTC_HUMAN	42	78	424	62	234
Keratin, type II cytoskeletal 6B OS=Homo sapiens GN=KRT6B PE=1 SV=5	sp|P04259|K2C6B_HUMAN	60	520	227	201	244
Annexin A2 OS=Homo sapiens GN=ANXA2 PE=1 SV=2	sp|P07355|ANXA2_HUMAN	39	135	407	118	267
Heterogeneous nuclear ribonucleoproteins A2/B1 OS=Homo sapiens GN=HNRNPA2B1 PE=1 SV=2	sp|P22626|ROA2_HUMAN	37	51	403	84	277
Annexin A6 OS=Homo sapiens GN=ANXA6 PE=1 SV=3	sp|P08133|ANXA6_HUMAN	76	93	437	126	279
Cytoskeleton-associated protein 4 OS=Homo sapiens GN=CKAP4 PE=1 SV=2	sp|Q07065|CKAP4_HUMAN	66	88	419	103	326
Myosin-9 OS=Homo sapiens GN=MYH9 PE=1 SV=4	sp|P35579|MYH9_HUMAN	227	44	422	120	360
Heterogeneous nuclear ribonucleoprotein M OS=Homo sapiens GN=HNRNPM PE=1 SV=3	sp|P52272|HNRPM_HUMAN	78	64	519	82	363
Major DNA-binding protein OS=Human herpesvirus 1 (strain 17) GN=DBP PE=1 SV=1	sp|P04296|DNBI_HHV11	128	15	390	15	403
Major viral transcription factor OS=Human herpesvirus 1 (strain 17) GN=ICP4 PE=1 SV=1	sp|P08392|ICP4_HHV11	133	56	722	73	456
Filamin-A OS=Homo sapiens GN=FLNA PE=1 SV=4	sp|P21333|FLNA_HUMAN	281	100	806	124	482
Actin, cytoplasmic 2 OS=Homo sapiens GN=ACTG1 PE=1 SV=1	sp|P63261|ACTG_HUMAN	42	256	596	247	530
Prelamin-A/C OS=Homo sapiens GN=LMNA PE=1 SV=1	sp|P02545|LMNA_HUMAN	74	157	678	178	572
Plectin OS=Homo sapiens GN=PLEC PE=1 SV=3	sp|Q15149|PLEC_HUMAN	532	90	996	129	581
Fibronectin OS=Homo sapiens GN=FN1 PE=1 SV=4	sp|P02751|FINC_HUMAN	263	422	834	444	664
Vimentin OS=Homo sapiens GN=VIM PE=1 SV=4	sp|P08670|VIME_HUMAN	54	312	1021	319	665
Collagen alpha-3(VI) chain OS=Homo sapiens GN=COL6A3 PE=1 SV=5	sp|P12111|CO6A3_HUMAN	344	288	1011	308	724
TOTAL SPC IN SAMPLE			7265	44437	7538	24743

## Sheet: Replicate 1 filtered 
Identified Proteins (797)	Accession Number	Molecular Weight	KOS no EdC Rep1	KOS +EdC Rep1	+PCNA-I1 no EdC Rep1	+PCNA-I1 +EdC Rep1		KOS +EdC / KOS no EdC Rep 1	PCNA-I1 +EdC / PCNA-I1 no EdC Rep 1
Small proline-rich protein 2E OS=Homo sapiens GN=SPRR2E PE=2 SV=2	sp|P22531|SPR2E_HUMAN	8	23	1	1	4		0.0434783	4
Calmodulin-like protein 5 OS=Homo sapiens GN=CALML5 PE=1 SV=2	sp|Q9NZT1|CALL5_HUMAN	16	19	1	3	12		0.0526316	4
Cystatin-A OS=Homo sapiens GN=CSTA PE=1 SV=1	sp|P01040|CYTA_HUMAN	11	3	1	1	12		0.333333	12
Thy-1 membrane glycoprotein OS=Homo sapiens GN=THY1 PE=1 SV=2	sp|P04216|THY1_HUMAN	18	2	1	1	5		0.5	5
Pleiotrophin OS=Homo sapiens GN=PTN PE=1 SV=1	sp|P21246|PTN_HUMAN	19	1	1	1	5		1	5
Cytochrome c oxidase subunit 6C OS=Homo sapiens GN=COX6C PE=1 SV=2	sp|P09669|COX6C_HUMAN	9	1	1	1	5		1	5
Uncharacterized protein C8orf59 OS=Homo sapiens GN=C8orf59 PE=1 SV=2	sp|Q8N0T1|CH059_HUMAN	11	1	1	1	5		1	5
Double-strand break repair protein MRE11A OS=Homo sapiens GN=MRE11A PE=1 SV=3	sp|P49959|MRE11_HUMAN	81	1	1	1	7		1	7
RNA binding motif protein, X-linked-like-1 OS=Homo sapiens GN=RBMXL1 PE=1 SV=1	sp|Q96E39|RMXL1_HUMAN	42	1	1	1	31		1	31
Arginine and glutamate-rich protein 1 OS=Homo sapiens GN=ARGLU1 PE=1 SV=1	sp|Q9NWB6|ARGL1_HUMAN	33	1	2	1	14		2	14
Latent-transforming growth factor beta-binding protein 1 OS=Homo sapiens GN=LTBP1 PE=1 SV=4	sp|Q14766|LTBP1_HUMAN	187	1	3	1	5		3	5
Replication protein A 70 kDa DNA-binding subunit OS=Homo sapiens GN=RPA1 PE=1 SV=2	sp|P27694|RFA1_HUMAN	68	1	3	1	10		3	10
Proteasome subunit beta type-6 OS=Homo sapiens GN=PSMB6 PE=1 SV=4	sp|P28072|PSB6_HUMAN	25	3	9	2	8		3	4
Myosin light polypeptide 6 OS=Homo sapiens GN=MYL6 PE=1 SV=2	sp|P60660|MYL6_HUMAN	17	11	41	9	38		3.72727	4.22222
60S ribosomal protein L37a OS=Homo sapiens GN=RPL37A PE=1 SV=2	sp|P61513|RL37A_HUMAN	10	8	32	11	29		4	2.63636
Flotillin-2 OS=Homo sapiens GN=FLOT2 PE=1 SV=2	sp|Q14254|FLOT2_HUMAN	47	11	45	9	29		4.09091	3.22222
Clathrin heavy chain 1 OS=Homo sapiens GN=CLTC PE=1 SV=5	sp|Q00610|CLH1_HUMAN	192	16	66	34	24		4.125	0.705882
Collagen alpha-1(VI) chain OS=Homo sapiens GN=COL6A1 PE=1 SV=3	sp|P12109|CO6A1_HUMAN	109	56	232	70	163		4.14286	2.32857
Protein S100-A10 OS=Homo sapiens GN=S100A10 PE=1 SV=2	sp|P60903|S10AA_HUMAN	11	7	30	7	13		4.28571	1.85714
Prelamin-A/C OS=Homo sapiens GN=LMNA PE=1 SV=1	sp|P02545|LMNA_HUMAN	74	157	678	178	572		4.31847	3.21348
60S ribosomal protein L36a-like OS=Homo sapiens GN=RPL36AL PE=1 SV=3	sp|Q969Q0|RL36L_HUMAN	12	3	13	7	14		4.33333	2
Collagen alpha-2(VI) chain OS=Homo sapiens GN=COL6A2 PE=1 SV=4	sp|P12110|CO6A2_HUMAN	109	37	161	41	110		4.35135	2.68293
Dolichyl-diphosphooligosaccharide--protein glycosyltransferase 48 kDa subunit OS=Homo sapiens GN=DDOST PE=1 SV=4	sp|P39656|OST48_HUMAN	51	5	22	7	21		4.4	3
Annexin A6 OS=Homo sapiens GN=ANXA6 PE=1 SV=3	sp|P08133|ANXA6_HUMAN	76	93	437	126	279		4.69892	2.21429
Cytoskeleton-associated protein 4 OS=Homo sapiens GN=CKAP4 PE=1 SV=2	sp|Q07065|CKAP4_HUMAN	66	88	419	103	326		4.76136	3.16505
Calponin-2 OS=Homo sapiens GN=CNN2 PE=1 SV=4	sp|Q99439|CNN2_HUMAN	34	1	5	1	1		5	1
Core histone macro-H2A.2 OS=Homo sapiens GN=H2AFY2 PE=1 SV=3	sp|Q9P0M6|H2AW_HUMAN	40	1	5	1	1		5	1
Casein kinase II subunit alpha OS=Homo sapiens GN=CSNK2A1 PE=1 SV=1	sp|P68400|CSK21_HUMAN	45	1	5	1	1		5	1
Transcription initiation factor TFIID subunit 1 OS=Homo sapiens GN=TAF1 PE=1 SV=2	sp|P21675|TAF1_HUMAN	213	1	5	1	1		5	1
Microphthalmia-associated transcription factor OS=Homo sapiens GN=MITF PE=1 SV=2	sp|O75030|MITF_HUMAN	59	1	5	1	1		5	1
Vascular endothelial zinc finger 1 OS=Homo sapiens GN=VEZF1 PE=1 SV=2	sp|Q14119|VEZF1_HUMAN	57	1	5	1	1		5	1
Integrator complex subunit 11 OS=Homo sapiens GN=CPSF3L PE=1 SV=2	sp|Q5TA45|INT11_HUMAN	68	1	5	1	1		5	1
Putative RNA-binding protein 15 OS=Homo sapiens GN=RBM15 PE=1 SV=2	sp|Q96T37|RBM15_HUMAN	107	1	5	1	1		5	1
Vinculin OS=Homo sapiens GN=VCL PE=1 SV=4	sp|P18206|VINC_HUMAN	124	1	5	1	1		5	1
Envelope glycoprotein E OS=Human herpesvirus 1 (strain 17) GN=gE PE=1 SV=1	sp|P04488|GE_HHV11	59	1	5	1	1		5	1
Bifunctional glutamate/proline--tRNA ligase OS=Homo sapiens GN=EPRS PE=1 SV=5	sp|P07814|SYEP_HUMAN	171	1	5	1	1		5	1
Alpha-globin transcription factor CP2 OS=Homo sapiens GN=TFCP2 PE=1 SV=2	sp|Q12800|TFCP2_HUMAN	57	1	5	1	1		5	1
Polymerase delta-interacting protein 3 OS=Homo sapiens GN=POLDIP3 PE=1 SV=2	sp|Q9BY77|PDIP3_HUMAN	46	1	5	1	1		5	1
Integrator complex subunit 7 OS=Homo sapiens GN=INTS7 PE=1 SV=1	sp|Q9NVH2|INT7_HUMAN	107	1	5	1	1		5	1
26S proteasome non-ATPase regulatory subunit 6 OS=Homo sapiens GN=PSMD6 PE=1 SV=1	sp|Q15008|PSMD6_HUMAN	46	1	5	1	1		5	1
Cleavage stimulation factor subunit 2 OS=Homo sapiens GN=CSTF2 PE=1 SV=1	sp|P33240|CSTF2_HUMAN	61	1	5	1	1		5	1
Very-long-chain (3R)-3-hydroxyacyl-[acyl-carrier protein] dehydratase 3 OS=Homo sapiens GN=PTPLAD1 PE=1 SV=2	sp|Q9P035|HACD3_HUMAN	43	1	5	1	1		5	1
Cytoplasmic dynein 1 heavy chain 1 OS=Homo sapiens GN=DYNC1H1 PE=1 SV=5	sp|Q14204|DYHC1_HUMAN	532	1	5	1	1		5	1
60S ribosomal protein L37 OS=Homo sapiens GN=RPL37 PE=1 SV=2	sp|P61927|RL37_HUMAN	11	1	5	1	1		5	1
Zinc finger MYM-type protein 2 OS=Homo sapiens GN=ZMYM2 PE=1 SV=1	sp|Q9UBW7|ZMYM2_HUMAN	155	1	5	1	1		5	1
Chloride intracellular channel protein 1 OS=Homo sapiens GN=CLIC1 PE=1 SV=4	sp|O00299|CLIC1_HUMAN	27	1	5	1	1		5	1
Serine/threonine-protein kinase PRP4 homolog OS=Homo sapiens GN=PRPF4B PE=1 SV=3	sp|Q13523|PRP4B_HUMAN	117	1	5	1	1		5	1
Mitochondrial 2-oxoglutarate/malate carrier protein OS=Homo sapiens GN=SLC25A11 PE=1 SV=3	sp|Q02978|M2OM_HUMAN	34	1	5	1	1		5	1
General transcription factor IIH subunit 4 OS=Homo sapiens GN=GTF2H4 PE=2 SV=1	sp|Q92759|TF2H4_HUMAN	52	1	5	1	1		5	1
Golgin subfamily A member 2 OS=Homo sapiens GN=GOLGA2 PE=1 SV=3	sp|Q08379|GOGA2_HUMAN	113	1	5	1	1		5	1
Centromere protein V OS=Homo sapiens GN=CENPV PE=1 SV=1	sp|Q7Z7K6|CENPV_HUMAN	30	1	5	1	1		5	1
Actin-related protein 2/3 complex subunit 5-like protein OS=Homo sapiens GN=ARPC5L PE=1 SV=1	sp|Q9BPX5|ARP5L_HUMAN	17	1	5	1	1		5	1
F-box-like/WD repeat-containing protein TBL1XR1 OS=Homo sapiens GN=TBL1XR1 PE=1 SV=1	sp|Q9BZK7|TBL1R_HUMAN	56	1	5	1	1		5	1
Set1/Ash2 histone methyltransferase complex subunit ASH2 OS=Homo sapiens GN=ASH2L PE=1 SV=1	sp|Q9UBL3|ASH2L_HUMAN	69	1	5	1	1		5	1
Proteasome subunit beta type-2 OS=Homo sapiens GN=PSMB2 PE=1 SV=1	sp|P49721|PSB2_HUMAN	23	1	5	1	1		5	1
Nuclear respiratory factor 1 OS=Homo sapiens GN=NRF1 PE=1 SV=1	sp|Q16656|NRF1_HUMAN	54	1	5	1	1		5	1
Stomatin-like protein 2 OS=Homo sapiens GN=STOML2 PE=1 SV=1	sp|Q9UJZ1|STML2_HUMAN	39	1	5	1	1		5	1
CDK-activating kinase assembly factor MAT1 OS=Homo sapiens GN=MNAT1 PE=1 SV=1	sp|P51948|MAT1_HUMAN	36	1	5	1	1		5	1
Mitochondrial carrier homolog 2 OS=Homo sapiens GN=MTCH2 PE=1 SV=1	sp|Q9Y6C9|MTCH2_HUMAN	33	1	5	1	1		5	1
Cancer-related nucleoside-triphosphatase OS=Homo sapiens GN=NTPCR PE=1 SV=1	sp|Q9BSD7|NTPCR_HUMAN	21	1	5	1	1		5	1
Nucleoside diphosphate kinase A OS=Homo sapiens GN=NME1 PE=1 SV=1	sp|P15531|NDKA_HUMAN	17	1	5	1	1		5	1
Cation-independent mannose-6-phosphate receptor OS=Homo sapiens GN=IGF2R PE=1 SV=3	sp|P11717|MPRI_HUMAN	274	1	5	1	1		5	1
Glutathione peroxidase 1 OS=Homo sapiens GN=GPX1 PE=1 SV=4	sp|P07203|GPX1_HUMAN	22	1	5	1	1		5	1
Mediator of RNA polymerase II transcription subunit 10 OS=Homo sapiens GN=MED10 PE=1 SV=1	sp|Q9BTT4|MED10_HUMAN	16	1	5	1	1		5	1
Translationally-controlled tumor protein OS=Homo sapiens GN=TPT1 PE=1 SV=1	sp|P13693|TCTP_HUMAN	20	1	5	1	1		5	1
Transcription elongation factor B polypeptide 2 OS=Homo sapiens GN=TCEB2 PE=1 SV=1	sp|Q15370|ELOB_HUMAN	13	1	5	1	1		5	1
Sulfhydryl oxidase 1 OS=Homo sapiens GN=QSOX1 PE=1 SV=3	sp|O00391|QSOX1_HUMAN	83	1	5	1	1		5	1
Pre-B-cell leukemia transcription factor 1 OS=Homo sapiens GN=PBX1 PE=1 SV=1	sp|P40424|PBX1_HUMAN	47	1	5	1	1		5	1
Serine beta-lactamase-like protein LACTB, mitochondrial OS=Homo sapiens GN=LACTB PE=1 SV=2	sp|P83111|LACTB_HUMAN	61	1	5	1	1		5	1
Peptidyl-prolyl cis-trans isomerase FKBP11 OS=Homo sapiens GN=FKBP11 PE=1 SV=1	sp|Q9NYL4|FKB11_HUMAN	22	1	5	1	2		5	2
Na(+)/H(+) exchange regulatory cofactor NHE-RF2 OS=Homo sapiens GN=SLC9A3R2 PE=1 SV=2	sp|Q15599|NHRF2_HUMAN	37	1	5	1	2		5	2
DNA-directed RNA polymerase II subunit RPB7 OS=Homo sapiens GN=POLR2G PE=1 SV=1	sp|P62487|RPB7_HUMAN	19	1	5	1	2		5	2
Surfeit locus protein 4 OS=Homo sapiens GN=SURF4 PE=1 SV=3	sp|O15260|SURF4_HUMAN	30	1	5	1	3		5	3
Eukaryotic translation initiation factor 3 subunit H OS=Homo sapiens GN=EIF3H PE=1 SV=1	sp|O15372|EIF3H_HUMAN	40	1	5	1	3		5	3
Ras-related protein Rab-7a OS=Homo sapiens GN=RAB7A PE=1 SV=1	sp|P51149|RAB7A_HUMAN	23	1	5	1	3		5	3
Cyclin-C OS=Homo sapiens GN=CCNC PE=1 SV=2	sp|P24863|CCNC_HUMAN	33	1	5	1	3		5	3
Ragulator complex protein LAMTOR4 OS=Homo sapiens GN=LAMTOR4 PE=1 SV=1	sp|Q0VGL1|LTOR4_HUMAN	11	1	5	1	3		5	3
Guanine nucleotide-binding protein G(s) subunit alpha isoforms XLas OS=Homo sapiens GN=GNAS PE=1 SV=2	sp|Q5JWF2|GNAS1_HUMAN	111	1	5	1	4		5	4
Plasminogen activator inhibitor 1 OS=Homo sapiens GN=SERPINE1 PE=1 SV=1	sp|P05121|PAI1_HUMAN	45	1	5	1	4		5	4
Procollagen C-endopeptidase enhancer 1 OS=Homo sapiens GN=PCOLCE PE=1 SV=2	sp|Q15113|PCOC1_HUMAN	48	1	5	1	4		5	4
Chromobox protein homolog 5 OS=Homo sapiens GN=CBX5 PE=1 SV=1	sp|P45973|CBX5_HUMAN	22	1	5	1	4		5	4
Replication factor C subunit 4 OS=Homo sapiens GN=RFC4 PE=1 SV=2	sp|P35249|RFC4_HUMAN	40	1	5	1	4		5	4
Mediator of RNA polymerase II transcription subunit 31 OS=Homo sapiens GN=MED31 PE=1 SV=1	sp|Q9Y3C7|MED31_HUMAN	16	1	5	1	4		5	4
Ras-related protein Rab-1A OS=Homo sapiens GN=RAB1A PE=1 SV=3	sp|P62820|RAB1A_HUMAN	23	1	5	1	5		5	5
26S protease regulatory subunit 6B OS=Homo sapiens GN=PSMC4 PE=1 SV=2	sp|P43686|PRS6B_HUMAN	47	1	5	1	5		5	5
PDZ and LIM domain protein 4 OS=Homo sapiens GN=PDLIM4 PE=1 SV=2	sp|P50479|PDLI4_HUMAN	35	1	5	1	5		5	5
Protein transport protein Sec61 subunit gamma OS=Homo sapiens GN=SEC61G PE=2 SV=1	sp|P60059|SC61G_HUMAN	8	1	5	1	5		5	5
Polyadenylate-binding protein 2 OS=Homo sapiens GN=PABPN1 PE=1 SV=3	sp|Q86U42|PABP2_HUMAN	33	1	5	2	5		5	2.5
U4/U6 small nuclear ribonucleoprotein Prp4 OS=Homo sapiens GN=PRPF4 PE=1 SV=2	sp|O43172|PRP4_HUMAN	58	1	5	1	6		5	6
Translocon-associated protein subunit gamma OS=Homo sapiens GN=SSR3 PE=1 SV=1	sp|Q9UNL2|SSRG_HUMAN	21	1	5	1	7		5	7
40S ribosomal protein S17 OS=Homo sapiens GN=RPS17 PE=1 SV=2	sp|P08708|RS17_HUMAN (+1)	16	8	41	4	30		5.125	7.5
Fibulin-1 OS=Homo sapiens GN=FBLN1 PE=1 SV=4	sp|P23142|FBLN1_HUMAN	77	6	31	4	23		5.16667	5.75
Heterogeneous nuclear ribonucleoprotein A1 OS=Homo sapiens GN=HNRNPA1 PE=1 SV=5	sp|P09651|ROA1_HUMAN	39	51	264	65	188		5.17647	2.89231
V-type proton ATPase subunit d 1 OS=Homo sapiens GN=ATP6V0D1 PE=1 SV=1	sp|P61421|VA0D1_HUMAN	40	5	27	1	11		5.4	11
Actin, alpha cardiac muscle 1 OS=Homo sapiens GN=ACTC1 PE=1 SV=1	sp|P68032|ACTC_HUMAN	42	78	424	62	234		5.4359	3.77419
40S ribosomal protein S12 OS=Homo sapiens GN=RPS12 PE=1 SV=3	sp|P25398|RS12_HUMAN	15	4	22	2	16		5.5	8
Inhibitor of nuclear factor kappa-B kinase-interacting protein OS=Homo sapiens GN=IKBIP PE=1 SV=1	sp|Q70UQ0|IKIP_HUMAN	39	5	28	1	20		5.6	20
Heat shock cognate 71 kDa protein OS=Homo sapiens GN=HSPA8 PE=1 SV=1	sp|P11142|HSP7C_HUMAN	71	39	225	37	137		5.76923	3.7027
Small nuclear ribonucleoprotein Sm D2 OS=Homo sapiens GN=SNRPD2 PE=1 SV=1	sp|P62316|SMD2_HUMAN	14	5	29	6	26		5.8	4.33333
EGF-containing fibulin-like extracellular matrix protein 2 OS=Homo sapiens GN=EFEMP2 PE=1 SV=3	sp|O95967|FBLN4_HUMAN	49	5	29	4	29		5.8	7.25
Tubulin alpha-1B chain OS=Homo sapiens GN=TUBA1B PE=1 SV=1	sp|P68363|TBA1B_HUMAN (+2)	50	6	35	17	36		5.83333	2.11765
Caldesmon OS=Homo sapiens GN=CALD1 PE=1 SV=3	sp|Q05682|CALD1_HUMAN	93	44	260	74	199		5.90909	2.68919
Polypyrimidine tract-binding protein 2 OS=Homo sapiens GN=PTBP2 PE=1 SV=1	sp|Q9UKA9|PTBP2_HUMAN	57	1	6	1	1		6	1
Capsid scaffolding protein OS=Human herpesvirus 1 (strain 17) GN=UL26 PE=1 SV=1	sp|P10210|SCAF_HHV11	66	1	6	1	1		6	1
Upstream-binding protein 1 OS=Homo sapiens GN=UBP1 PE=2 SV=1	sp|Q9NZI7|UBIP1_HUMAN	60	1	6	1	1		6	1
Transmembrane emp24 domain-containing protein 9 OS=Homo sapiens GN=TMED9 PE=1 SV=2	sp|Q9BVK6|TMED9_HUMAN	27	1	6	1	1		6	1
Glycylpeptide N-tetradecanoyltransferase 1 OS=Homo sapiens GN=NMT1 PE=1 SV=2	sp|P30419|NMT1_HUMAN	57	1	6	1	1		6	1
Serine/threonine-protein phosphatase 1 regulatory subunit 10 OS=Homo sapiens GN=PPP1R10 PE=1 SV=1	sp|Q96QC0|PP1RA_HUMAN	99	1	6	1	1		6	1
B-cell receptor-associated protein 31 OS=Homo sapiens GN=BCAP31 PE=1 SV=3	sp|P51572|BAP31_HUMAN	28	1	6	1	1		6	1
Metaxin-2 OS=Homo sapiens GN=MTX2 PE=1 SV=1	sp|O75431|MTX2_HUMAN	30	1	6	1	1		6	1
Cytochrome c oxidase subunit 5A, mitochondrial OS=Homo sapiens GN=COX5A PE=1 SV=2	sp|P20674|COX5A_HUMAN	17	1	6	1	1		6	1
DnaJ homolog subfamily C member 10 OS=Homo sapiens GN=DNAJC10 PE=1 SV=2	sp|Q8IXB1|DJC10_HUMAN	91	1	6	1	1		6	1
Putative oxidoreductase GLYR1 OS=Homo sapiens GN=GLYR1 PE=1 SV=3	sp|Q49A26|GLYR1_HUMAN	61	1	6	1	1		6	1
Actin-related protein 2/3 complex subunit 1A OS=Homo sapiens GN=ARPC1A PE=1 SV=2	sp|Q92747|ARC1A_HUMAN	42	1	6	1	1		6	1
V-type proton ATPase 116 kDa subunit a isoform 1 OS=Homo sapiens GN=ATP6V0A1 PE=1 SV=3	sp|Q93050|VPP1_HUMAN	96	1	6	1	1		6	1
TFIIH basal transcription factor complex helicase XPD subunit OS=Homo sapiens GN=ERCC2 PE=1 SV=1	sp|P18074|ERCC2_HUMAN	87	1	6	1	1		6	1
Cyclin-dependent kinase 7 OS=Homo sapiens GN=CDK7 PE=1 SV=1	sp|P50613|CDK7_HUMAN	39	1	6	1	1		6	1
Glypican-1 OS=Homo sapiens GN=GPC1 PE=1 SV=2	sp|P35052|GPC1_HUMAN	62	1	6	1	1		6	1
Retinoblastoma-binding protein 5 OS=Homo sapiens GN=RBBP5 PE=1 SV=2	sp|Q15291|RBBP5_HUMAN	59	1	6	1	1		6	1
Replication factor C subunit 3 OS=Homo sapiens GN=RFC3 PE=1 SV=2	sp|P40938|RFC3_HUMAN	41	1	6	1	1		6	1
Rho-related GTP-binding protein RhoC OS=Homo sapiens GN=RHOC PE=1 SV=1	sp|P08134|RHOC_HUMAN	22	1	6	1	1		6	1
Prolyl 4-hydroxylase subunit alpha-1 OS=Homo sapiens GN=P4HA1 PE=1 SV=2	sp|P13674|P4HA1_HUMAN	61	1	6	1	1		6	1
TFIIH basal transcription factor complex helicase XPB subunit OS=Homo sapiens GN=ERCC3 PE=1 SV=1	sp|P19447|ERCC3_HUMAN	89	1	6	1	1		6	1
Eukaryotic translation initiation factor 3 subunit D OS=Homo sapiens GN=EIF3D PE=1 SV=1	sp|O15371|EIF3D_HUMAN	64	1	6	1	1		6	1
Centrin-2 OS=Homo sapiens GN=CETN2 PE=1 SV=1	sp|P41208|CETN2_HUMAN	20	1	6	1	1		6	1
Zinc finger protein 384 OS=Homo sapiens GN=ZNF384 PE=1 SV=2	sp|Q8TF68|ZN384_HUMAN	63	1	6	1	1		6	1
Transcription factor MafF OS=Homo sapiens GN=MAFF PE=1 SV=2	sp|Q9ULX9|MAFF_HUMAN	18	1	6	1	1		6	1
Transcriptional enhancer factor TEF-1 OS=Homo sapiens GN=TEAD1 PE=1 SV=2	sp|P28347|TEAD1_HUMAN	48	1	6	1	1		6	1
Eukaryotic translation initiation factor 3 subunit L OS=Homo sapiens GN=EIF3L PE=1 SV=1	sp|Q9Y262|EIF3L_HUMAN	67	1	6	1	1		6	1
AT-rich interactive domain-containing protein 1B OS=Homo sapiens GN=ARID1B PE=1 SV=2	sp|Q8NFD5|ARI1B_HUMAN	236	1	6	1	1		6	1
ER lumen protein retaining receptor 2 OS=Homo sapiens GN=KDELR2 PE=1 SV=1	sp|P33947|ERD22_HUMAN	24	1	6	1	1		6	1
DNA polymerase catalytic subunit OS=Human herpesvirus 1 (strain 17) GN=UL30 PE=1 SV=2	sp|P04293|DPOL_HHV11	136	1	6	1	1		6	1
Virion egress protein UL31 OS=Human herpesvirus 1 (strain 17) GN=UL31 PE=1 SV=1	sp|P10215|UL31_HHV11	34	1	6	1	1		6	1
Pre-B-cell leukemia transcription factor 3 OS=Homo sapiens GN=PBX3 PE=1 SV=1	sp|P40426|PBX3_HUMAN	47	1	6	1	1		6	1
Protein phosphatase 1 regulatory subunit 12A OS=Homo sapiens GN=PPP1R12A PE=1 SV=1	sp|O14974|MYPT1_HUMAN	115	1	6	1	2		6	2
Eukaryotic translation initiation factor 4E OS=Homo sapiens GN=EIF4E PE=1 SV=2	sp|P06730|IF4E_HUMAN	25	1	6	1	2		6	2
SWI/SNF-related matrix-associated actin-dependent regulator of chromatin subfamily D member 3 OS=Homo sapiens GN=SMARCD3 PE=1 SV=1	sp|Q6STE5|SMRD3_HUMAN	55	1	6	1	3		6	3
Cell division control protein 42 homolog OS=Homo sapiens GN=CDC42 PE=1 SV=2	sp|P60953|CDC42_HUMAN	21	1	6	1	3		6	3
Lysophospholipid acyltransferase 7 OS=Homo sapiens GN=MBOAT7 PE=1 SV=2	sp|Q96N66|MBOA7_HUMAN	53	1	6	1	3		6	3
mRNA export factor OS=Homo sapiens GN=RAE1 PE=1 SV=1	sp|P78406|RAE1L_HUMAN	41	1	6	1	3		6	3
Vesicle-trafficking protein SEC22b OS=Homo sapiens GN=SEC22B PE=1 SV=4	sp|O75396|SC22B_HUMAN	25	1	6	1	3		6	3
Fibroblast growth factor 2 OS=Homo sapiens GN=FGF2 PE=1 SV=3	sp|P09038|FGF2_HUMAN	31	1	6	1	3		6	3
Delta(3,5)-Delta(2,4)-dienoyl-CoA isomerase, mitochondrial OS=Homo sapiens GN=ECH1 PE=1 SV=2	sp|Q13011|ECH1_HUMAN	36	1	6	1	3		6	3
Casein kinase II subunit alpha' OS=Homo sapiens GN=CSNK2A2 PE=1 SV=1	sp|P19784|CSK22_HUMAN	41	1	6	1	4		6	4
Transmembrane and coiled-coil domain-containing protein 1 OS=Homo sapiens GN=TMCO1 PE=1 SV=1	sp|Q9UM00|TMCO1_HUMAN	21	1	6	1	4		6	4
ADP-ribosylation factor 3 OS=Homo sapiens GN=ARF3 PE=1 SV=2	sp|P61204|ARF3_HUMAN	21	1	6	1	4		6	4
Torsin-1A-interacting protein 1 OS=Homo sapiens GN=TOR1AIP1 PE=1 SV=2	sp|Q5JTV8|TOIP1_HUMAN	66	1	6	1	4		6	4
Ras-related C3 botulinum toxin substrate 1 OS=Homo sapiens GN=RAC1 PE=1 SV=1	sp|P63000|RAC1_HUMAN	21	1	6	1	4		6	4
Proteasome subunit beta type-4 OS=Homo sapiens GN=PSMB4 PE=1 SV=4	sp|P28070|PSB4_HUMAN	29	1	6	1	4		6	4
Cyclin-dependent kinase 9 OS=Homo sapiens GN=CDK9 PE=1 SV=3	sp|P50750|CDK9_HUMAN	43	1	6	1	4		6	4
Endothelial differentiation-related factor 1 OS=Homo sapiens GN=EDF1 PE=1 SV=1	sp|O60869|EDF1_HUMAN	16	1	6	1	5		6	5
Glycerol kinase OS=Homo sapiens GN=GK PE=1 SV=3	sp|P32189|GLPK_HUMAN (+1)	61	1	6	1	5		6	5
ADP-ribosylation factor 4 OS=Homo sapiens GN=ARF4 PE=1 SV=3	sp|P18085|ARF4_HUMAN	21	1	6	1	5		6	5
Signal peptidase complex subunit 3 OS=Homo sapiens GN=SPCS3 PE=1 SV=1	sp|P61009|SPCS3_HUMAN	20	1	6	1	5		6	5
V-type proton ATPase 16 kDa proteolipid subunit OS=Homo sapiens GN=ATP6V0C PE=1 SV=1	sp|P27449|VATL_HUMAN	16	1	6	1	5		6	5
Transmembrane emp24 domain-containing protein 7 OS=Homo sapiens GN=TMED7 PE=1 SV=2	sp|Q9Y3B3|TMED7_HUMAN	25	1	6	1	5		6	5
F-actin-capping protein subunit alpha-1 OS=Homo sapiens GN=CAPZA1 PE=1 SV=3	sp|P52907|CAZA1_HUMAN	33	1	6	1	6		6	6
Sorting and assembly machinery component 50 homolog OS=Homo sapiens GN=SAMM50 PE=1 SV=3	sp|Q9Y512|SAM50_HUMAN	52	1	6	1	6		6	6
U6 snRNA-associated Sm-like protein LSm6 OS=Homo sapiens GN=LSM6 PE=1 SV=1	sp|P62312|LSM6_HUMAN	9	1	6	1	6		6	6
Aspartate--tRNA ligase, cytoplasmic OS=Homo sapiens GN=DARS PE=1 SV=2	sp|P14868|SYDC_HUMAN	57	1	6	1	6		6	6
Proteasome subunit beta type-1 OS=Homo sapiens GN=PSMB1 PE=1 SV=2	sp|P20618|PSB1_HUMAN	26	1	6	1	6		6	6
Small nuclear ribonucleoprotein G OS=Homo sapiens GN=SNRPG PE=1 SV=1	sp|P62308|RUXG_HUMAN	8	1	6	1	7		6	7
Voltage-dependent anion-selective channel protein 3 OS=Homo sapiens GN=VDAC3 PE=1 SV=1	sp|Q9Y277|VDAC3_HUMAN	31	4	24	1	8		6	8
Guanine nucleotide-binding protein G(I)/G(S)/G(T) subunit beta-1 OS=Homo sapiens GN=GNB1 PE=1 SV=3	sp|P62873|GBB1_HUMAN	37	5	30	6	18		6	3
V-type proton ATPase subunit B, brain isoform OS=Homo sapiens GN=ATP6V1B2 PE=1 SV=3	sp|P21281|VATB2_HUMAN	57	9	54	6	18		6	3
Ribosome-binding protein 1 OS=Homo sapiens GN=RRBP1 PE=1 SV=4	sp|Q9P2E9|RRBP1_HUMAN	152	41	246	46	117		6	2.54348
Heterogeneous nuclear ribonucleoproteins C1/C2 OS=Homo sapiens GN=HNRNPC PE=1 SV=4	sp|P07910|HNRPC_HUMAN	34	38	234	60	196		6.15789	3.26667
Histone H2B type 2-E OS=Homo sapiens GN=HIST2H2BE PE=1 SV=3	sp|Q16778|H2B2E_HUMAN	14	27	171	45	136		6.33333	3.02222
60S ribosomal protein L30 OS=Homo sapiens GN=RPL30 PE=1 SV=2	sp|P62888|RL30_HUMAN	13	5	32	3	20		6.4	6.66667
Caveolin-1 OS=Homo sapiens GN=CAV1 PE=1 SV=4	sp|Q03135|CAV1_HUMAN	20	9	60	8	34		6.66667	4.25
Voltage-dependent anion-selective channel protein 2 OS=Homo sapiens GN=VDAC2 PE=1 SV=2	sp|P45880|VDAC2_HUMAN	32	9	61	16	45		6.77778	2.8125
Nucleolin OS=Homo sapiens GN=NCL PE=1 SV=3	sp|P19338|NUCL_HUMAN	77	15	103	15	69		6.86667	4.6
40S ribosomal protein SA OS=Homo sapiens GN=RPSA PE=1 SV=4	sp|P08865|RSSA_HUMAN	33	8	55	7	33		6.875	4.71429
40S ribosomal protein S3 OS=Homo sapiens GN=RPS3 PE=1 SV=2	sp|P23396|RS3_HUMAN	27	22	152	20	81		6.90909	4.05
Chloride intracellular channel protein 4 OS=Homo sapiens GN=CLIC4 PE=1 SV=4	sp|Q9Y696|CLIC4_HUMAN	29	1	7	1	1		7	1
Ras GTPase-activating protein-binding protein 2 OS=Homo sapiens GN=G3BP2 PE=1 SV=2	sp|Q9UN86|G3BP2_HUMAN	54	1	7	1	1		7	1
CCAAT/enhancer-binding protein beta OS=Homo sapiens GN=CEBPB PE=1 SV=2	sp|P17676|CEBPB_HUMAN	36	1	7	1	1		7	1
Phostensin OS=Homo sapiens GN=PPP1R18 PE=1 SV=1	sp|Q6NYC8|PPR18_HUMAN	68	1	7	1	1		7	1
RNA-binding motif, single-stranded-interacting protein 2 OS=Homo sapiens GN=RBMS2 PE=1 SV=1	sp|Q15434|RBMS2_HUMAN	44	1	7	1	1		7	1
Histone-lysine N-methyltransferase EHMT1 OS=Homo sapiens GN=EHMT1 PE=1 SV=4	sp|Q9H9B1|EHMT1_HUMAN	141	1	7	1	1		7	1
DNA damage-binding protein 1 OS=Homo sapiens GN=DDB1 PE=1 SV=1	sp|Q16531|DDB1_HUMAN	127	1	7	1	1		7	1
Transient receptor potential cation channel subfamily V member 2 OS=Homo sapiens GN=TRPV2 PE=1 SV=1	sp|Q9Y5S1|TRPV2_HUMAN	86	1	7	1	1		7	1
THO complex subunit 5 homolog OS=Homo sapiens GN=THOC5 PE=1 SV=2	sp|Q13769|THOC5_HUMAN	79	1	7	1	1		7	1
Integrator complex subunit 10 OS=Homo sapiens GN=INTS10 PE=1 SV=2	sp|Q9NVR2|INT10_HUMAN	82	1	7	1	1		7	1
Hexokinase-1 OS=Homo sapiens GN=HK1 PE=1 SV=3	sp|P19367|HXK1_HUMAN	102	1	7	1	1		7	1
Mediator of RNA polymerase II transcription subunit 29 OS=Homo sapiens GN=MED29 PE=1 SV=1	sp|Q9NX70|MED29_HUMAN	21	1	7	1	1		7	1
NADH dehydrogenase [ubiquinone] 1 alpha subcomplex subunit 4 OS=Homo sapiens GN=NDUFA4 PE=1 SV=1	sp|O00483|NDUA4_HUMAN	9	1	7	1	1		7	1
YLP motif-containing protein 1 OS=Homo sapiens GN=YLPM1 PE=1 SV=3	sp|P49750|YLPM1_HUMAN	220	1	7	1	1		7	1
Importin subunit alpha-2 OS=Homo sapiens GN=KPNA2 PE=1 SV=1	sp|P52292|IMA2_HUMAN	58	1	7	1	1		7	1
General transcription factor 3C polypeptide 3 OS=Homo sapiens GN=GTF3C3 PE=1 SV=1	sp|Q9Y5Q9|TF3C3_HUMAN	101	1	7	1	1		7	1
Replication factor C subunit 5 OS=Homo sapiens GN=RFC5 PE=1 SV=1	sp|P40937|RFC5_HUMAN	38	1	7	1	1		7	1
Tegument protein UL21 OS=Human herpesvirus 1 (strain 17) GN=UL21 PE=1 SV=1	sp|P10205|TEG4_HHV11	58	1	7	1	1		7	1
Integrator complex subunit 6 OS=Homo sapiens GN=INTS6 PE=1 SV=1	sp|Q9UL03|INT6_HUMAN	100	1	7	1	1		7	1
Coiled-coil domain-containing protein 47 OS=Homo sapiens GN=CCDC47 PE=1 SV=1	sp|Q96A33|CCD47_HUMAN	56	1	7	1	1		7	1
Oxysterol-binding protein-related protein 8 OS=Homo sapiens GN=OSBPL8 PE=1 SV=3	sp|Q9BZF1|OSBL8_HUMAN	101	1	7	1	1		7	1
Atherin OS=Homo sapiens GN=SAMD1 PE=1 SV=1	sp|Q6SPF0|SAMD1_HUMAN	56	1	7	1	1		7	1
Protein BUD31 homolog OS=Homo sapiens GN=BUD31 PE=1 SV=2	sp|P41223|BUD31_HUMAN	17	1	7	1	1		7	1
U6 snRNA-associated Sm-like protein LSm4 OS=Homo sapiens GN=LSM4 PE=1 SV=1	sp|Q9Y4Z0|LSM4_HUMAN	15	1	7	1	1		7	1
REST corepressor 1 OS=Homo sapiens GN=RCOR1 PE=1 SV=1	sp|Q9UKL0|RCOR1_HUMAN	53	1	7	1	1		7	1
DNA-directed RNA polymerases I, II, and III subunit RPABC3 OS=Homo sapiens GN=POLR2H PE=1 SV=4	sp|P52434|RPAB3_HUMAN	17	1	7	1	2		7	2
Ras-related protein Rab-5C OS=Homo sapiens GN=RAB5C PE=1 SV=2	sp|P51148|RAB5C_HUMAN	23	1	7	1	3		7	3
V-type proton ATPase subunit H OS=Homo sapiens GN=ATP6V1H PE=1 SV=1	sp|Q9UI12|VATH_HUMAN	56	1	7	1	3		7	3
Serum deprivation-response protein OS=Homo sapiens GN=SDPR PE=1 SV=3	sp|O95810|SDPR_HUMAN	47	1	7	1	4		7	4
26S protease regulatory subunit 8 OS=Homo sapiens GN=PSMC5 PE=1 SV=1	sp|P62195|PRS8_HUMAN	46	1	7	1	4		7	4
Actin-related protein 2/3 complex subunit 5 OS=Homo sapiens GN=ARPC5 PE=1 SV=3	sp|O15511|ARPC5_HUMAN	16	1	7	1	4		7	4
ER membrane protein complex subunit 2 OS=Homo sapiens GN=EMC2 PE=1 SV=1	sp|Q15006|EMC2_HUMAN	35	1	7	1	4		7	4
Lysosomal protective protein OS=Homo sapiens GN=CTSA PE=1 SV=2	sp|P10619|PPGB_HUMAN	54	1	7	1	5		7	5
Ribosomal biogenesis protein LAS1L OS=Homo sapiens GN=LAS1L PE=1 SV=2	sp|Q9Y4W2|LAS1L_HUMAN	83	1	7	1	5		7	5
26S protease regulatory subunit 10B OS=Homo sapiens GN=PSMC6 PE=1 SV=1	sp|P62333|PRS10_HUMAN	44	1	7	1	5		7	5
60 kDa heat shock protein, mitochondrial OS=Homo sapiens GN=HSPD1 PE=1 SV=2	sp|P10809|CH60_HUMAN	61	1	7	1	5		7	5
THO complex subunit 3 OS=Homo sapiens GN=THOC3 PE=1 SV=1	sp|Q96J01|THOC3_HUMAN	39	1	7	1	6		7	6
26S protease regulatory subunit 4 OS=Homo sapiens GN=PSMC1 PE=1 SV=1	sp|P62191|PRS4_HUMAN	49	1	7	1	9		7	9
Prohibitin-2 OS=Homo sapiens GN=PHB2 PE=1 SV=2	sp|Q99623|PHB2_HUMAN	33	3	21	6	10		7	1.66667
60S ribosomal protein L38 OS=Homo sapiens GN=RPL38 PE=1 SV=2	sp|P63173|RL38_HUMAN	8	2	15	3	5		7.5	1.66667
Proteasome subunit alpha type-3 OS=Homo sapiens GN=PSMA3 PE=1 SV=2	sp|P25788|PSA3_HUMAN	28	2	15	1	10		7.5	10
Heterogeneous nuclear ribonucleoprotein Q OS=Homo sapiens GN=SYNCRIP PE=1 SV=2	sp|O60506|HNRPQ_HUMAN	70	22	166	24	111		7.54545	4.625
Tegument protein VP22 OS=Human herpesvirus 1 (strain 17) GN=UL49 PE=1 SV=1	sp|P10233|VP22_HHV11	32	34	257	36	104		7.55882	2.88889
Thrombospondin-1 OS=Homo sapiens GN=THBS1 PE=1 SV=2	sp|P07996|TSP1_HUMAN	129	30	228	41	155		7.6	3.78049
Heterogeneous nuclear ribonucleoproteins A2/B1 OS=Homo sapiens GN=HNRNPA2B1 PE=1 SV=2	sp|P22626|ROA2_HUMAN	37	51	403	84	277		7.90196	3.29762
Calpain small subunit 1 OS=Homo sapiens GN=CAPNS1 PE=1 SV=1	sp|P04632|CPNS1_HUMAN	28	1	8	1	1		8	1
Putative tropomyosin alpha-3 chain-like protein OS=Homo sapiens PE=5 SV=2	sp|A6NL28|TPM3L_HUMAN	26	1	8	1	1		8	1
COUP transcription factor 2 OS=Homo sapiens GN=NR2F2 PE=1 SV=1	sp|P24468|COT2_HUMAN	46	1	8	1	1		8	1
Transcriptional repressor p66-alpha OS=Homo sapiens GN=GATAD2A PE=1 SV=1	sp|Q86YP4|P66A_HUMAN	68	1	8	1	1		8	1
Collagen alpha-1(XVIII) chain OS=Homo sapiens GN=COL18A1 PE=1 SV=5	sp|P39060|COIA1_HUMAN	178	1	8	1	1		8	1
Heat shock protein HSP 90-beta OS=Homo sapiens GN=HSP90AB1 PE=1 SV=4	sp|P08238|HS90B_HUMAN	83	1	8	1	1		8	1
Septin-7 OS=Homo sapiens GN=SEPT7 PE=1 SV=2	sp|Q16181|SEPT7_HUMAN	51	1	8	1	1		8	1
Hepatocyte growth factor OS=Homo sapiens GN=HGF PE=1 SV=2	sp|P14210|HGF_HUMAN	83	1	8	1	1		8	1
Mediator of RNA polymerase II transcription subunit 25 OS=Homo sapiens GN=MED25 PE=1 SV=2	sp|Q71SY5|MED25_HUMAN	78	1	8	1	1		8	1
60S ribosomal protein L22-like 1 OS=Homo sapiens GN=RPL22L1 PE=1 SV=2	sp|Q6P5R6|RL22L_HUMAN	15	1	8	1	1		8	1
Chromatin target of PRMT1 protein OS=Homo sapiens GN=CHTOP PE=1 SV=2	sp|Q9Y3Y2|CHTOP_HUMAN	26	1	8	1	1		8	1
Eukaryotic translation initiation factor 5A-1 OS=Homo sapiens GN=EIF5A PE=1 SV=2	sp|P63241|IF5A1_HUMAN	17	1	8	1	1		8	1
RNA-binding protein FUS OS=Homo sapiens GN=FUS PE=1 SV=1	sp|P35637|FUS_HUMAN	53	1	8	1	2		8	2
PDZ and LIM domain protein 1 OS=Homo sapiens GN=PDLIM1 PE=1 SV=4	sp|O00151|PDLI1_HUMAN	36	1	8	1	2		8	2
Cleavage stimulation factor subunit 3 OS=Homo sapiens GN=CSTF3 PE=1 SV=1	sp|Q12996|CSTF3_HUMAN	83	1	8	1	3		8	3
Mediator of RNA polymerase II transcription subunit 4 OS=Homo sapiens GN=MED4 PE=1 SV=1	sp|Q9NPJ6|MED4_HUMAN	30	1	8	1	3		8	3
V-type proton ATPase subunit D OS=Homo sapiens GN=ATP6V1D PE=1 SV=1	sp|Q9Y5K8|VATD_HUMAN	28	1	8	1	3		8	3
Dolichyl-diphosphooligosaccharide--protein glycosyltransferase subunit STT3A OS=Homo sapiens GN=STT3A PE=1 SV=2	sp|P46977|STT3A_HUMAN	81	1	8	1	4		8	4
Eukaryotic translation initiation factor 3 subunit F OS=Homo sapiens GN=EIF3F PE=1 SV=1	sp|O00303|EIF3F_HUMAN	38	1	8	1	4		8	4
PDZ and LIM domain protein 7 OS=Homo sapiens GN=PDLIM7 PE=1 SV=1	sp|Q9NR12|PDLI7_HUMAN	50	1	8	1	5		8	5
26S proteasome non-ATPase regulatory subunit 13 OS=Homo sapiens GN=PSMD13 PE=1 SV=2	sp|Q9UNM6|PSD13_HUMAN	43	1	8	1	5		8	5
General transcription factor IIH subunit 3 OS=Homo sapiens GN=GTF2H3 PE=1 SV=2	sp|Q13889|TF2H3_HUMAN	34	1	8	1	5		8	5
Golgi-associated plant pathogenesis-related protein 1 OS=Homo sapiens GN=GLIPR2 PE=1 SV=3	sp|Q9H4G4|GAPR1_HUMAN	17	1	8	1	6		8	6
Microsomal glutathione S-transferase 3 OS=Homo sapiens GN=MGST3 PE=1 SV=1	sp|O14880|MGST3_HUMAN	17	1	8	1	6		8	6
Endoplasmin OS=Homo sapiens GN=HSP90B1 PE=1 SV=1	sp|P14625|ENPL_HUMAN	92	1	8	1	10		8	10
Proteasome subunit alpha type-7 OS=Homo sapiens GN=PSMA7 PE=1 SV=1	sp|O14818|PSA7_HUMAN	28	1	8	1	10		8	10
Filamin-A OS=Homo sapiens GN=FLNA PE=1 SV=4	sp|P21333|FLNA_HUMAN	281	100	806	124	482		8.06	3.8871
Heterogeneous nuclear ribonucleoprotein M OS=Homo sapiens GN=HNRNPM PE=1 SV=3	sp|P52272|HNRPM_HUMAN	78	64	519	82	363		8.10938	4.42683
Guanine nucleotide-binding protein subunit beta-2-like 1 OS=Homo sapiens GN=GNB2L1 PE=1 SV=3	sp|P63244|GBLP_HUMAN	35	17	138	18	75		8.11765	4.16667
Voltage-dependent anion-selective channel protein 1 OS=Homo sapiens GN=VDAC1 PE=1 SV=2	sp|P21796|VDAC1_HUMAN	31	7	57	11	34		8.14286	3.09091
Histone deacetylase complex subunit SAP18 OS=Homo sapiens GN=SAP18 PE=1 SV=1	sp|O00422|SAP18_HUMAN	18	4	33	6	19		8.25	3.16667
60S ribosomal protein L31 OS=Homo sapiens GN=RPL31 PE=1 SV=1	sp|P62899|RL31_HUMAN	14	5	43	16	25		8.6	1.5625
Transforming growth factor-beta-induced protein ig-h3 OS=Homo sapiens GN=TGFBI PE=1 SV=1	sp|Q15582|BGH3_HUMAN	75	25	219	33	181		8.76	5.48485
Spermatid perinuclear RNA-binding protein OS=Homo sapiens GN=STRBP PE=1 SV=1	sp|Q96SI9|STRBP_HUMAN	74	1	9	1	1		9	1
Heat shock protein HSP 90-alpha OS=Homo sapiens GN=HSP90AA1 PE=1 SV=5	sp|P07900|HS90A_HUMAN	85	1	9	1	1		9	1
Pre-mRNA-splicing factor SPF27 OS=Homo sapiens GN=BCAS2 PE=1 SV=1	sp|O75934|SPF27_HUMAN	26	1	9	1	1		9	1
Integrator complex subunit 5 OS=Homo sapiens GN=INTS5 PE=1 SV=1	sp|Q6P9B9|INT5_HUMAN	108	1	9	1	1		9	1
Mannosyl-oligosaccharide glucosidase OS=Homo sapiens GN=MOGS PE=1 SV=5	sp|Q13724|MOGS_HUMAN	92	1	9	1	1		9	1
CGG triplet repeat-binding protein 1 OS=Homo sapiens GN=CGGBP1 PE=1 SV=2	sp|Q9UFW8|CGBP1_HUMAN	19	1	9	1	1		9	1
Nuclear cap-binding protein subunit 2 OS=Homo sapiens GN=NCBP2 PE=1 SV=1	sp|P52298|NCBP2_HUMAN	18	1	9	1	2		9	2
Small nuclear ribonucleoprotein E OS=Homo sapiens GN=SNRPE PE=1 SV=1	sp|P62304|RUXE_HUMAN	11	1	9	1	3		9	3
Proteasome subunit alpha type-6 OS=Homo sapiens GN=PSMA6 PE=1 SV=1	sp|P60900|PSA6_HUMAN	27	1	9	1	3		9	3
Transitional endoplasmic reticulum ATPase OS=Homo sapiens GN=VCP PE=1 SV=4	sp|P55072|TERA_HUMAN	89	1	9	1	4		9	4
Cytochrome c oxidase subunit 4 isoform 1, mitochondrial OS=Homo sapiens GN=COX4I1 PE=1 SV=1	sp|P13073|COX41_HUMAN	20	1	9	1	4		9	4
Ras GTPase-activating protein-binding protein 1 OS=Homo sapiens GN=G3BP1 PE=1 SV=1	sp|Q13283|G3BP1_HUMAN	52	1	9	1	5		9	5
RNA-binding protein 8A OS=Homo sapiens GN=RBM8A PE=1 SV=1	sp|Q9Y5S9|RBM8A_HUMAN	20	1	9	1	5		9	5
26S protease regulatory subunit 6A OS=Homo sapiens GN=PSMC3 PE=1 SV=3	sp|P17980|PRS6A_HUMAN	49	1	9	1	5		9	5
Casein kinase II subunit beta OS=Homo sapiens GN=CSNK2B PE=1 SV=1	sp|P67870|CSK2B_HUMAN	25	1	9	1	5		9	5
26S proteasome non-ATPase regulatory subunit 8 OS=Homo sapiens GN=PSMD8 PE=1 SV=2	sp|P48556|PSMD8_HUMAN	40	1	9	1	6		9	6
Proteasome subunit alpha type-2 OS=Homo sapiens GN=PSMA2 PE=1 SV=2	sp|P25787|PSA2_HUMAN	26	1	9	1	6		9	6
Serine/arginine-rich splicing factor 4 OS=Homo sapiens GN=SRSF4 PE=1 SV=2	sp|Q08170|SRSF4_HUMAN	57	1	9	1	7		9	7
Probable DNA dC->dU-editing enzyme APOBEC-3C OS=Homo sapiens GN=APOBEC3C PE=1 SV=2	sp|Q9NRW3|ABC3C_HUMAN	23	1	9	1	7		9	7
BAG family molecular chaperone regulator 2 OS=Homo sapiens GN=BAG2 PE=1 SV=1	sp|O95816|BAG2_HUMAN	24	1	9	3	7		9	2.33333
Actin-related protein 2/3 complex subunit 1B OS=Homo sapiens GN=ARPC1B PE=1 SV=3	sp|O15143|ARC1B_HUMAN	41	1	9	1	8		9	8
Mediator of RNA polymerase II transcription subunit 6 OS=Homo sapiens GN=MED6 PE=1 SV=2	sp|O75586|MED6_HUMAN	28	1	9	1	8		9	8
Myosin regulatory light polypeptide 9 OS=Homo sapiens GN=MYL9 PE=1 SV=4	sp|P24844|MYL9_HUMAN	20	1	9	1	9		9	9
Splicing factor, proline- and glutamine-rich OS=Homo sapiens GN=SFPQ PE=1 SV=2	sp|P23246|SFPQ_HUMAN	76	16	146	11	91		9.125	8.27273
Eukaryotic initiation factor 4A-I OS=Homo sapiens GN=EIF4A1 PE=1 SV=1	sp|P60842|IF4A1_HUMAN	46	4	37	1	16		9.25	16
40S ribosomal protein S21 OS=Homo sapiens GN=RPS21 PE=1 SV=1	sp|P63220|RS21_HUMAN	9	2	19	2	6		9.5	3
Fructose-bisphosphate aldolase A OS=Homo sapiens GN=ALDOA PE=1 SV=2	sp|P04075|ALDOA_HUMAN	39	19	181	20	118		9.52632	5.9
Myosin-9 OS=Homo sapiens GN=MYH9 PE=1 SV=4	sp|P35579|MYH9_HUMAN	227	44	422	120	360		9.59091	3
Mediator of RNA polymerase II transcription subunit 1 OS=Homo sapiens GN=MED1 PE=1 SV=4	sp|Q15648|MED1_HUMAN	168	1	10	1	1		10	1
Mothers against decapentaplegic homolog 3 OS=Homo sapiens GN=SMAD3 PE=1 SV=1	sp|P84022|SMAD3_HUMAN	48	1	10	1	1		10	1
Microtubule-associated protein 1B OS=Homo sapiens GN=MAP1B PE=1 SV=2	sp|P46821|MAP1B_HUMAN	271	1	10	1	1		10	1
Integrator complex subunit 4 OS=Homo sapiens GN=INTS4 PE=1 SV=2	sp|Q96HW7|INT4_HUMAN	108	1	10	1	1		10	1
Extended synaptotagmin-1 OS=Homo sapiens GN=ESYT1 PE=1 SV=1	sp|Q9BSJ8|ESYT1_HUMAN	123	1	10	1	1		10	1
DnaJ homolog subfamily C member 13 OS=Homo sapiens GN=DNAJC13 PE=1 SV=5	sp|O75165|DJC13_HUMAN	254	1	10	1	1		10	1
Mediator of RNA polymerase II transcription subunit 15 OS=Homo sapiens GN=MED15 PE=1 SV=2	sp|Q96RN5|MED15_HUMAN	87	1	10	1	1		10	1
Core-binding factor subunit beta OS=Homo sapiens GN=CBFB PE=1 SV=2	sp|Q13951|PEBB_HUMAN	22	1	10	1	1		10	1
Pyrroline-5-carboxylate reductase 2 OS=Homo sapiens GN=PYCR2 PE=1 SV=1	sp|Q96C36|P5CR2_HUMAN	34	1	10	1	1		10	1
General transcription factor 3C polypeptide 4 OS=Homo sapiens GN=GTF3C4 PE=1 SV=2	sp|Q9UKN8|TF3C4_HUMAN	92	1	10	1	1		10	1
Serine/threonine-protein phosphatase 2A catalytic subunit alpha isoform OS=Homo sapiens GN=PPP2CA PE=1 SV=1	sp|P67775|PP2AA_HUMAN	36	1	10	1	2		10	2
F-actin-capping protein subunit beta OS=Homo sapiens GN=CAPZB PE=1 SV=4	sp|P47756|CAPZB_HUMAN	31	1	10	1	3		10	3
Magnesium transporter protein 1 OS=Homo sapiens GN=MAGT1 PE=1 SV=1	sp|Q9H0U3|MAGT1_HUMAN	38	1	10	1	3		10	3
Bifunctional polynucleotide phosphatase/kinase OS=Homo sapiens GN=PNKP PE=1 SV=1	sp|Q96T60|PNKP_HUMAN	57	1	10	1	3		10	3
Probable ATP-dependent RNA helicase DDX23 OS=Homo sapiens GN=DDX23 PE=1 SV=3	sp|Q9BUQ8|DDX23_HUMAN	96	1	10	1	4		10	4
V-type proton ATPase subunit S1 OS=Homo sapiens GN=ATP6AP1 PE=1 SV=2	sp|Q15904|VAS1_HUMAN	52	1	10	1	4		10	4
SWI/SNF-related matrix-associated actin-dependent regulator of chromatin subfamily D member 2 OS=Homo sapiens GN=SMARCD2 PE=1 SV=3	sp|Q92925|SMRD2_HUMAN	59	1	10	1	4		10	4
Mediator of RNA polymerase II transcription subunit 30 OS=Homo sapiens GN=MED30 PE=1 SV=1	sp|Q96HR3|MED30_HUMAN	20	1	10	1	4		10	4
Mediator of RNA polymerase II transcription subunit 18 OS=Homo sapiens GN=MED18 PE=1 SV=1	sp|Q9BUE0|MED18_HUMAN	24	1	10	1	4		10	4
SWI/SNF-related matrix-associated actin-dependent regulator of chromatin subfamily B member 1 OS=Homo sapiens GN=SMARCB1 PE=1 SV=2	sp|Q12824|SNF5_HUMAN	44	1	10	1	5		10	5
U4/U6 small nuclear ribonucleoprotein Prp31 OS=Homo sapiens GN=PRPF31 PE=1 SV=2	sp|Q8WWY3|PRP31_HUMAN	55	1	10	1	5		10	5
Transmembrane emp24 domain-containing protein 10 OS=Homo sapiens GN=TMED10 PE=1 SV=2	sp|P49755|TMEDA_HUMAN	25	1	10	1	5		10	5
DNA-directed RNA polymerases I, II, and III subunit RPABC1 OS=Homo sapiens GN=POLR2E PE=1 SV=4	sp|P19388|RPAB1_HUMAN	25	1	10	1	5		10	5
Palladin OS=Homo sapiens GN=PALLD PE=1 SV=3	sp|Q8WX93|PALLD_HUMAN	151	1	10	1	6		10	6
26S proteasome non-ATPase regulatory subunit 3 OS=Homo sapiens GN=PSMD3 PE=1 SV=2	sp|O43242|PSMD3_HUMAN	61	1	10	1	6		10	6
Dolichyl-diphosphooligosaccharide--protein glycosyltransferase subunit DAD1 OS=Homo sapiens GN=DAD1 PE=1 SV=3	sp|P61803|DAD1_HUMAN	12	1	10	1	6		10	6
Eukaryotic translation initiation factor 3 subunit E OS=Homo sapiens GN=EIF3E PE=1 SV=1	sp|P60228|EIF3E_HUMAN	52	1	10	1	6		10	6
Mediator of RNA polymerase II transcription subunit 8 OS=Homo sapiens GN=MED8 PE=1 SV=2	sp|Q96G25|MED8_HUMAN	29	1	10	1	6		10	6
Signal recognition particle 14 kDa protein OS=Homo sapiens GN=SRP14 PE=1 SV=2	sp|P37108|SRP14_HUMAN	15	1	10	1	7		10	7
Metalloproteinase inhibitor 3 OS=Homo sapiens GN=TIMP3 PE=1 SV=2	sp|P35625|TIMP3_HUMAN	24	1	10	2	7		10	3.5
Chromobox protein homolog 3 OS=Homo sapiens GN=CBX3 PE=1 SV=4	sp|Q13185|CBX3_HUMAN	21	1	10	1	8		10	8
Signal peptidase complex subunit 2 OS=Homo sapiens GN=SPCS2 PE=1 SV=3	sp|Q15005|SPCS2_HUMAN	25	1	10	1	9		10	9
60S ribosomal protein L35 OS=Homo sapiens GN=RPL35 PE=1 SV=2	sp|P42766|RL35_HUMAN	15	3	30	6	12		10	2
THO complex subunit 4 OS=Homo sapiens GN=ALYREF PE=1 SV=3	sp|Q86V81|THOC4_HUMAN	27	3	30	9	17		10	1.88889
Heterogeneous nuclear ribonucleoprotein D-like OS=Homo sapiens GN=HNRPDL PE=1 SV=3	sp|O14979|HNRDL_HUMAN	46	5	50	12	26		10	2.16667
Polypyrimidine tract-binding protein 1 OS=Homo sapiens GN=PTBP1 PE=1 SV=1	sp|P26599|PTBP1_HUMAN	57	16	163	36	123		10.1875	3.41667
Eukaryotic initiation factor 4A-III OS=Homo sapiens GN=EIF4A3 PE=1 SV=4	sp|P38919|IF4A3_HUMAN	47	7	73	12	52		10.4286	4.33333
Lamin-B2 OS=Homo sapiens GN=LMNB2 PE=1 SV=3	sp|Q03252|LMNB2_HUMAN	68	17	179	13	137		10.5294	10.5385
Heterogeneous nuclear ribonucleoprotein U OS=Homo sapiens GN=HNRNPU PE=1 SV=6	sp|Q00839|HNRPU_HUMAN	91	29	308	43	194		10.6207	4.51163
Lamin-B1 OS=Homo sapiens GN=LMNB1 PE=1 SV=2	sp|P20700|LMNB1_HUMAN	66	19	203	14	125		10.6842	8.92857
Guanine nucleotide-binding protein subunit beta-4 OS=Homo sapiens GN=GNB4 PE=1 SV=3	sp|Q9HAV0|GBB4_HUMAN	38	1	11	1	1		11	1
60S ribosomal protein L36a OS=Homo sapiens GN=RPL36A PE=1 SV=2	sp|P83881|RL36A_HUMAN	12	1	11	1	1		11	1
Microtubule-actin cross-linking factor 1, isoforms 1/2/3/5 OS=Homo sapiens GN=MACF1 PE=1 SV=4	sp|Q9UPN3|MACF1_HUMAN	838	1	11	1	1		11	1
Sorting nexin-18 OS=Homo sapiens GN=SNX18 PE=1 SV=2	sp|Q96RF0|SNX18_HUMAN	69	1	11	1	1		11	1
Tricarboxylate transport protein, mitochondrial OS=Homo sapiens GN=SLC25A1 PE=1 SV=2	sp|P53007|TXTP_HUMAN	34	1	11	1	1		11	1
Cleavage stimulation factor subunit 1 OS=Homo sapiens GN=CSTF1 PE=1 SV=1	sp|Q05048|CSTF1_HUMAN	48	1	11	1	1		11	1
Importin subunit beta-1 OS=Homo sapiens GN=KPNB1 PE=1 SV=2	sp|Q14974|IMB1_HUMAN	97	1	11	1	1		11	1
Parafibromin OS=Homo sapiens GN=CDC73 PE=1 SV=1	sp|Q6P1J9|CDC73_HUMAN	61	1	11	1	1		11	1
Methyl-CpG-binding domain protein 2 OS=Homo sapiens GN=MBD2 PE=1 SV=1	sp|Q9UBB5|MBD2_HUMAN	43	1	11	1	1		11	1
Integrator complex subunit 8 OS=Homo sapiens GN=INTS8 PE=1 SV=1	sp|Q75QN2|INT8_HUMAN	113	1	11	1	1		11	1
General transcription factor 3C polypeptide 1 OS=Homo sapiens GN=GTF3C1 PE=1 SV=4	sp|Q12789|TF3C1_HUMAN	239	1	11	1	1		11	1
Protein disulfide-isomerase A6 OS=Homo sapiens GN=PDIA6 PE=1 SV=1	sp|Q15084|PDIA6_HUMAN	48	1	11	1	1		11	1
Cleavage and polyadenylation specificity factor subunit 4 OS=Homo sapiens GN=CPSF4 PE=1 SV=1	sp|O95639|CPSF4_HUMAN	30	1	11	1	1		11	1
General transcription factor IIH subunit 2 OS=Homo sapiens GN=GTF2H2 PE=1 SV=1	sp|Q13888|TF2H2_HUMAN (+1)	44	1	11	1	2		11	2
26S proteasome non-ATPase regulatory subunit 1 OS=Homo sapiens GN=PSMD1 PE=1 SV=2	sp|Q99460|PSMD1_HUMAN	106	1	11	1	3		11	3
26S protease regulatory subunit 7 OS=Homo sapiens GN=PSMC2 PE=1 SV=3	sp|P35998|PRS7_HUMAN	49	1	11	1	3		11	3
Splicing factor 3B subunit 5 OS=Homo sapiens GN=SF3B5 PE=1 SV=1	sp|Q9BWJ5|SF3B5_HUMAN	10	1	11	1	3		11	3
Eukaryotic translation initiation factor 2 subunit 2 OS=Homo sapiens GN=EIF2S2 PE=1 SV=2	sp|P20042|IF2B_HUMAN	38	1	11	1	4		11	4
Protein S100-A16 OS=Homo sapiens GN=S100A16 PE=1 SV=1	sp|Q96FQ6|S10AG_HUMAN	12	1	11	3	4		11	1.33333
Mediator of RNA polymerase II transcription subunit 27 OS=Homo sapiens GN=MED27 PE=1 SV=1	sp|Q6P2C8|MED27_HUMAN	35	1	11	1	5		11	5
Microsomal glutathione S-transferase 1 OS=Homo sapiens GN=MGST1 PE=1 SV=1	sp|P10620|MGST1_HUMAN	18	1	11	1	6		11	6
Guanine nucleotide-binding protein G(I)/G(S)/G(O) subunit gamma-12 OS=Homo sapiens GN=GNG12 PE=1 SV=3	sp|Q9UBI6|GBG12_HUMAN	8	1	11	2	6		11	3
SAP domain-containing ribonucleoprotein OS=Homo sapiens GN=SARNP PE=1 SV=3	sp|P82979|SARNP_HUMAN	24	1	11	4	6		11	1.5
Probable glutathione peroxidase 8 OS=Homo sapiens GN=GPX8 PE=1 SV=2	sp|Q8TED1|GPX8_HUMAN	24	1	11	1	7		11	7
Tropomyosin beta chain OS=Homo sapiens GN=TPM2 PE=1 SV=1	sp|P07951|TPM2_HUMAN	33	1	11	1	8		11	8
14-3-3 protein eta OS=Homo sapiens GN=YWHAH PE=1 SV=4	sp|Q04917|1433F_HUMAN	28	1	11	1	9		11	9
Regulator of chromosome condensation OS=Homo sapiens GN=RCC1 PE=1 SV=1	sp|P18754|RCC1_HUMAN	45	1	11	1	10		11	10
Secreted frizzled-related protein 1 OS=Homo sapiens GN=SFRP1 PE=1 SV=1	sp|Q8N474|SFRP1_HUMAN	35	1	11	9	10		11	1.11111
Paraspeckle component 1 OS=Homo sapiens GN=PSPC1 PE=1 SV=1	sp|Q8WXF1|PSPC1_HUMAN	59	1	11	1	12		11	12
60S ribosomal protein L34 OS=Homo sapiens GN=RPL34 PE=1 SV=3	sp|P49207|RL34_HUMAN	13	3	33	4	13		11	3.25
Plectin OS=Homo sapiens GN=PLEC PE=1 SV=3	sp|Q15149|PLEC_HUMAN	532	90	996	129	581		11.0667	4.50388
60S ribosomal protein L12 OS=Homo sapiens GN=RPL12 PE=1 SV=1	sp|P30050|RL12_HUMAN	18	8	89	7	52		11.125	7.42857
Serpin H1 OS=Homo sapiens GN=SERPINH1 PE=1 SV=2	sp|P50454|SERPH_HUMAN	46	13	145	14	85		11.1538	6.07143
78 kDa glucose-regulated protein OS=Homo sapiens GN=HSPA5 PE=1 SV=2	sp|P11021|GRP78_HUMAN	72	10	112	11	67		11.2	6.09091
60S ribosomal protein L19 OS=Homo sapiens GN=RPL19 PE=1 SV=1	sp|P84098|RL19_HUMAN	23	5	58	7	17		11.6	2.42857
Polyadenylate-binding protein 4 OS=Homo sapiens GN=PABPC4 PE=1 SV=1	sp|Q13310|PABP4_HUMAN	71	1	12	1	1		12	1
SWI/SNF complex subunit SMARCC1 OS=Homo sapiens GN=SMARCC1 PE=1 SV=3	sp|Q92922|SMRC1_HUMAN	123	1	12	1	1		12	1
Host cell factor 1 OS=Homo sapiens GN=HCFC1 PE=1 SV=2	sp|P51610|HCFC1_HUMAN	209	1	12	1	1		12	1
Transcription initiation factor TFIID subunit 9 OS=Homo sapiens GN=TAF9 PE=1 SV=1	sp|Q16594|TAF9_HUMAN	29	1	12	1	1		12	1
Phenylalanine--tRNA ligase alpha subunit OS=Homo sapiens GN=FARSA PE=1 SV=3	sp|Q9Y285|SYFA_HUMAN	58	1	12	1	1		12	1
Nucleolar transcription factor 1 OS=Homo sapiens GN=UBTF PE=1 SV=1	sp|P17480|UBF1_HUMAN	89	1	12	1	1		12	1
Uracil-DNA glycosylase OS=Human herpesvirus 1 (strain 17) GN=UL2 PE=1 SV=1	sp|P10186|UNG_HHV11	36	1	12	1	1		12	1
Nuclear cap-binding protein subunit 1 OS=Homo sapiens GN=NCBP1 PE=1 SV=1	sp|Q09161|NCBP1_HUMAN	92	1	12	1	2		12	2
26S proteasome non-ATPase regulatory subunit 2 OS=Homo sapiens GN=PSMD2 PE=1 SV=3	sp|Q13200|PSMD2_HUMAN	100	1	12	1	3		12	3
Cleavage and polyadenylation specificity factor subunit 5 OS=Homo sapiens GN=NUDT21 PE=1 SV=1	sp|O43809|CPSF5_HUMAN	26	1	12	1	3		12	3
Cysteine and glycine-rich protein 1 OS=Homo sapiens GN=CSRP1 PE=1 SV=3	sp|P21291|CSRP1_HUMAN	21	1	12	1	5		12	5
Peptidyl-prolyl cis-trans isomerase-like 1 OS=Homo sapiens GN=PPIL1 PE=1 SV=1	sp|Q9Y3C6|PPIL1_HUMAN	18	1	12	1	5		12	5
High mobility group protein B1 OS=Homo sapiens GN=HMGB1 PE=1 SV=3	sp|P09429|HMGB1_HUMAN	25	1	12	6	5		12	0.833333
40S ribosomal protein S27 OS=Homo sapiens GN=RPS27 PE=1 SV=3	sp|P42677|RS27_HUMAN	9	1	12	1	6		12	6
GTP-binding nuclear protein Ran OS=Homo sapiens GN=RAN PE=1 SV=3	sp|P62826|RAN_HUMAN	24	1	12	1	6		12	6
WD repeat-containing protein 1 OS=Homo sapiens GN=WDR1 PE=1 SV=4	sp|O75083|WDR1_HUMAN	66	1	12	1	6		12	6
Actin-related protein 2/3 complex subunit 3 OS=Homo sapiens GN=ARPC3 PE=1 SV=3	sp|O15145|ARPC3_HUMAN	21	1	12	1	7		12	7
26S proteasome non-ATPase regulatory subunit 12 OS=Homo sapiens GN=PSMD12 PE=1 SV=3	sp|O00232|PSD12_HUMAN	53	1	12	1	7		12	7
Proteasome subunit alpha type-4 OS=Homo sapiens GN=PSMA4 PE=1 SV=1	sp|P25789|PSA4_HUMAN	29	1	12	1	8		12	8
WD repeat-containing protein 5 OS=Homo sapiens GN=WDR5 PE=1 SV=1	sp|P61964|WDR5_HUMAN	37	1	12	1	8		12	8
Alpha-2-macroglobulin OS=Homo sapiens GN=A2M PE=1 SV=3	sp|P01023|A2MG_HUMAN	163	1	12	4	8		12	2
AP-2 complex subunit mu OS=Homo sapiens GN=AP2M1 PE=1 SV=2	sp|Q96CW1|AP2M1_HUMAN	50	1	12	5	8		12	1.6
Elongation factor 1-beta OS=Homo sapiens GN=EEF1B2 PE=1 SV=3	sp|P24534|EF1B_HUMAN	25	1	12	1	9		12	9
Prohibitin OS=Homo sapiens GN=PHB PE=1 SV=1	sp|P35232|PHB_HUMAN	30	1	12	3	11		12	3.66667
14-3-3 protein gamma OS=Homo sapiens GN=YWHAG PE=1 SV=2	sp|P61981|1433G_HUMAN	28	1	12	1	12		12	12
Elongation factor 1-gamma OS=Homo sapiens GN=EEF1G PE=1 SV=3	sp|P26641|EF1G_HUMAN	50	7	84	9	51		12	5.66667
Flotillin-1 OS=Homo sapiens GN=FLOT1 PE=1 SV=3	sp|O75955|FLOT1_HUMAN	47	4	49	4	28		12.25	7
Histone H1.2 OS=Homo sapiens GN=HIST1H1C PE=1 SV=2	sp|P16403|H12_HUMAN	21	13	164	61	163		12.6154	2.67213
Deoxyuridine 5'-triphosphate nucleotidohydrolase OS=Human herpesvirus 1 (strain 17) GN=UL50 PE=3 SV=1	sp|P10234|DUT_HHV11	39	8	101	6	34		12.625	5.66667
Cofilin-1 OS=Homo sapiens GN=CFL1 PE=1 SV=3	sp|P23528|COF1_HUMAN	19	3	38	6	22		12.6667	3.66667
Major viral transcription factor OS=Human herpesvirus 1 (strain 17) GN=ICP4 PE=1 SV=1	sp|P08392|ICP4_HHV11	133	56	722	73	456		12.8929	6.24658
Filamin-B OS=Homo sapiens GN=FLNB PE=1 SV=2	sp|O75369|FLNB_HUMAN	278	1	13	1	1		13	1
Unconventional myosin-Ib OS=Homo sapiens GN=MYO1B PE=2 SV=3	sp|O43795|MYO1B_HUMAN	132	1	13	1	1		13	1
Nuclear factor 1 X-type OS=Homo sapiens GN=NFIX PE=1 SV=2	sp|Q14938|NFIX_HUMAN	55	1	13	1	1		13	1
Mediator of RNA polymerase II transcription subunit 24 OS=Homo sapiens GN=MED24 PE=1 SV=1	sp|O75448|MED24_HUMAN	110	1	13	1	1		13	1
Mediator of RNA polymerase II transcription subunit 22 OS=Homo sapiens GN=MED22 PE=1 SV=2	sp|Q15528|MED22_HUMAN	22	1	13	1	1		13	1
Transcription initiation factor TFIID subunit 9B OS=Homo sapiens GN=TAF9B PE=1 SV=1	sp|Q9HBM6|TAF9B_HUMAN	28	1	13	1	1		13	1
RNA-binding protein OS=Human herpesvirus 1 (strain 17) GN=US11 PE=1 SV=1	sp|P04487|RNB_HHV11	18	1	13	1	1		13	1
Transcription initiation factor TFIID subunit 5 OS=Homo sapiens GN=TAF5 PE=1 SV=3	sp|Q15542|TAF5_HUMAN	87	1	13	1	1		13	1
Peptidyl-prolyl cis-trans isomerase A OS=Homo sapiens GN=PPIA PE=1 SV=2	sp|P62937|PPIA_HUMAN	18	1	13	3	1		13	0.333333
Transcription initiation factor TFIID subunit 6 OS=Homo sapiens GN=TAF6 PE=1 SV=1	sp|P49848|TAF6_HUMAN	73	1	13	1	2		13	2
U4/U6.U5 tri-snRNP-associated protein 1 OS=Homo sapiens GN=SART1 PE=1 SV=1	sp|O43290|SNUT1_HUMAN	90	1	13	1	3		13	3
Collagen alpha-1(III) chain OS=Homo sapiens GN=COL3A1 PE=1 SV=4	sp|P02461|CO3A1_HUMAN	139	1	13	1	3		13	3
Gap junction alpha-1 protein OS=Homo sapiens GN=GJA1 PE=1 SV=2	sp|P17302|CXA1_HUMAN	43	1	13	1	3		13	3
Phenylalanine--tRNA ligase beta subunit OS=Homo sapiens GN=FARSB PE=1 SV=3	sp|Q9NSD9|SYFB_HUMAN	66	1	13	1	3		13	3
Cartilage-associated protein OS=Homo sapiens GN=CRTAP PE=1 SV=1	sp|O75718|CRTAP_HUMAN	47	1	13	1	4		13	4
THO complex subunit 7 homolog OS=Homo sapiens GN=THOC7 PE=1 SV=3	sp|Q6I9Y2|THOC7_HUMAN	24	1	13	1	4		13	4
Elongation factor 2 OS=Homo sapiens GN=EEF2 PE=1 SV=4	sp|P13639|EF2_HUMAN	95	1	13	10	4		13	0.4
LIM domain and actin-binding protein 1 OS=Homo sapiens GN=LIMA1 PE=1 SV=1	sp|Q9UHB6|LIMA1_HUMAN	85	1	13	1	5		13	5
SWI/SNF-related matrix-associated actin-dependent regulator of chromatin subfamily E member 1 OS=Homo sapiens GN=SMARCE1 PE=1 SV=2	sp|Q969G3|SMCE1_HUMAN	47	1	13	1	6		13	6
40S ribosomal protein S29 OS=Homo sapiens GN=RPS29 PE=1 SV=2	sp|P62273|RS29_HUMAN	7	1	13	3	6		13	2
2,4-dienoyl-CoA reductase, mitochondrial OS=Homo sapiens GN=DECR1 PE=1 SV=1	sp|Q16698|DECR_HUMAN	36	1	13	1	7		13	7
Annexin A5 OS=Homo sapiens GN=ANXA5 PE=1 SV=2	sp|P08758|ANXA5_HUMAN	36	1	13	1	8		13	8
NHP2-like protein 1 OS=Homo sapiens GN=NHP2L1 PE=1 SV=3	sp|P55769|NH2L1_HUMAN	14	1	13	1	8		13	8
Signal recognition particle receptor subunit beta OS=Homo sapiens GN=SRPRB PE=1 SV=3	sp|Q9Y5M8|SRPRB_HUMAN	30	1	13	1	8		13	8
Mediator of RNA polymerase II transcription subunit 20 OS=Homo sapiens GN=MED20 PE=1 SV=1	sp|Q9H944|MED20_HUMAN	23	1	13	1	9		13	9
Galectin-3 OS=Homo sapiens GN=LGALS3 PE=1 SV=5	sp|P17931|LEG3_HUMAN	26	1	13	1	10		13	10
40S ribosomal protein S20 OS=Homo sapiens GN=RPS20 PE=1 SV=1	sp|P60866|RS20_HUMAN	13	4	52	4	14		13	3.5
40S ribosomal protein S7 OS=Homo sapiens GN=RPS7 PE=1 SV=1	sp|P62081|RS7_HUMAN	22	5	66	9	45		13.2	5
60S ribosomal protein L23 OS=Homo sapiens GN=RPL23 PE=1 SV=1	sp|P62829|RL23_HUMAN	15	4	53	1	28		13.25	28
Heterogeneous nuclear ribonucleoprotein L OS=Homo sapiens GN=HNRNPL PE=1 SV=2	sp|P14866|HNRPL_HUMAN	64	19	254	41	135		13.3684	3.29268
Emerin OS=Homo sapiens GN=EMD PE=1 SV=1	sp|P50402|EMD_HUMAN	29	2	27	1	9		13.5	9
Heterogeneous nuclear ribonucleoprotein A0 OS=Homo sapiens GN=HNRNPA0 PE=1 SV=1	sp|Q13151|ROA0_HUMAN	31	6	81	8	57		13.5	7.125
Heterogeneous nuclear ribonucleoprotein K OS=Homo sapiens GN=HNRNPK PE=1 SV=1	sp|P61978|HNRPK_HUMAN	51	15	205	31	125		13.6667	4.03226
60S ribosomal protein L26 OS=Homo sapiens GN=RPL26 PE=1 SV=1	sp|P61254|RL26_HUMAN	17	6	83	14	43		13.8333	3.07143
Non-POU domain-containing octamer-binding protein OS=Homo sapiens GN=NONO PE=1 SV=4	sp|Q15233|NONO_HUMAN	54	8	111	8	99		13.875	12.375
Transformation/transcription domain-associated protein OS=Homo sapiens GN=TRRAP PE=1 SV=3	sp|Q9Y4A5|TRRAP_HUMAN	438	1	14	1	1		14	1
Very-long-chain enoyl-CoA reductase OS=Homo sapiens GN=TECR PE=1 SV=1	sp|Q9NZ01|TECR_HUMAN	36	1	14	1	1		14	1
Talin-1 OS=Homo sapiens GN=TLN1 PE=1 SV=3	sp|Q9Y490|TLN1_HUMAN	270	1	14	1	1		14	1
Zinc finger CCCH domain-containing protein 14 OS=Homo sapiens GN=ZC3H14 PE=1 SV=1	sp|Q6PJT7|ZC3HE_HUMAN	83	1	14	1	1		14	1
Testis-expressed sequence 10 protein OS=Homo sapiens GN=TEX10 PE=1 SV=2	sp|Q9NXF1|TEX10_HUMAN	106	1	14	1	1		14	1
Double-strand-break repair protein rad21 homolog OS=Homo sapiens GN=RAD21 PE=1 SV=2	sp|O60216|RAD21_HUMAN	72	1	14	1	1		14	1
Cleavage and polyadenylation specificity factor subunit 2 OS=Homo sapiens GN=CPSF2 PE=1 SV=2	sp|Q9P2I0|CPSF2_HUMAN	88	1	14	1	2		14	2
Procollagen-lysine,2-oxoglutarate 5-dioxygenase 3 OS=Homo sapiens GN=PLOD3 PE=1 SV=1	sp|O60568|PLOD3_HUMAN	85	1	14	1	3		14	3
DNA-directed RNA polymerase II subunit RPB3 OS=Homo sapiens GN=POLR2C PE=1 SV=2	sp|P19387|RPB3_HUMAN	31	1	14	1	3		14	3
Band 4.1-like protein 2 OS=Homo sapiens GN=EPB41L2 PE=1 SV=1	sp|O43491|E41L2_HUMAN	113	1	14	1	4		14	4
Protein NipSnap homolog 1 OS=Homo sapiens GN=NIPSNAP1 PE=1 SV=1	sp|Q9BPW8|NIPS1_HUMAN	33	1	14	1	4		14	4
LEM domain-containing protein 2 OS=Homo sapiens GN=LEMD2 PE=1 SV=1	sp|Q8NC56|LEMD2_HUMAN	57	1	14	1	5		14	5
Thyroid hormone receptor-associated protein 3 OS=Homo sapiens GN=THRAP3 PE=1 SV=2	sp|Q9Y2W1|TR150_HUMAN	109	1	14	1	6		14	6
Fragile X mental retardation syndrome-related protein 1 OS=Homo sapiens GN=FXR1 PE=1 SV=3	sp|P51114|FXR1_HUMAN	70	1	14	1	6		14	6
AP-2 complex subunit beta OS=Homo sapiens GN=AP2B1 PE=1 SV=1	sp|P63010|AP2B1_HUMAN	105	1	14	1	6		14	6
U4/U6 small nuclear ribonucleoprotein Prp3 OS=Homo sapiens GN=PRPF3 PE=1 SV=2	sp|O43395|PRPF3_HUMAN	78	1	14	1	6		14	6
Pre-mRNA-splicing regulator WTAP OS=Homo sapiens GN=WTAP PE=1 SV=2	sp|Q15007|FL2D_HUMAN	44	1	14	1	7		14	7
Apoptosis inhibitor 5 OS=Homo sapiens GN=API5 PE=1 SV=3	sp|Q9BZZ5|API5_HUMAN	59	1	14	1	8		14	8
Syntenin-1 OS=Homo sapiens GN=SDCBP PE=1 SV=1	sp|O00560|SDCB1_HUMAN	32	1	14	1	8		14	8
PHD finger-like domain-containing protein 5A OS=Homo sapiens GN=PHF5A PE=1 SV=1	sp|Q7RTV0|PHF5A_HUMAN	12	1	14	3	8		14	2.66667
60S acidic ribosomal protein P0 OS=Homo sapiens GN=RPLP0 PE=1 SV=1	sp|P05388|RLA0_HUMAN	34	7	98	8	49		14	6.125
40S ribosomal protein S15a OS=Homo sapiens GN=RPS15A PE=1 SV=2	sp|P62244|RS15A_HUMAN	15	4	57	3	43		14.25	14.3333
RNA-binding motif protein, X chromosome OS=Homo sapiens GN=RBMX PE=1 SV=3	sp|P38159|RBMX_HUMAN	42	17	243	50	188		14.2941	3.76
60S ribosomal protein L22 OS=Homo sapiens GN=RPL22 PE=1 SV=2	sp|P35268|RL22_HUMAN	15	3	44	2	24		14.6667	12
Peptidyl-prolyl cis-trans isomerase B OS=Homo sapiens GN=PPIB PE=1 SV=2	sp|P23284|PPIB_HUMAN	24	9	132	10	70		14.6667	7
Cohesin subunit SA-2 OS=Homo sapiens GN=STAG2 PE=1 SV=3	sp|Q8N3U4|STAG2_HUMAN	141	1	15	1	1		15	1
Gremlin-1 OS=Homo sapiens GN=GREM1 PE=1 SV=1	sp|O60565|GREM1_HUMAN	21	1	15	1	1		15	1
Triplex capsid protein VP19C OS=Human herpesvirus 1 (strain 17) GN=UL38 PE=1 SV=1	sp|P32888|VP19_HHV11	50	1	15	1	1		15	1
AT-rich interactive domain-containing protein 1A OS=Homo sapiens GN=ARID1A PE=1 SV=3	sp|O14497|ARI1A_HUMAN	242	1	15	1	1		15	1
Paired amphipathic helix protein Sin3a OS=Homo sapiens GN=SIN3A PE=1 SV=2	sp|Q96ST3|SIN3A_HUMAN	145	1	15	1	1		15	1
Cell division cycle 5-like protein OS=Homo sapiens GN=CDC5L PE=1 SV=2	sp|Q99459|CDC5L_HUMAN	92	1	15	1	2		15	2
DNA-(apurinic or apyrimidinic site) lyase OS=Homo sapiens GN=APEX1 PE=1 SV=2	sp|P27695|APEX1_HUMAN	36	1	15	1	2		15	2
Septin-2 OS=Homo sapiens GN=SEPT2 PE=1 SV=1	sp|Q15019|SEPT2_HUMAN	41	1	15	1	3		15	3
Triplex capsid protein VP23 OS=Human herpesvirus 1 (strain 17) GN=UL18 PE=1 SV=1	sp|P10202|VP23_HHV11	34	1	15	1	3		15	3
Methyl-CpG-binding domain protein 3 OS=Homo sapiens GN=MBD3 PE=1 SV=1	sp|O95983|MBD3_HUMAN	33	1	15	1	3		15	3
Serine/threonine-protein phosphatase 2A 65 kDa regulatory subunit A alpha isoform OS=Homo sapiens GN=PPP2R1A PE=1 SV=4	sp|P30153|2AAA_HUMAN	65	1	15	1	4		15	4
V-type proton ATPase subunit G 1 OS=Homo sapiens GN=ATP6V1G1 PE=1 SV=3	sp|O75348|VATG1_HUMAN	14	1	15	1	5		15	5
Profilin-1 OS=Homo sapiens GN=PFN1 PE=1 SV=2	sp|P07737|PROF1_HUMAN	15	1	15	1	5		15	5
Actin-like protein 6A OS=Homo sapiens GN=ACTL6A PE=1 SV=1	sp|O96019|ACL6A_HUMAN	47	1	15	1	6		15	6
Peptidyl-prolyl cis-trans isomerase H OS=Homo sapiens GN=PPIH PE=1 SV=1	sp|O43447|PPIH_HUMAN	19	1	15	1	7		15	7
Delta-sarcoglycan OS=Homo sapiens GN=SGCD PE=1 SV=2	sp|Q92629|SGCD_HUMAN	32	1	15	1	8		15	8
Actin-related protein 2 OS=Homo sapiens GN=ACTR2 PE=1 SV=1	sp|P61160|ARP2_HUMAN	45	1	15	1	9		15	9
Actin-related protein 2/3 complex subunit 4 OS=Homo sapiens GN=ARPC4 PE=1 SV=3	sp|P59998|ARPC4_HUMAN	20	1	15	1	9		15	9
Nexilin OS=Homo sapiens GN=NEXN PE=1 SV=1	sp|Q0ZGT2|NEXN_HUMAN	81	1	15	1	10		15	10
U2 small nuclear ribonucleoprotein B'' OS=Homo sapiens GN=SNRPB2 PE=1 SV=1	sp|P08579|RU2B_HUMAN	25	1	15	2	10		15	5
Trifunctional enzyme subunit beta, mitochondrial OS=Homo sapiens GN=HADHB PE=1 SV=3	sp|P55084|ECHB_HUMAN	51	1	15	1	12		15	12
Proteasome subunit beta type-5 OS=Homo sapiens GN=PSMB5 PE=1 SV=3	sp|P28074|PSB5_HUMAN	28	1	15	3	13		15	4.33333
14-3-3 protein epsilon OS=Homo sapiens GN=YWHAE PE=1 SV=1	sp|P62258|1433E_HUMAN	29	2	30	5	16		15	3.2
60S ribosomal protein L11 OS=Homo sapiens GN=RPL11 PE=1 SV=2	sp|P62913|RL11_HUMAN	20	5	76	8	38		15.2	4.75
ELAV-like protein 1 OS=Homo sapiens GN=ELAVL1 PE=1 SV=2	sp|Q15717|ELAV1_HUMAN	36	5	76	12	47		15.2	3.91667
Heterogeneous nuclear ribonucleoprotein A/B OS=Homo sapiens GN=HNRNPAB PE=1 SV=2	sp|Q99729|ROAA_HUMAN	36	3	46	5	26		15.3333	5.2
Dolichyl-diphosphooligosaccharide--protein glycosyltransferase subunit 1 OS=Homo sapiens GN=RPN1 PE=1 SV=1	sp|P04843|RPN1_HUMAN	69	7	108	1	63		15.4286	63
Heterogeneous nuclear ribonucleoprotein U-like protein 2 OS=Homo sapiens GN=HNRNPUL2 PE=1 SV=1	sp|Q1KMD3|HNRL2_HUMAN	85	9	140	13	81		15.5556	6.23077
Microtubule-associated protein 1A OS=Homo sapiens GN=MAP1A PE=1 SV=6	sp|P78559|MAP1A_HUMAN	305	1	16	1	1		16	1
Pinin OS=Homo sapiens GN=PNN PE=1 SV=4	sp|Q9H307|PININ_HUMAN	82	1	16	1	1		16	1
DNA mismatch repair protein Msh3 OS=Homo sapiens GN=MSH3 PE=1 SV=4	sp|P20585|MSH3_HUMAN	127	1	16	1	1		16	1
Virion egress protein UL34 OS=Human herpesvirus 1 (strain 17) GN=UL34 PE=1 SV=1	sp|P10218|UL34_HHV11	30	1	16	1	5		16	5
Transducin beta-like protein 2 OS=Homo sapiens GN=TBL2 PE=1 SV=1	sp|Q9Y4P3|TBL2_HUMAN	50	1	16	1	5		16	5
Tumor suppressor p53-binding protein 1 OS=Homo sapiens GN=TP53BP1 PE=1 SV=2	sp|Q12888|TP53B_HUMAN	214	1	16	1	6		16	6
Vesicle-associated membrane protein-associated protein B/C OS=Homo sapiens GN=VAPB PE=1 SV=3	sp|O95292|VAPB_HUMAN	27	1	16	1	6		16	6
Lipid phosphate phosphohydrolase 3 OS=Homo sapiens GN=PPAP2B PE=1 SV=1	sp|O14495|LPP3_HUMAN	35	1	16	1	7		16	7
THO complex subunit 6 homolog OS=Homo sapiens GN=THOC6 PE=1 SV=1	sp|Q86W42|THOC6_HUMAN	38	1	16	1	7		16	7
Barrier-to-autointegration factor OS=Homo sapiens GN=BANF1 PE=1 SV=1	sp|O75531|BAF_HUMAN	10	1	16	1	7		16	7
Proteasome subunit alpha type-1 OS=Homo sapiens GN=PSMA1 PE=1 SV=1	sp|P25786|PSA1_HUMAN	30	1	16	1	8		16	8
Poly(U)-binding-splicing factor PUF60 OS=Homo sapiens GN=PUF60 PE=1 SV=1	sp|Q9UHX1|PUF60_HUMAN	60	1	16	1	8		16	8
Small nuclear ribonucleoprotein Sm D3 OS=Homo sapiens GN=SNRPD3 PE=1 SV=1	sp|P62318|SMD3_HUMAN	14	1	16	2	9		16	4.5
Splicing factor 3B subunit 4 OS=Homo sapiens GN=SF3B4 PE=1 SV=1	sp|Q15427|SF3B4_HUMAN	44	1	16	1	10		16	10
Heterogeneous nuclear ribonucleoprotein H3 OS=Homo sapiens GN=HNRNPH3 PE=1 SV=2	sp|P31942|HNRH3_HUMAN	37	6	96	6	55		16	9.16667
Interleukin enhancer-binding factor 2 OS=Homo sapiens GN=ILF2 PE=1 SV=2	sp|Q12905|ILF2_HUMAN	43	8	128	11	70		16	6.36364
Probable ATP-dependent RNA helicase DDX5 OS=Homo sapiens GN=DDX5 PE=1 SV=1	sp|P17844|DDX5_HUMAN	69	11	179	30	110		16.2727	3.66667
RNA-binding protein Raly OS=Homo sapiens GN=RALY PE=1 SV=1	sp|Q9UKM9|RALY_HUMAN	32	7	114	16	80		16.2857	5
Coronin-1C OS=Homo sapiens GN=CORO1C PE=1 SV=1	sp|Q9ULV4|COR1C_HUMAN	53	5	82	7	72		16.4	10.2857
Translocating chain-associated membrane protein 1 OS=Homo sapiens GN=TRAM1 PE=1 SV=3	sp|Q15629|TRAM1_HUMAN	43	1	17	1	1		17	1
Eukaryotic translation initiation factor 4 gamma 1 OS=Homo sapiens GN=EIF4G1 PE=1 SV=4	sp|Q04637|IF4G1_HUMAN	175	1	17	1	1		17	1
Mediator of RNA polymerase II transcription subunit 16 OS=Homo sapiens GN=MED16 PE=1 SV=2	sp|Q9Y2X0|MED16_HUMAN	97	1	17	1	2		17	2
RNA-binding protein 25 OS=Homo sapiens GN=RBM25 PE=1 SV=3	sp|P49756|RBM25_HUMAN	100	1	17	1	3		17	3
Recombining binding protein suppressor of hairless OS=Homo sapiens GN=RBPJ PE=1 SV=3	sp|Q06330|SUH_HUMAN	56	1	17	1	3		17	3
Caprin-1 OS=Homo sapiens GN=CAPRIN1 PE=1 SV=2	sp|Q14444|CAPR1_HUMAN	78	1	17	1	4		17	4
A-kinase anchor protein 2 OS=Homo sapiens GN=AKAP2 PE=1 SV=3	sp|Q9Y2D5|AKAP2_HUMAN	95	1	17	1	7		17	7
High mobility group protein HMGI-C OS=Homo sapiens GN=HMGA2 PE=1 SV=1	sp|P52926|HMGA2_HUMAN	12	1	17	1	7		17	7
40S ribosomal protein S26 OS=Homo sapiens GN=RPS26 PE=1 SV=3	sp|P62854|RS26_HUMAN	13	1	17	1	10		17	10
Transgelin-2 OS=Homo sapiens GN=TAGLN2 PE=1 SV=3	sp|P37802|TAGL2_HUMAN	22	1	17	3	10		17	3.33333
Erlin-1 OS=Homo sapiens GN=ERLIN1 PE=1 SV=1	sp|O75477|ERLN1_HUMAN	39	1	17	1	19		17	19
DNA repair protein RAD50 OS=Homo sapiens GN=RAD50 PE=1 SV=1	sp|Q92878|RAD50_HUMAN	154	1	17	1	22		17	22
Major vault protein OS=Homo sapiens GN=MVP PE=1 SV=4	sp|Q14764|MVP_HUMAN	99	4	68	4	15		17	3.75
40S ribosomal protein S13 OS=Homo sapiens GN=RPS13 PE=1 SV=2	sp|P62277|RS13_HUMAN	17	4	68	11	43		17	3.90909
Alkaline nuclease OS=Human herpesvirus 1 (strain 17) GN=UL12 PE=1 SV=1	sp|P04294|AN_HHV11	68	8	138	1	46		17.25	46
Polymerase I and transcript release factor OS=Homo sapiens GN=PTRF PE=1 SV=1	sp|Q6NZI2|PTRF_HUMAN	43	8	139	36	120		17.375	3.33333
Ankycorbin OS=Homo sapiens GN=RAI14 PE=1 SV=2	sp|Q9P0K7|RAI14_HUMAN	110	1	18	1	5		18	5
Peptidyl-prolyl cis-trans isomerase FKBP3 OS=Homo sapiens GN=FKBP3 PE=1 SV=1	sp|Q00688|FKBP3_HUMAN	25	1	18	1	5		18	5
AP-2 complex subunit alpha-1 OS=Homo sapiens GN=AP2A1 PE=1 SV=3	sp|O95782|AP2A1_HUMAN	108	1	18	1	7		18	7
Dynein light chain 1, cytoplasmic OS=Homo sapiens GN=DYNLL1 PE=1 SV=1	sp|P63167|DYL1_HUMAN	10	1	18	4	9		18	2.25
Protein disulfide-isomerase A3 OS=Homo sapiens GN=PDIA3 PE=1 SV=4	sp|P30101|PDIA3_HUMAN	57	1	18	1	10		18	10
Pyrroline-5-carboxylate reductase 1, mitochondrial OS=Homo sapiens GN=PYCR1 PE=1 SV=2	sp|P32322|P5CR1_HUMAN	33	1	18	1	11		18	11
Myeloid-associated differentiation marker OS=Homo sapiens GN=MYADM PE=1 SV=2	sp|Q96S97|MYADM_HUMAN	35	1	18	1	15		18	15
Neuroblast differentiation-associated protein AHNAK OS=Homo sapiens GN=AHNAK PE=1 SV=2	sp|Q09666|AHNK_HUMAN	629	7	132	33	54		18.8571	1.63636
Scaffold attachment factor B2 OS=Homo sapiens GN=SAFB2 PE=1 SV=1	sp|Q14151|SAFB2_HUMAN	107	1	19	1	1		19	1
ATP-dependent DNA helicase Q1 OS=Homo sapiens GN=RECQL PE=1 SV=3	sp|P46063|RECQ1_HUMAN	73	1	19	1	1		19	1
V-type proton ATPase 116 kDa subunit a isoform 3 OS=Homo sapiens GN=TCIRG1 PE=1 SV=3	sp|Q13488|VPP3_HUMAN	93	1	19	1	1		19	1
Integrator complex subunit 3 OS=Homo sapiens GN=INTS3 PE=1 SV=1	sp|Q68E01|INT3_HUMAN	118	1	19	1	1		19	1
Activity-dependent neuroprotector homeobox protein OS=Homo sapiens GN=ADNP PE=1 SV=1	sp|Q9H2P0|ADNP_HUMAN	124	1	19	1	1		19	1
60S ribosomal protein L36 OS=Homo sapiens GN=RPL36 PE=1 SV=3	sp|Q9Y3U8|RL36_HUMAN	12	1	19	5	6		19	1.2
V-type proton ATPase subunit C 1 OS=Homo sapiens GN=ATP6V1C1 PE=1 SV=4	sp|P21283|VATC1_HUMAN	44	1	19	1	7		19	7
Pre-mRNA-processing factor 40 homolog A OS=Homo sapiens GN=PRPF40A PE=1 SV=2	sp|O75400|PR40A_HUMAN	109	1	19	1	9		19	9
Beta-2-syntrophin OS=Homo sapiens GN=SNTB2 PE=1 SV=1	sp|Q13425|SNTB2_HUMAN	58	1	19	1	10		19	10
14-3-3 protein beta/alpha OS=Homo sapiens GN=YWHAB PE=1 SV=3	sp|P31946|1433B_HUMAN	28	1	19	1	12		19	12
WD repeat-containing protein 18 OS=Homo sapiens GN=WDR18 PE=1 SV=2	sp|Q9BV38|WDR18_HUMAN	47	1	19	1	14		19	14
40S ribosomal protein S3a OS=Homo sapiens GN=RPS3A PE=1 SV=2	sp|P61247|RS3A_HUMAN	30	10	191	24	113		19.1	4.70833
ATPase family AAA domain-containing protein 3B OS=Homo sapiens GN=ATAD3B PE=1 SV=1	sp|Q5T9A4|ATD3B_HUMAN	73	1	20	1	1		20	1
Alpha-actinin-4 OS=Homo sapiens GN=ACTN4 PE=1 SV=2	sp|O43707|ACTN4_HUMAN	105	1	20	1	1		20	1
Transcriptional repressor protein YY1 OS=Homo sapiens GN=YY1 PE=1 SV=2	sp|P25490|TYY1_HUMAN	45	1	20	1	1		20	1
FACT complex subunit SSRP1 OS=Homo sapiens GN=SSRP1 PE=1 SV=1	sp|Q08945|SSRP1_HUMAN	81	1	20	1	2		20	2
WD repeat-containing protein 82 OS=Homo sapiens GN=WDR82 PE=1 SV=1	sp|Q6UXN9|WDR82_HUMAN	35	1	20	1	6		20	6
Actin-related protein 2/3 complex subunit 2 OS=Homo sapiens GN=ARPC2 PE=1 SV=1	sp|O15144|ARPC2_HUMAN	34	1	20	1	6		20	6
Small nuclear ribonucleoprotein Sm D1 OS=Homo sapiens GN=SNRPD1 PE=1 SV=1	sp|P62314|SMD1_HUMAN	13	1	20	1	8		20	8
Transgelin OS=Homo sapiens GN=TAGLN PE=1 SV=4	sp|Q01995|TAGL_HUMAN	23	1	20	3	9		20	3
Poly(rC)-binding protein 1 OS=Homo sapiens GN=PCBP1 PE=1 SV=2	sp|Q15365|PCBP1_HUMAN	37	1	20	1	11		20	11
Guanine nucleotide-binding protein G(i) subunit alpha-2 OS=Homo sapiens GN=GNAI2 PE=1 SV=3	sp|P04899|GNAI2_HUMAN	40	1	20	4	12		20	3
60S ribosomal protein L29 OS=Homo sapiens GN=RPL29 PE=1 SV=2	sp|P47914|RL29_HUMAN	18	1	20	8	16		20	2
Protein mago nashi homolog 2 OS=Homo sapiens GN=MAGOHB PE=1 SV=1	sp|Q96A72|MGN2_HUMAN	17	1	20	4	18		20	4.5
U1 small nuclear ribonucleoprotein A OS=Homo sapiens GN=SNRPA PE=1 SV=3	sp|P09012|SNRPA_HUMAN	31	1	21	1	4		21	4
Prolyl 3-hydroxylase 1 OS=Homo sapiens GN=LEPRE1 PE=1 SV=2	sp|Q32P28|P3H1_HUMAN	83	1	21	1	5		21	5
C-1-tetrahydrofolate synthase, cytoplasmic OS=Homo sapiens GN=MTHFD1 PE=1 SV=3	sp|P11586|C1TC_HUMAN	102	1	21	1	6		21	6
Copine-3 OS=Homo sapiens GN=CPNE3 PE=1 SV=1	sp|O75131|CPNE3_HUMAN	60	1	21	1	8		21	8
Trifunctional enzyme subunit alpha, mitochondrial OS=Homo sapiens GN=HADHA PE=1 SV=2	sp|P40939|ECHA_HUMAN	83	1	21	1	9		21	9
Serine/threonine-protein phosphatase PGAM5, mitochondrial OS=Homo sapiens GN=PGAM5 PE=1 SV=2	sp|Q96HS1|PGAM5_HUMAN	32	1	21	1	9		21	9
TAR DNA-binding protein 43 OS=Homo sapiens GN=TARDBP PE=1 SV=1	sp|Q13148|TADBP_HUMAN	45	1	21	1	14		21	14
Transmembrane protein 43 OS=Homo sapiens GN=TMEM43 PE=1 SV=1	sp|Q9BTV4|TMM43_HUMAN	45	1	21	1	20		21	20
Spliceosome RNA helicase DDX39B OS=Homo sapiens GN=DDX39B PE=1 SV=1	sp|Q13838|DX39B_HUMAN	49	3	63	4	33		21	8.25
Eukaryotic translation initiation factor 3 subunit A OS=Homo sapiens GN=EIF3A PE=1 SV=1	sp|Q14152|EIF3A_HUMAN	167	1	22	1	1		22	1
U4/U6.U5 tri-snRNP-associated protein 2 OS=Homo sapiens GN=USP39 PE=1 SV=2	sp|Q53GS9|SNUT2_HUMAN	65	1	22	1	1		22	1
Cohesin subunit SA-1 OS=Homo sapiens GN=STAG1 PE=1 SV=3	sp|Q8WVM7|STAG1_HUMAN	144	1	22	1	1		22	1
Mediator of RNA polymerase II transcription subunit 12 OS=Homo sapiens GN=MED12 PE=1 SV=4	sp|Q93074|MED12_HUMAN	243	1	22	1	1		22	1
Myosin-14 OS=Homo sapiens GN=MYH14 PE=1 SV=2	sp|Q7Z406|MYH14_HUMAN	228	1	22	10	1		22	0.1
Heat shock 70 kDa protein 1A/1B OS=Homo sapiens GN=HSPA1A PE=1 SV=5	sp|P08107|HSP71_HUMAN	70	1	22	8	11		22	1.375
26S proteasome non-ATPase regulatory subunit 11 OS=Homo sapiens GN=PSMD11 PE=1 SV=3	sp|O00231|PSD11_HUMAN	47	1	22	1	17		22	17
60S ribosomal protein L23a OS=Homo sapiens GN=RPL23A PE=1 SV=1	sp|P62750|RL23A_HUMAN	18	3	66	11	31		22	2.81818
Heterogeneous nuclear ribonucleoprotein H OS=Homo sapiens GN=HNRNPH1 PE=1 SV=4	sp|P31943|HNRH1_HUMAN	49	8	176	27	103		22	3.81481
Elongation factor 1-delta OS=Homo sapiens GN=EEF1D PE=1 SV=5	sp|P29692|EF1D_HUMAN	31	2	45	1	25		22.5	25
DNA mismatch repair protein Msh2 OS=Homo sapiens GN=MSH2 PE=1 SV=1	sp|P43246|MSH2_HUMAN	105	1	23	1	1		23	1
DNA repair protein XRCC1 OS=Homo sapiens GN=XRCC1 PE=1 SV=2	sp|P18887|XRCC1_HUMAN	69	1	23	1	1		23	1
Transcription elongation factor SPT5 OS=Homo sapiens GN=SUPT5H PE=1 SV=1	sp|O00267|SPT5H_HUMAN	121	1	23	1	1		23	1
Transformer-2 protein homolog beta OS=Homo sapiens GN=TRA2B PE=1 SV=1	sp|P62995|TRA2B_HUMAN	34	1	23	1	1		23	1
THO complex subunit 1 OS=Homo sapiens GN=THOC1 PE=1 SV=1	sp|Q96FV9|THOC1_HUMAN	76	1	23	1	5		23	5
Insulin-like growth factor 2 mRNA-binding protein 1 OS=Homo sapiens GN=IGF2BP1 PE=1 SV=2	sp|Q9NZI8|IF2B1_HUMAN	63	1	23	1	12		23	12
V-type proton ATPase subunit E 1 OS=Homo sapiens GN=ATP6V1E1 PE=1 SV=1	sp|P36543|VATE1_HUMAN	26	1	23	2	13		23	6.5
Histone H1.0 OS=Homo sapiens GN=H1F0 PE=1 SV=3	sp|P07305|H10_HUMAN	21	1	23	2	16		23	8
Tropomyosin alpha-3 chain OS=Homo sapiens GN=TPM3 PE=1 SV=1	sp|P06753|TPM3_HUMAN	33	1	23	1	18		23	18
Protein disulfide-isomerase OS=Homo sapiens GN=P4HB PE=1 SV=3	sp|P07237|PDIA1_HUMAN	57	1	23	5	19		23	3.8
40S ribosomal protein S5 OS=Homo sapiens GN=RPS5 PE=1 SV=4	sp|P46782|RS5_HUMAN	23	4	95	6	39		23.75	6.5
Small ubiquitin-related modifier 2 OS=Homo sapiens GN=SUMO2 PE=1 SV=3	sp|P61956|SUMO2_HUMAN	11	1	24	1	1		24	1
Tegument protein UL47 OS=Human herpesvirus 1 (strain 17) GN=UL47 PE=1 SV=1	sp|P10231|TEG5_HHV11	74	1	24	1	1		24	1
Zinc finger E-box-binding homeobox 1 OS=Homo sapiens GN=ZEB1 PE=1 SV=2	sp|P37275|ZEB1_HUMAN	124	1	24	1	1		24	1
Src substrate cortactin OS=Homo sapiens GN=CTTN PE=1 SV=2	sp|Q14247|SRC8_HUMAN	62	1	24	1	4		24	4
Protein SON OS=Homo sapiens GN=SON PE=1 SV=4	sp|P18583|SON_HUMAN	264	1	24	1	6		24	6
Eukaryotic translation initiation factor 2 subunit 1 OS=Homo sapiens GN=EIF2S1 PE=1 SV=3	sp|P05198|IF2A_HUMAN	36	1	24	1	8		24	8
Pre-mRNA branch site protein p14 OS=Homo sapiens GN=SF3B14 PE=1 SV=1	sp|Q9Y3B4|PM14_HUMAN	15	1	24	1	8		24	8
Tubulin beta chain OS=Homo sapiens GN=TUBB PE=1 SV=2	sp|P07437|TBB5_HUMAN	50	1	24	1	9		24	9
Peroxisomal multifunctional enzyme type 2 OS=Homo sapiens GN=HSD17B4 PE=1 SV=3	sp|P51659|DHB4_HUMAN	80	1	24	1	9		24	9
UPF0568 protein C14orf166 OS=Homo sapiens GN=C14orf166 PE=1 SV=1	sp|Q9Y224|CN166_HUMAN	28	1	24	1	9		24	9
Phosphate carrier protein, mitochondrial OS=Homo sapiens GN=SLC25A3 PE=1 SV=2	sp|Q00325|MPCP_HUMAN	40	1	24	1	10		24	10
Histone H1x OS=Homo sapiens GN=H1FX PE=1 SV=1	sp|Q92522|H1X_HUMAN	22	1	24	3	16		24	5.33333
40S ribosomal protein S8 OS=Homo sapiens GN=RPS8 PE=1 SV=2	sp|P62241|RS8_HUMAN	24	3	73	12	41		24.3333	3.41667
60S ribosomal protein L32 OS=Homo sapiens GN=RPL32 PE=1 SV=2	sp|P62910|RL32_HUMAN	16	1	25	1	1		25	1
Septin-11 OS=Homo sapiens GN=SEPT11 PE=1 SV=3	sp|Q9NVA2|SEP11_HUMAN	49	1	25	1	8		25	8
Probable global transcription activator SNF2L1 OS=Homo sapiens GN=SMARCA1 PE=1 SV=2	sp|P28370|SMCA1_HUMAN	123	1	25	1	8		25	8
60S ribosomal protein L27a OS=Homo sapiens GN=RPL27A PE=1 SV=2	sp|P46776|RL27A_HUMAN	17	1	25	1	16		25	16
U1 small nuclear ribonucleoprotein 70 kDa OS=Homo sapiens GN=SNRNP70 PE=1 SV=2	sp|P08621|RU17_HUMAN	52	1	25	1	17		25	17
Heterogeneous nuclear ribonucleoprotein A3 OS=Homo sapiens GN=HNRNPA3 PE=1 SV=2	sp|P51991|ROA3_HUMAN	40	9	230	16	136		25.5556	8.5
DNA polymerase processivity factor OS=Human herpesvirus 1 (strain 17) GN=UL42 PE=1 SV=1	sp|P10226|PAP_HHV11	51	8	206	3	87		25.75	29
Utrophin OS=Homo sapiens GN=UTRN PE=1 SV=2	sp|P46939|UTRO_HUMAN	394	1	26	1	1		26	1
Serine/arginine repetitive matrix protein 2 OS=Homo sapiens GN=SRRM2 PE=1 SV=2	sp|Q9UQ35|SRRM2_HUMAN	300	1	26	1	5		26	5
Transcriptional regulator ICP22 OS=Human herpesvirus 1 (strain 17) GN=US1 PE=1 SV=1	sp|P04485|ICP22_HHV11	47	1	26	1	9		26	9
Cysteine and glycine-rich protein 2 OS=Homo sapiens GN=CSRP2 PE=1 SV=3	sp|Q16527|CSRP2_HUMAN	21	1	26	4	10		26	2.5
WD40 repeat-containing protein SMU1 OS=Homo sapiens GN=SMU1 PE=1 SV=2	sp|Q2TAY7|SMU1_HUMAN	58	1	26	1	16		26	16
U2 small nuclear ribonucleoprotein A' OS=Homo sapiens GN=SNRPA1 PE=1 SV=2	sp|P09661|RU2A_HUMAN	28	1	26	4	20		26	5
Coronin-1B OS=Homo sapiens GN=CORO1B PE=1 SV=1	sp|Q9BR76|COR1B_HUMAN	54	1	26	1	22		26	22
60S ribosomal protein L10a OS=Homo sapiens GN=RPL10A PE=1 SV=2	sp|P62906|RL10A_HUMAN	25	4	104	3	68		26	22.6667
Major DNA-binding protein OS=Human herpesvirus 1 (strain 17) GN=DBP PE=1 SV=1	sp|P04296|DNBI_HHV11	128	15	390	15	403		26	26.8667
Chromodomain-helicase-DNA-binding protein 3 OS=Homo sapiens GN=CHD3 PE=1 SV=3	sp|Q12873|CHD3_HUMAN	227	1	27	1	1		27	1
Mediator of RNA polymerase II transcription subunit 14 OS=Homo sapiens GN=MED14 PE=1 SV=2	sp|O60244|MED14_HUMAN	161	1	27	1	1		27	1
Collagen alpha-2(I) chain OS=Homo sapiens GN=COL1A2 PE=1 SV=7	sp|P08123|CO1A2_HUMAN	129	1	27	1	6		27	6
Actin-related protein 3 OS=Homo sapiens GN=ACTR3 PE=1 SV=3	sp|P61158|ARP3_HUMAN	47	1	27	1	7		27	7
Mitotic checkpoint protein BUB3 OS=Homo sapiens GN=BUB3 PE=1 SV=1	sp|O43684|BUB3_HUMAN	37	1	27	1	13		27	13
Histone H2A.Z OS=Homo sapiens GN=H2AFZ PE=1 SV=2	sp|P0C0S5|H2AZ_HUMAN (+1)	14	1	27	7	13		27	1.85714
40S ribosomal protein S14 OS=Homo sapiens GN=RPS14 PE=1 SV=3	sp|P62263|RS14_HUMAN	16	2	54	6	27		27	4.5
40S ribosomal protein S18 OS=Homo sapiens GN=RPS18 PE=1 SV=3	sp|P62269|RS18_HUMAN	18	4	110	17	58		27.5	3.41176
Transcription elongation factor SPT6 OS=Homo sapiens GN=SUPT6H PE=1 SV=2	sp|Q7KZ85|SPT6H_HUMAN	199	1	28	1	1		28	1
Nucleoprotein TPR OS=Homo sapiens GN=TPR PE=1 SV=3	sp|P12270|TPR_HUMAN	267	1	28	1	3		28	3
Microtubule-associated protein 4 OS=Homo sapiens GN=MAP4 PE=1 SV=3	sp|P27816|MAP4_HUMAN	121	1	28	4	6		28	1.5
Heterogeneous nuclear ribonucleoprotein F OS=Homo sapiens GN=HNRNPF PE=1 SV=3	sp|P52597|HNRPF_HUMAN	46	1	28	1	7		28	7
Eukaryotic translation initiation factor 2 subunit 3 OS=Homo sapiens GN=EIF2S3 PE=1 SV=3	sp|P41091|IF2G_HUMAN	51	1	28	1	10		28	10
U5 small nuclear ribonucleoprotein 40 kDa protein OS=Homo sapiens GN=SNRNP40 PE=1 SV=1	sp|Q96DI7|SNR40_HUMAN	39	1	28	1	10		28	10
Splicing factor 3A subunit 2 OS=Homo sapiens GN=SF3A2 PE=1 SV=2	sp|Q15428|SF3A2_HUMAN	49	1	28	1	15		28	15
Coiled-coil-helix-coiled-coil-helix domain-containing protein 3, mitochondrial OS=Homo sapiens GN=CHCHD3 PE=1 SV=1	sp|Q9NX63|CHCH3_HUMAN	26	1	28	3	19		28	6.33333
60S ribosomal protein L8 OS=Homo sapiens GN=RPL8 PE=1 SV=2	sp|P62917|RL8_HUMAN	28	4	113	13	54		28.25	4.15385
Kinectin OS=Homo sapiens GN=KTN1 PE=1 SV=1	sp|Q86UP2|KTN1_HUMAN	156	1	29	1	1		29	1
Symplekin OS=Homo sapiens GN=SYMPK PE=1 SV=2	sp|Q92797|SYMPK_HUMAN	141	1	29	1	1		29	1
Histone H2A.x OS=Homo sapiens GN=H2AFX PE=1 SV=2	sp|P16104|H2AX_HUMAN	15	1	29	1	9		29	9
RNA-binding protein 14 OS=Homo sapiens GN=RBM14 PE=1 SV=2	sp|Q96PK6|RBM14_HUMAN	69	1	29	1	9		29	9
ADP/ATP translocase 2 OS=Homo sapiens GN=SLC25A5 PE=1 SV=7	sp|P05141|ADT2_HUMAN	33	1	29	1	17		29	17
mRNA export factor OS=Human herpesvirus 1 (strain 17) GN=UL54 PE=1 SV=1	sp|P10238|ICP27_HHV11	55	4	118	1	50		29.5	50
C-terminal-binding protein 2 OS=Homo sapiens GN=CTBP2 PE=1 SV=1	sp|P56545|CTBP2_HUMAN	49	1	30	1	1		30	1
Proline-, glutamic acid- and leucine-rich protein 1 OS=Homo sapiens GN=PELP1 PE=1 SV=2	sp|Q8IZL8|PELP1_HUMAN	120	1	30	1	1		30	1
Ribonucleoside-diphosphate reductase large subunit OS=Human herpesvirus 1 (strain 17) GN=UL39 PE=3 SV=2	sp|P08543|RIR1_HHV11	124	1	30	1	5		30	5
Serine/threonine-protein phosphatase PP1-alpha catalytic subunit OS=Homo sapiens GN=PPP1CA PE=1 SV=1	sp|P62136|PP1A_HUMAN	38	1	30	1	8		30	8
Procollagen-lysine,2-oxoglutarate 5-dioxygenase 1 OS=Homo sapiens GN=PLOD1 PE=1 SV=2	sp|Q02809|PLOD1_HUMAN	84	1	31	1	2		31	2
tRNA-splicing ligase RtcB homolog OS=Homo sapiens GN=C22orf28 PE=1 SV=1	sp|Q9Y3I0|RTCB_HUMAN	55	1	31	1	6		31	6
Proliferation-associated protein 2G4 OS=Homo sapiens GN=PA2G4 PE=1 SV=3	sp|Q9UQ80|PA2G4_HUMAN	44	1	31	1	10		31	10
Procollagen galactosyltransferase 1 OS=Homo sapiens GN=GLT25D1 PE=1 SV=1	sp|Q8NBJ5|GT251_HUMAN	72	1	31	1	10		31	10
Histone deacetylase 1 OS=Homo sapiens GN=HDAC1 PE=1 SV=1	sp|Q13547|HDAC1_HUMAN	55	1	31	1	14		31	14
Matrix metalloproteinase-14 OS=Homo sapiens GN=MMP14 PE=1 SV=3	sp|P50281|MMP14_HUMAN	66	1	31	1	15		31	15
40S ribosomal protein S15 OS=Homo sapiens GN=RPS15 PE=1 SV=2	sp|P62841|RS15_HUMAN	17	1	31	1	17		31	17
Protein kinase C delta-binding protein OS=Homo sapiens GN=PRKCDBP PE=1 SV=3	sp|Q969G5|PRDBP_HUMAN	28	1	31	3	25		31	8.33333
Insulin-like growth factor 2 mRNA-binding protein 3 OS=Homo sapiens GN=IGF2BP3 PE=1 SV=2	sp|O00425|IF2B3_HUMAN	64	1	32	1	9		32	9
Serine/threonine-protein phosphatase PP1-beta catalytic subunit OS=Homo sapiens GN=PPP1CB PE=1 SV=3	sp|P62140|PP1B_HUMAN	37	1	32	1	9		32	9
Transcription factor A, mitochondrial OS=Homo sapiens GN=TFAM PE=1 SV=1	sp|Q00059|TFAM_HUMAN	29	1	32	1	12		32	12
14-3-3 protein theta OS=Homo sapiens GN=YWHAQ PE=1 SV=1	sp|P27348|1433T_HUMAN	28	1	32	1	14		32	14
Spectrin beta chain, non-erythrocytic 1 OS=Homo sapiens GN=SPTBN1 PE=1 SV=2	sp|Q01082|SPTB2_HUMAN	275	9	291	26	152		32.3333	5.84615
Serine/arginine-rich splicing factor 7 OS=Homo sapiens GN=SRSF7 PE=1 SV=1	sp|Q16629|SRSF7_HUMAN	27	1	33	1	1		33	1
DBIRD complex subunit ZNF326 OS=Homo sapiens GN=ZNF326 PE=1 SV=2	sp|Q5BKZ1|ZN326_HUMAN	66	1	33	1	4		33	4
60S ribosomal protein L14 OS=Homo sapiens GN=RPL14 PE=1 SV=4	sp|P50914|RL14_HUMAN	23	3	99	1	54		33	54
Transcriptional repressor p66-beta OS=Homo sapiens GN=GATAD2B PE=1 SV=1	sp|Q8WXI9|P66B_HUMAN	65	1	34	1	3		34	3
Protein DEK OS=Homo sapiens GN=DEK PE=1 SV=1	sp|P35659|DEK_HUMAN	43	1	34	1	5		34	5
40S ribosomal protein S24 OS=Homo sapiens GN=RPS24 PE=1 SV=1	sp|P62847|RS24_HUMAN	15	1	34	1	7		34	7
Thymidine kinase OS=Human herpesvirus 1 (strain 17) GN=TK PE=1 SV=4	sp|P03176|KITH_HHV11	41	1	34	1	9		34	9
60S ribosomal protein L21 OS=Homo sapiens GN=RPL21 PE=1 SV=2	sp|P46778|RL21_HUMAN	19	1	34	1	11		34	11
Serine/arginine-rich splicing factor 6 OS=Homo sapiens GN=SRSF6 PE=1 SV=2	sp|Q13247|SRSF6_HUMAN	40	1	34	4	12		34	3
Tissue-type plasminogen activator OS=Homo sapiens GN=PLAT PE=1 SV=1	sp|P00750|TPA_HUMAN	63	1	34	1	17		34	17
60S ribosomal protein L7a OS=Homo sapiens GN=RPL7A PE=1 SV=2	sp|P62424|RL7A_HUMAN	30	4	137	13	60		34.25	4.61538
Alpha-actinin-1 OS=Homo sapiens GN=ACTN1 PE=1 SV=2	sp|P12814|ACTN1_HUMAN	103	5	172	15	96		34.4	6.4
Heterogeneous nuclear ribonucleoprotein D0 OS=Homo sapiens GN=HNRNPD PE=1 SV=1	sp|Q14103|HNRPD_HUMAN	38	3	104	8	71		34.6667	8.875
Small nuclear ribonucleoprotein-associated proteins B and B' OS=Homo sapiens GN=SNRPB PE=1 SV=2	sp|P14678|RSMB_HUMAN	25	1	35	1	8		35	8
60S ribosomal protein L13 OS=Homo sapiens GN=RPL13 PE=1 SV=4	sp|P26373|RL13_HUMAN	24	3	106	25	57		35.3333	2.28
Cleavage and polyadenylation specificity factor subunit 1 OS=Homo sapiens GN=CPSF1 PE=1 SV=2	sp|Q10570|CPSF1_HUMAN	161	1	36	1	4		36	4
FERM, RhoGEF and pleckstrin domain-containing protein 1 OS=Homo sapiens GN=FARP1 PE=1 SV=1	sp|Q9Y4F1|FARP1_HUMAN	119	1	36	1	9		36	9
DBIRD complex subunit KIAA1967 OS=Homo sapiens GN=KIAA1967 PE=1 SV=2	sp|Q8N163|K1967_HUMAN	103	1	36	1	15		36	15
14-3-3 protein zeta/delta OS=Homo sapiens GN=YWHAZ PE=1 SV=1	sp|P63104|1433Z_HUMAN	28	1	36	13	22		36	1.69231
Calponin-1 OS=Homo sapiens GN=CNN1 PE=1 SV=2	sp|P51911|CNN1_HUMAN	33	1	36	1	25		36	25
60S ribosomal protein L9 OS=Homo sapiens GN=RPL9 PE=1 SV=1	sp|P32969|RL9_HUMAN	22	1	37	2	8		37	4
Interleukin enhancer-binding factor 3 OS=Homo sapiens GN=ILF3 PE=1 SV=3	sp|Q12906|ILF3_HUMAN	95	6	224	26	128		37.3333	4.92308
Lysine-specific histone demethylase 1A OS=Homo sapiens GN=KDM1A PE=1 SV=2	sp|O60341|KDM1A_HUMAN	93	1	38	1	1		38	1
LIM domain only protein 7 OS=Homo sapiens GN=LMO7 PE=1 SV=3	sp|Q8WWI1|LMO7_HUMAN	193	1	38	1	5		38	5
Mediator of RNA polymerase II transcription subunit 23 OS=Homo sapiens GN=MED23 PE=1 SV=2	sp|Q9ULK4|MED23_HUMAN	156	1	38	1	5		38	5
Septin-9 OS=Homo sapiens GN=SEPT9 PE=1 SV=2	sp|Q9UHD8|SEPT9_HUMAN	65	1	38	1	12		38	12
X-ray repair cross-complementing protein 6 OS=Homo sapiens GN=XRCC6 PE=1 SV=2	sp|P12956|XRCC6_HUMAN	70	1	38	1	16		38	16
Radixin OS=Homo sapiens GN=RDX PE=1 SV=1	sp|P35241|RADI_HUMAN	69	1	38	1	20		38	20
Nuclear factor 1 C-type OS=Homo sapiens GN=NFIC PE=1 SV=2	sp|P08651|NFIC_HUMAN	56	1	39	1	1		39	1
Poly(rC)-binding protein 2 OS=Homo sapiens GN=PCBP2 PE=1 SV=1	sp|Q15366|PCBP2_HUMAN	39	1	39	1	9		39	9
Putative pre-mRNA-splicing factor ATP-dependent RNA helicase DHX15 OS=Homo sapiens GN=DHX15 PE=1 SV=2	sp|O43143|DHX15_HUMAN	91	1	39	1	16		39	16
Plasminogen activator inhibitor 1 RNA-binding protein OS=Homo sapiens GN=SERBP1 PE=1 SV=2	sp|Q8NC51|PAIRB_HUMAN	45	1	39	5	31		39	6.2
Collagen alpha-1(I) chain OS=Homo sapiens GN=COL1A1 PE=1 SV=5	sp|P02452|CO1A1_HUMAN	139	1	39	3	34		39	11.3333
Heterogeneous nuclear ribonucleoprotein H2 OS=Homo sapiens GN=HNRNPH2 PE=1 SV=1	sp|P55795|HNRH2_HUMAN	49	1	40	1	1		40	1
40S ribosomal protein S23 OS=Homo sapiens GN=RPS23 PE=1 SV=3	sp|P62266|RS23_HUMAN	16	1	40	1	10		40	10
Ras GTPase-activating-like protein IQGAP1 OS=Homo sapiens GN=IQGAP1 PE=1 SV=1	sp|P46940|IQGA1_HUMAN	189	1	40	1	11		40	11
Leucine-rich repeat-containing protein 59 OS=Homo sapiens GN=LRRC59 PE=1 SV=1	sp|Q96AG4|LRC59_HUMAN	35	1	40	5	15		40	3
Four and a half LIM domains protein 2 OS=Homo sapiens GN=FHL2 PE=1 SV=3	sp|Q14192|FHL2_HUMAN	32	1	41	1	13		41	13
Integrator complex subunit 1 OS=Homo sapiens GN=INTS1 PE=1 SV=2	sp|Q8N201|INT1_HUMAN	244	1	42	1	1		42	1
Sister chromatid cohesion protein PDS5 homolog B OS=Homo sapiens GN=PDS5B PE=1 SV=1	sp|Q9NTI5|PDS5B_HUMAN	165	1	42	1	1		42	1
Dolichyl-diphosphooligosaccharide--protein glycosyltransferase subunit 2 OS=Homo sapiens GN=RPN2 PE=1 SV=3	sp|P04844|RPN2_HUMAN	69	1	42	1	6		42	6
Splicing factor 3A subunit 3 OS=Homo sapiens GN=SF3A3 PE=1 SV=1	sp|Q12874|SF3A3_HUMAN	59	1	42	1	24		42	24
Protein transport protein Sec61 subunit alpha isoform 1 OS=Homo sapiens GN=SEC61A1 PE=1 SV=2	sp|P61619|S61A1_HUMAN	52	1	43	1	23		43	23
RuvB-like 2 OS=Homo sapiens GN=RUVBL2 PE=1 SV=3	sp|Q9Y230|RUVB2_HUMAN	51	1	43	1	23		43	23
Lamina-associated polypeptide 2, isoforms beta/gamma OS=Homo sapiens GN=TMPO PE=1 SV=2	sp|P42167|LAP2B_HUMAN	51	1	43	1	28		43	28
Structural maintenance of chromosomes flexible hinge domain-containing protein 1 OS=Homo sapiens GN=SMCHD1 PE=1 SV=2	sp|A6NHR9|SMHD1_HUMAN	226	1	44	1	1		44	1
DNA-directed RNA polymerase II subunit RPB2 OS=Homo sapiens GN=POLR2B PE=1 SV=1	sp|P30876|RPB2_HUMAN	134	1	44	1	3		44	3
Nuclease-sensitive element-binding protein 1 OS=Homo sapiens GN=YBX1 PE=1 SV=3	sp|P67809|YBOX1_HUMAN	36	1	44	1	3		44	3
DNA topoisomerase 2-alpha OS=Homo sapiens GN=TOP2A PE=1 SV=3	sp|P11388|TOP2A_HUMAN	174	1	45	1	1		45	1
Peroxidasin homolog OS=Homo sapiens GN=PXDN PE=1 SV=2	sp|Q92626|PXDN_HUMAN	165	1	45	1	17		45	17
Vesicle-associated membrane protein-associated protein A OS=Homo sapiens GN=VAPA PE=1 SV=3	sp|Q9P0L0|VAPA_HUMAN	28	1	45	1	19		45	19
Moesin OS=Homo sapiens GN=MSN PE=1 SV=3	sp|P26038|MOES_HUMAN	68	5	229	11	114		45.8	10.3636
Transcription activator BRG1 OS=Homo sapiens GN=SMARCA4 PE=1 SV=2	sp|P51532|SMCA4_HUMAN	185	1	46	1	1		46	1
DNA-dependent protein kinase catalytic subunit OS=Homo sapiens GN=PRKDC PE=1 SV=3	sp|P78527|PRKDC_HUMAN	469	1	46	1	4		46	4
Zinc finger RNA-binding protein OS=Homo sapiens GN=ZFR PE=1 SV=2	sp|Q96KR1|ZFR_HUMAN	117	1	46	1	6		46	6
Insulin-like growth factor 2 mRNA-binding protein 2 OS=Homo sapiens GN=IGF2BP2 PE=1 SV=2	sp|Q9Y6M1|IF2B2_HUMAN	66	1	46	1	8		46	8
Metastasis-associated protein MTA1 OS=Homo sapiens GN=MTA1 PE=1 SV=2	sp|Q13330|MTA1_HUMAN	81	1	47	1	3		47	3
Tegument protein VP16 OS=Human herpesvirus 1 (strain 17) GN=UL48 PE=1 SV=1	sp|P06492|VP16_HHV11	54	1	47	1	10		47	10
ATP-dependent RNA helicase DDX3X OS=Homo sapiens GN=DDX3X PE=1 SV=3	sp|O00571|DDX3X_HUMAN	73	1	47	1	14		47	14
THO complex subunit 2 OS=Homo sapiens GN=THOC2 PE=1 SV=2	sp|Q8NI27|THOC2_HUMAN	183	1	48	1	3		48	3
60S ribosomal protein L6 OS=Homo sapiens GN=RPL6 PE=1 SV=3	sp|Q02878|RL6_HUMAN	33	2	97	2	20		48.5	10
C-terminal-binding protein 1 OS=Homo sapiens GN=CTBP1 PE=1 SV=2	sp|Q13363|CTBP1_HUMAN	48	1	49	1	16		49	16
ATP-dependent RNA helicase DDX1 OS=Homo sapiens GN=DDX1 PE=1 SV=2	sp|Q92499|DDX1_HUMAN	82	1	49	1	18		49	18
V-type proton ATPase catalytic subunit A OS=Homo sapiens GN=ATP6V1A PE=1 SV=2	sp|P38606|VATA_HUMAN	68	1	50	1	32		50	32
40S ribosomal protein S16 OS=Homo sapiens GN=RPS16 PE=1 SV=2	sp|P62249|RS16_HUMAN	16	2	101	5	45		50.5	9
Myoferlin OS=Homo sapiens GN=MYOF PE=1 SV=1	sp|Q9NZM1|MYOF_HUMAN	235	1	51	1	6		51	6
Nucleophosmin OS=Homo sapiens GN=NPM1 PE=1 SV=2	sp|P06748|NPM_HUMAN	33	3	157	12	102		52.3333	8.5
Erlin-2 OS=Homo sapiens GN=ERLIN2 PE=1 SV=1	sp|O94905|ERLN2_HUMAN	38	1	53	7	29		53	4.14286
60S ribosomal protein L24 OS=Homo sapiens GN=RPL24 PE=1 SV=1	sp|P83731|RL24_HUMAN	18	1	53	12	32		53	2.66667
SWI/SNF-related matrix-associated actin-dependent regulator of chromatin subfamily A member 5 OS=Homo sapiens GN=SMARCA5 PE=1 SV=1	sp|O60264|SMCA5_HUMAN	122	1	54	1	9		54	9
Pre-mRNA-processing factor 19 OS=Homo sapiens GN=PRPF19 PE=1 SV=1	sp|Q9UMS4|PRP19_HUMAN	55	1	54	3	36		54	12
ATPase family AAA domain-containing protein 3A OS=Homo sapiens GN=ATAD3A PE=1 SV=2	sp|Q9NVI7|ATD3A_HUMAN	71	1	54	1	42		54	42
Serine/arginine-rich splicing factor 3 OS=Homo sapiens GN=SRSF3 PE=1 SV=1	sp|P84103|SRSF3_HUMAN	19	1	55	1	12		55	12
Serine/arginine-rich splicing factor 9 OS=Homo sapiens GN=SRSF9 PE=1 SV=1	sp|Q13242|SRSF9_HUMAN	26	1	55	1	18		55	18
Histone-binding protein RBBP4 OS=Homo sapiens GN=RBBP4 PE=1 SV=3	sp|Q09028|RBBP4_HUMAN	48	1	55	1	20		55	20
60S ribosomal protein L35a OS=Homo sapiens GN=RPL35A PE=1 SV=2	sp|P18077|RL35A_HUMAN	13	1	57	6	33		57	5.5
Filamin-C OS=Homo sapiens GN=FLNC PE=1 SV=3	sp|Q14315|FLNC_HUMAN	291	1	58	1	13		58	13
Serrate RNA effector molecule homolog OS=Homo sapiens GN=SRRT PE=1 SV=1	sp|Q9BXP5|SRRT_HUMAN	101	1	60	1	17		60	17
X-ray repair cross-complementing protein 5 OS=Homo sapiens GN=XRCC5 PE=1 SV=3	sp|P13010|XRCC5_HUMAN	83	1	60	1	30		60	30
60S ribosomal protein L17 OS=Homo sapiens GN=RPL17 PE=1 SV=3	sp|P18621|RL17_HUMAN	21	1	61	1	16		61	16
Fibroleukin OS=Homo sapiens GN=FGL2 PE=1 SV=1	sp|Q14314|FGL2_HUMAN	50	1	63	4	35		63	8.75
Scaffold attachment factor B1 OS=Homo sapiens GN=SAFB PE=1 SV=4	sp|Q15424|SAFB1_HUMAN	103	1	64	2	16		64	8
60S ribosomal protein L15 OS=Homo sapiens GN=RPL15 PE=1 SV=2	sp|P61313|RL15_HUMAN	24	1	64	1	22		64	22
40S ribosomal protein S10 OS=Homo sapiens GN=RPS10 PE=1 SV=1	sp|P46783|RS10_HUMAN	19	1	64	1	24		64	24
60S ribosomal protein L18 OS=Homo sapiens GN=RPL18 PE=1 SV=2	sp|Q07020|RL18_HUMAN	22	1	65	1	11		65	11
RuvB-like 1 OS=Homo sapiens GN=RUVBL1 PE=1 SV=1	sp|Q9Y265|RUVB1_HUMAN	50	1	65	1	14		65	14
ADP/ATP translocase 3 OS=Homo sapiens GN=SLC25A6 PE=1 SV=4	sp|P12236|ADT3_HUMAN	33	1	65	7	24		65	3.42857
DNA ligase 3 OS=Homo sapiens GN=LIG3 PE=1 SV=2	sp|P49916|DNLI3_HUMAN	113	1	66	1	3		66	3
Proliferating cell nuclear antigen OS=Homo sapiens GN=PCNA PE=1 SV=1	sp|P12004|PCNA_HUMAN	29	1	66	1	52		66	52
FACT complex subunit SPT16 OS=Homo sapiens GN=SUPT16H PE=1 SV=1	sp|Q9Y5B9|SP16H_HUMAN	120	1	66	1	52		66	52
Histone H1.1 OS=Homo sapiens GN=HIST1H1A PE=1 SV=3	sp|Q02539|H11_HUMAN	22	1	67	16	40		67	2.5
116 kDa U5 small nuclear ribonucleoprotein component OS=Homo sapiens GN=EFTUD2 PE=1 SV=1	sp|Q15029|U5S1_HUMAN	109	1	69	1	38		69	38
Golgi apparatus protein 1 OS=Homo sapiens GN=GLG1 PE=1 SV=2	sp|Q92896|GSLG1_HUMAN	135	1	69	7	39		69	5.57143
Splicing factor 3A subunit 1 OS=Homo sapiens GN=SF3A1 PE=1 SV=1	sp|Q15459|SF3A1_HUMAN	89	1	69	3	41		69	13.6667
Ezrin OS=Homo sapiens GN=EZR PE=1 SV=4	sp|P15311|EZRI_HUMAN	69	1	69	1	45		69	45
SWI/SNF complex subunit SMARCC2 OS=Homo sapiens GN=SMARCC2 PE=1 SV=1	sp|Q8TAQ2|SMRC2_HUMAN	133	1	70	1	22		70	22
Gelsolin OS=Homo sapiens GN=GSN PE=1 SV=1	sp|P06396|GELS_HUMAN	86	1	70	1	33		70	33
Histone deacetylase 2 OS=Homo sapiens GN=HDAC2 PE=1 SV=2	sp|Q92769|HDAC2_HUMAN	55	1	72	1	16		72	16
Pre-mRNA-processing factor 6 OS=Homo sapiens GN=PRPF6 PE=1 SV=1	sp|O94906|PRP6_HUMAN	107	1	72	1	29		72	29
40S ribosomal protein S6 OS=Homo sapiens GN=RPS6 PE=1 SV=1	sp|P62753|RS6_HUMAN	29	1	73	1	31		73	31
Poly [ADP-ribose] polymerase 1 OS=Homo sapiens GN=PARP1 PE=1 SV=4	sp|P09874|PARP1_HUMAN	113	1	74	1	17		74	17
60S ribosomal protein L18a OS=Homo sapiens GN=RPL18A PE=1 SV=2	sp|Q02543|RL18A_HUMAN	21	1	74	1	24		74	24
E3 ubiquitin-protein ligase ICP0 OS=Human herpesvirus 1 (strain 17) GN=ICP0 PE=1 SV=1	sp|P08393|ICP0_HHV11	78	1	74	1	26		74	26
Nestin OS=Homo sapiens GN=NES PE=1 SV=2	sp|P48681|NEST_HUMAN	177	1	77	1	18		77	18
Glutamate dehydrogenase 1, mitochondrial OS=Homo sapiens GN=GLUD1 PE=1 SV=2	sp|P00367|DHE3_HUMAN	61	1	77	3	24		77	8
Splicing factor 3B subunit 2 OS=Homo sapiens GN=SF3B2 PE=1 SV=2	sp|Q13435|SF3B2_HUMAN	100	1	77	1	32		77	32
Serine/arginine-rich splicing factor 1 OS=Homo sapiens GN=SRSF1 PE=1 SV=2	sp|Q07955|SRSF1_HUMAN	28	1	78	1	33		78	33
60S ribosomal protein L28 OS=Homo sapiens GN=RPL28 PE=1 SV=3	sp|P46779|RL28_HUMAN	16	1	79	1	29		79	29
40S ribosomal protein S4, Y isoform 1 OS=Homo sapiens GN=RPS4Y1 PE=2 SV=2	sp|P22090|RS4Y1_HUMAN	29	1	81	1	23		81	23
Collagen alpha-1(XII) chain OS=Homo sapiens GN=COL12A1 PE=1 SV=2	sp|Q99715|COCA1_HUMAN	333	1	81	1	42		81	42
Drebrin OS=Homo sapiens GN=DBN1 PE=1 SV=4	sp|Q16643|DREB_HUMAN	71	1	81	4	56		81	14
Unconventional myosin-Ic OS=Homo sapiens GN=MYO1C PE=1 SV=4	sp|O00159|MYO1C_HUMAN	122	1	83	1	31		83	31
60S ribosomal protein L3 OS=Homo sapiens GN=RPL3 PE=1 SV=2	sp|P39023|RL3_HUMAN	46	2	166	3	75		83	25
Calponin-3 OS=Homo sapiens GN=CNN3 PE=1 SV=1	sp|Q15417|CNN3_HUMAN	36	1	84	5	65		84	13
40S ribosomal protein S9 OS=Homo sapiens GN=RPS9 PE=1 SV=3	sp|P46781|RS9_HUMAN	23	1	85	1	22		85	22
DNA-directed RNA polymerase II subunit RPB1 OS=Homo sapiens GN=POLR2A PE=1 SV=2	sp|P24928|RPB1_HUMAN	217	1	86	1	9		86	9
Portal protein UL6 OS=Human herpesvirus 1 (strain 17) GN=UL6 PE=1 SV=1	sp|P10190|PORTL_HHV11	74	1	86	1	12		86	12
Core histone macro-H2A.1 OS=Homo sapiens GN=H2AFY PE=1 SV=4	sp|O75367|H2AY_HUMAN	40	1	86	3	42		86	14
Metastasis-associated protein MTA2 OS=Homo sapiens GN=MTA2 PE=1 SV=1	sp|O94776|MTA2_HUMAN	75	1	94	1	3		94	3
KH domain-containing, RNA-binding, signal transduction-associated protein 1 OS=Homo sapiens GN=KHDRBS1 PE=1 SV=1	sp|Q07666|KHDR1_HUMAN	48	1	97	5	69		97	13.8
Aspartyl/asparaginyl beta-hydroxylase OS=Homo sapiens GN=ASPH PE=1 SV=3	sp|Q12797|ASPH_HUMAN	86	1	98	2	32		98	16
Histone H1.4 OS=Homo sapiens GN=HIST1H1E PE=1 SV=2	sp|P10412|H14_HUMAN	22	1	98	12	97		98	8.08333
40S ribosomal protein S2 OS=Homo sapiens GN=RPS2 PE=1 SV=2	sp|P15880|RS2_HUMAN	31	1	102	1	35		102	35
Polyadenylate-binding protein 1 OS=Homo sapiens GN=PABPC1 PE=1 SV=2	sp|P11940|PABP1_HUMAN	71	1	102	1	39		102	39
Heterochromatin protein 1-binding protein 3 OS=Homo sapiens GN=HP1BP3 PE=1 SV=1	sp|Q5SSJ5|HP1B3_HUMAN	61	1	106	1	44		106	44
60S ribosomal protein L10 OS=Homo sapiens GN=RPL10 PE=1 SV=4	sp|P27635|RL10_HUMAN	25	1	107	1	26		107	26
Chromodomain-helicase-DNA-binding protein 4 OS=Homo sapiens GN=CHD4 PE=1 SV=2	sp|Q14839|CHD4_HUMAN	218	1	108	1	5		108	5
Structural maintenance of chromosomes protein 1A OS=Homo sapiens GN=SMC1A PE=1 SV=2	sp|Q14683|SMC1A_HUMAN	143	1	108	1	9		108	9
Double-stranded RNA-specific adenosine deaminase OS=Homo sapiens GN=ADAR PE=1 SV=4	sp|P55265|DSRAD_HUMAN	136	1	108	1	50		108	50
Tegument protein UL46 OS=Human herpesvirus 1 (strain 17) GN=UL46 PE=1 SV=2	sp|P10230|TEG1_HHV11	78	1	110	1	36		110	36
40S ribosomal protein S11 OS=Homo sapiens GN=RPS11 PE=1 SV=3	sp|P62280|RS11_HUMAN	18	1	111	4	44		111	11
Probable ATP-dependent RNA helicase DDX17 OS=Homo sapiens GN=DDX17 PE=1 SV=2	sp|Q92841|DDX17_HUMAN	80	1	114	1	72		114	72
Mitochondrial inner membrane protein OS=Homo sapiens GN=IMMT PE=1 SV=1	sp|Q16891|IMMT_HUMAN	84	1	119	1	52		119	52
Splicing factor 3B subunit 1 OS=Homo sapiens GN=SF3B1 PE=1 SV=3	sp|O75533|SF3B1_HUMAN	146	1	120	3	46		120	15.3333
60S ribosomal protein L7 OS=Homo sapiens GN=RPL7 PE=1 SV=1	sp|P18124|RL7_HUMAN	29	1	123	7	50		123	7.14286
DNA topoisomerase 1 OS=Homo sapiens GN=TOP1 PE=1 SV=2	sp|P11387|TOP1_HUMAN	91	1	125	1	31		125	31
Nuclear mitotic apparatus protein 1 OS=Homo sapiens GN=NUMA1 PE=1 SV=2	sp|Q14980|NUMA1_HUMAN	238	1	130	1	28		130	28
60S ribosomal protein L13a OS=Homo sapiens GN=RPL13A PE=1 SV=2	sp|P40429|RL13A_HUMAN	24	1	130	10	54		130	5.4
Vigilin OS=Homo sapiens GN=HDLBP PE=1 SV=2	sp|Q00341|VIGLN_HUMAN	141	1	131	1	43		131	43
U5 small nuclear ribonucleoprotein 200 kDa helicase OS=Homo sapiens GN=SNRNP200 PE=1 SV=2	sp|O75643|U520_HUMAN	245	1	135	1	43		135	43
Transcription intermediary factor 1-beta OS=Homo sapiens GN=TRIM28 PE=1 SV=5	sp|Q13263|TIF1B_HUMAN	89	1	142	1	41		142	41
Myosin-10 OS=Homo sapiens GN=MYH10 PE=1 SV=3	sp|P35580|MYH10_HUMAN	229	1	142	1	71		142	71
60S ribosomal protein L4 OS=Homo sapiens GN=RPL4 PE=1 SV=5	sp|P36578|RL4_HUMAN	48	1	143	1	28		143	28
Splicing factor 3B subunit 3 OS=Homo sapiens GN=SF3B3 PE=1 SV=4	sp|Q15393|SF3B3_HUMAN	136	1	143	5	73		143	14.6
60S ribosomal protein L5 OS=Homo sapiens GN=RPL5 PE=1 SV=3	sp|P46777|RL5_HUMAN	34	1	143	8	77		143	9.625
DNA topoisomerase 2-beta OS=Homo sapiens GN=TOP2B PE=1 SV=3	sp|Q02880|TOP2B_HUMAN	183	1	150	1	1		150	1
Structural maintenance of chromosomes protein 3 OS=Homo sapiens GN=SMC3 PE=1 SV=2	sp|Q9UQE7|SMC3_HUMAN	142	1	151	1	13		151	13
Major capsid protein OS=Human herpesvirus 1 (strain 17) GN=UL19 PE=1 SV=1	sp|P06491|MCP_HHV11	149	1	152	1	16		152	16
Staphylococcal nuclease domain-containing protein 1 OS=Homo sapiens GN=SND1 PE=1 SV=1	sp|Q7KZF4|SND1_HUMAN	102	1	154	4	93		154	23.25
Replication origin-binding protein OS=Human herpesvirus 1 (strain 17) GN=UL9 PE=1 SV=1	sp|P10193|OBP_HHV11	94	1	159	1	6		159	6
Pre-mRNA-processing-splicing factor 8 OS=Homo sapiens GN=PRPF8 PE=1 SV=2	sp|Q6P2Q9|PRP8_HUMAN	274	1	162	1	39		162	39
Matrin-3 OS=Homo sapiens GN=MATR3 PE=1 SV=2	sp|P43243|MATR3_HUMAN	95	1	179	3	106		179	35.3333
Heterogeneous nuclear ribonucleoprotein R OS=Homo sapiens GN=HNRNPR PE=1 SV=1	sp|O43390|HNRPR_HUMAN	71	1	190	1	117		190	117
Myosin light chain kinase, smooth muscle OS=Homo sapiens GN=MYLK PE=1 SV=4	sp|Q15746|MYLK_HUMAN	211	1	198	12	107		198	8.91667
40S ribosomal protein S4, X isoform OS=Homo sapiens GN=RPS4X PE=1 SV=2	sp|P62701|RS4X_HUMAN	30	1	199	14	90		199	6.42857
ATP-dependent RNA helicase A OS=Homo sapiens GN=DHX9 PE=1 SV=4	sp|Q08211|DHX9_HUMAN	141	1	230	1	121		230	121
Spectrin alpha chain, non-erythrocytic 1 OS=Homo sapiens GN=SPTAN1 PE=1 SV=3	sp|Q13813|SPTN1_HUMAN	285	1	247	13	122		247	9.38462

## Sheet: Replicate 2 Raw Data
Identified Proteins (1205)	Accession Number	Molecular Weight	KOS no EdC Rep 2	KOS +EdC Rep 2	+PCNA-I1 no EdC Rep 2	+PCNA-I1 +EdC Rep 2	+T2AA no EdC Rep1	+T2AA +EdC Rep1	+T2AA no EdC Rep2	+T2AA +EdC Rep2
Collagen alpha-3(VI) chain OS=Homo sapiens GN=COL6A3 PE=1 SV=5	sp|P12111|CO6A3_HUMAN	344	164	586	114	540	204	1105	136	690
Keratin, type I cytoskeletal 9 OS=Homo sapiens GN=KRT9 PE=1 SV=3	sp|P35527|K1C9_HUMAN	62	461	377	419	481	496	385	513	463
Fibronectin OS=Homo sapiens GN=FN1 PE=1 SV=4	sp|P02751|FINC_HUMAN	263	227	500	203	471	204	874	194	552
Vimentin OS=Homo sapiens GN=VIM PE=1 SV=4	sp|P08670|VIME_HUMAN	54	154	506	148	744	201	647	146	536
Plectin OS=Homo sapiens GN=PLEC PE=1 SV=3	sp|Q15149|PLEC_HUMAN	532	38	531	7	753	52	972	6	599
Prelamin-A/C OS=Homo sapiens GN=LMNA PE=1 SV=1	sp|P02545|LMNA_HUMAN	74	129	477	74	433	165	829	94	463
Actin, cytoplasmic 1 OS=Homo sapiens GN=ACTB PE=1 SV=1	sp|P60709|ACTB_HUMAN	42	158	375	126	408	156	511	102	370
Major viral transcription factor OS=Human herpesvirus 1 (strain 17) GN=ICP4 PE=1 SV=1	sp|P08392|ICP4_HHV11	133	26	456	4	368	44	549	7	552
Annexin A2 OS=Homo sapiens GN=ANXA2 PE=1 SV=2	sp|P07355|ANXA2_HUMAN	39	84	348	69	274	100	413	52	339
Actin, alpha cardiac muscle 1 OS=Homo sapiens GN=ACTC1 PE=1 SV=1	sp|P68032|ACTC_HUMAN (+1)	42	25	103	0	129	24	219	0	123
Filamin-A OS=Homo sapiens GN=FLNA PE=1 SV=4	sp|P21333|FLNA_HUMAN	281	7	259	0	347	2	540	0	305
Cytoskeleton-associated protein 4 OS=Homo sapiens GN=CKAP4 PE=1 SV=2	sp|Q07065|CKAP4_HUMAN	66	61	300	33	285	85	452	32	378
Annexin A6 OS=Homo sapiens GN=ANXA6 PE=1 SV=3	sp|P08133|ANXA6_HUMAN	76	48	311	30	309	53	273	9	291
Heterogeneous nuclear ribonucleoprotein M OS=Homo sapiens GN=HNRNPM PE=1 SV=3	sp|P52272|HNRPM_HUMAN	78	19	212	5	226	44	402	3	360
Major DNA-binding protein OS=Human herpesvirus 1 (strain 17) GN=DBP PE=1 SV=1	sp|P04296|DNBI_HHV11	128	5	262	0	335	7	307	0	331
Hornerin OS=Homo sapiens GN=HRNR PE=1 SV=2	sp|Q86YZ3|HORN_HUMAN	282	228	78	167	171	129	67	148	135
Keratin, type II cytoskeletal 2 oral OS=Homo sapiens GN=KRT76 PE=1 SV=2	sp|Q01546|K22O_HUMAN	66	0	28	0	0	0	19	0	0
Heterogeneous nuclear ribonucleoproteins A2/B1 OS=Homo sapiens GN=HNRNPA2B1 PE=1 SV=2	sp|P22626|ROA2_HUMAN	37	21	194	15	141	31	245	14	183
Basement membrane-specific heparan sulfate proteoglycan core protein OS=Homo sapiens GN=HSPG2 PE=1 SV=4	sp|P98160|PGBM_HUMAN	469	10	93	0	106	17	362	13	183
Collagen alpha-1(XII) chain OS=Homo sapiens GN=COL12A1 PE=1 SV=2	sp|Q99715|COCA1_HUMAN	333	4	134	2	124	12	362	0	223
Collagen alpha-1(VI) chain OS=Homo sapiens GN=COL6A1 PE=1 SV=3	sp|P12109|CO6A1_HUMAN	109	28	123	19	115	42	242	25	154
Keratin, type II cytoskeletal 3 OS=Homo sapiens GN=KRT3 PE=1 SV=3	sp|P12035|K2C3_HUMAN	64	0	17	0	0	20	0	0	0
Junction plakoglobin OS=Homo sapiens GN=JUP PE=1 SV=3	sp|P14923|PLAK_HUMAN	82	121	68	108	99	121	51	118	100
Clathrin heavy chain 1 OS=Homo sapiens GN=CLTC PE=1 SV=5	sp|Q00610|CLH1_HUMAN	192	51	94	18	150	87	130	19	104
Staphylococcal nuclease domain-containing protein 1 OS=Homo sapiens GN=SND1 PE=1 SV=1	sp|Q7KZF4|SND1_HUMAN	102	0	151	0	129	6	226	0	182
Heterogeneous nuclear ribonucleoprotein U OS=Homo sapiens GN=HNRNPU PE=1 SV=6	sp|Q00839|HNRPU_HUMAN	91	6	152	5	117	8	224	0	186
Ribosome-binding protein 1 OS=Homo sapiens GN=RRBP1 PE=1 SV=4	sp|Q9P2E9|RRBP1_HUMAN	152	20	125	3	126	14	178	6	211
Heterogeneous nuclear ribonucleoprotein A1 OS=Homo sapiens GN=HNRNPA1 PE=1 SV=5	sp|P09651|ROA1_HUMAN	39	7	151	5	110	22	176	2	157
Keratinocyte proline-rich protein OS=Homo sapiens GN=KPRP PE=1 SV=1	sp|Q5T749|KPRP_HUMAN	64	62	38	40	74	80	58	54	73
Myosin-9 OS=Homo sapiens GN=MYH9 PE=1 SV=4	sp|P35579|MYH9_HUMAN	227	0	100	7	152	2	192	0	124
Moesin OS=Homo sapiens GN=MSN PE=1 SV=3	sp|P26038|MOES_HUMAN	68	11	158	0	117	12	212	0	154
ATP-dependent RNA helicase A OS=Homo sapiens GN=DHX9 PE=1 SV=4	sp|Q08211|DHX9_HUMAN	141	0	116	0	90	0	191	0	155
Fructose-bisphosphate aldolase A OS=Homo sapiens GN=ALDOA PE=1 SV=2	sp|P04075|ALDOA_HUMAN	39	29	136	13	114	34	172	14	152
Keratin, type I cytoskeletal 28 OS=Homo sapiens GN=KRT28 PE=1 SV=2	sp|Q7Z3Y7|K1C28_HUMAN	51	16	0	0	0	23	0	0	0
Heterogeneous nuclear ribonucleoproteins C1/C2 OS=Homo sapiens GN=HNRNPC PE=1 SV=4	sp|P07910|HNRPC_HUMAN	34	25	149	9	103	27	186	14	170
Pre-mRNA-processing-splicing factor 8 OS=Homo sapiens GN=PRPF8 PE=1 SV=2	sp|Q6P2Q9|PRP8_HUMAN	274	0	127	0	50	0	199	0	144
Histone H4 OS=Homo sapiens GN=HIST1H4A PE=1 SV=2	sp|P62805|H4_HUMAN	11	45	122	43	106	55	172	45	98
Histone H3.1 OS=Homo sapiens GN=HIST1H3A PE=1 SV=2	sp|P68431|H31_HUMAN (+1)	15	28	73	28	71	41	111	34	63
Histone H2B type 1-M OS=Homo sapiens GN=HIST1H2BM PE=1 SV=3	sp|Q99879|H2B1M_HUMAN	14	57	105	43	93	52	141	39	86
Heat shock cognate 71 protein OS=Homo sapiens GN=HSPA8 PE=1 SV=1	sp|P11142|HSP7C_HUMAN	71	24	126	9	95	23	152	3	139
Tegument protein VP22 OS=Human herpesvirus 1 (strain 17) GN=UL49 PE=1 SV=1	sp|P10233|VP22_HHV11	32	14	164	0	65	13	172	5	130
Thrombospondin-1 OS=Homo sapiens GN=THBS1 PE=1 SV=2	sp|P07996|TSP1_HUMAN	129	11	98	5	75	16	214	4	122
Histone H2B type 1-B OS=Homo sapiens GN=HIST1H2BB PE=1 SV=2	sp|P33778|H2B1B_HUMAN	14	15	55	7	65	13	117	0	31
Heterogeneous nuclear ribonucleoprotein L OS=Homo sapiens GN=HNRNPL PE=1 SV=2	sp|P14866|HNRPL_HUMAN	64	8	110	3	82	14	168	4	137
Protein-glutamine gamma-glutamyltransferase 2 OS=Homo sapiens GN=TGM2 PE=1 SV=2	sp|P21980|TGM2_HUMAN	77	20	84	19	60	22	145	20	86
DNA polymerase processivity factor OS=Human herpesvirus 1 (strain 17) GN=UL42 PE=1 SV=1	sp|P10226|PAP_HHV11	51	0	168	0	25	0	145	0	151
Interleukin enhancer-binding factor 3 OS=Homo sapiens GN=ILF3 PE=1 SV=3	sp|Q12906|ILF3_HUMAN	95	2	103	0	84	11	164	0	147
Tenascin OS=Homo sapiens GN=TNC PE=1 SV=3	sp|P24821|TENA_HUMAN	241	33	67	30	76	34	123	34	92
Spectrin beta chain, non-erythrocytic 1 OS=Homo sapiens GN=SPTBN1 PE=1 SV=2	sp|Q01082|SPTB2_HUMAN	275	2	80	0	110	0	171	0	97
40S ribosomal protein S3 OS=Homo sapiens GN=RPS3 PE=1 SV=2	sp|P23396|RS3_HUMAN	27	14	131	2	96	24	132	0	112
Collagen alpha-2(VI) chain OS=Homo sapiens GN=COL6A2 PE=1 SV=4	sp|P12110|CO6A2_HUMAN	109	9	76	9	71	17	144	16	94
Replication origin-binding protein OS=Human herpesvirus 1 (strain 17) GN=UL9 PE=1 SV=1	sp|P10193|OBP_HHV11	94	0	132	0	22	0	137	0	145
Elongation factor 1-alpha 1 OS=Homo sapiens GN=EEF1A1 PE=1 SV=1	sp|P68104|EF1A1_HUMAN (+1)	50	30	112	6	85	14	118	4	96
Polypyrimidine tract-binding protein 1 OS=Homo sapiens GN=PTBP1 PE=1 SV=1	sp|P26599|PTBP1_HUMAN	57	6	81	3	74	11	128	0	91
40S ribosomal protein S3a OS=Homo sapiens GN=RPS3A PE=1 SV=2	sp|P61247|RS3A_HUMAN	30	16	111	3	77	29	129	0	113
Heterogeneous nuclear ribonucleoprotein R OS=Homo sapiens GN=HNRNPR PE=1 SV=1	sp|O43390|HNRPR_HUMAN	71	4	105	0	70	6	170	0	141
Splicing factor 3B subunit 3 OS=Homo sapiens GN=SF3B3 PE=1 SV=4	sp|Q15393|SF3B3_HUMAN	136	0	85	0	63	0	125	0	108
Heterogeneous nuclear ribonucleoprotein Q OS=Homo sapiens GN=SYNCRIP PE=1 SV=2	sp|O60506|HNRPQ_HUMAN	70	0	96	0	71	0	147	0	135
Ubiquitin-40S ribosomal protein S27a OS=Homo sapiens GN=RPS27A PE=1 SV=2	sp|P62979|RS27A_HUMAN	18	13	58	11	43	13	77	0	54
Heterogeneous nuclear ribonucleoprotein K OS=Homo sapiens GN=HNRNPK PE=1 SV=1	sp|P61978|HNRPK_HUMAN	51	8	121	3	75	8	118	0	110
Major vault protein OS=Homo sapiens GN=MVP PE=1 SV=4	sp|Q14764|MVP_HUMAN	99	5	67	0	42	20	188	7	107
Vigilin OS=Homo sapiens GN=HDLBP PE=1 SV=2	sp|Q00341|VIGLN_HUMAN	141	0	63	0	66	0	121	0	93
DNA topoisomerase 1 OS=Homo sapiens GN=TOP1 PE=1 SV=2	sp|P11387|TOP1_HUMAN	91	0	125	0	34	0	148	0	99
U5 small nuclear ribonucleoprotein 200 helicase OS=Homo sapiens GN=SNRNP200 PE=1 SV=2	sp|O75643|U520_HUMAN	245	0	83	0	52	0	166	0	106
Probable ATP-dependent RNA helicase DDX5 OS=Homo sapiens GN=DDX5 PE=1 SV=1	sp|P17844|DDX5_HUMAN	69	0	108	0	71	9	122	0	115
40S ribosomal protein S4, X isoform OS=Homo sapiens GN=RPS4X PE=1 SV=2	sp|P62701|RS4X_HUMAN	30	12	102	0	73	21	119	0	103
RNA-binding motif protein, X chromosome OS=Homo sapiens GN=RBMX PE=1 SV=3	sp|P38159|RBMX_HUMAN	42	2	97	0	65	7	132	0	113
Spectrin alpha chain, non-erythrocytic 1 OS=Homo sapiens GN=SPTAN1 PE=1 SV=3	sp|Q13813|SPTN1_HUMAN	285	0	53	0	91	0	129	0	86
Splicing factor, proline- and glutamine-rich OS=Homo sapiens GN=SFPQ PE=1 SV=2	sp|P23246|SFPQ_HUMAN	76	10	82	0	71	11	118	3	95
Matrin-3 OS=Homo sapiens GN=MATR3 PE=1 SV=2	sp|P43243|MATR3_HUMAN	95	0	60	0	59	3	117	0	98
Heterogeneous nuclear ribonucleoprotein A3 OS=Homo sapiens GN=HNRNPA3 PE=1 SV=2	sp|P51991|ROA3_HUMAN	40	0	88	0	47	5	98	2	84
60S ribosomal protein L3 OS=Homo sapiens GN=RPL3 PE=1 SV=2	sp|P39023|RL3_HUMAN	46	4	96	0	51	3	119	0	81
Lamin-B2 OS=Homo sapiens GN=LMNB2 PE=1 SV=3	sp|Q03252|LMNB2_HUMAN	68	7	72	0	62	10	168	5	66
Heterogeneous nuclear ribonucleoprotein H OS=Homo sapiens GN=HNRNPH1 PE=1 SV=4	sp|P31943|HNRH1_HUMAN	49	2	71	0	47	3	75	0	71
Polymerase I and transcript release factor OS=Homo sapiens GN=PTRF PE=1 SV=1	sp|Q6NZI2|PTRF_HUMAN	43	5	87	0	43	12	91	2	86
Myoferlin OS=Homo sapiens GN=MYOF PE=1 SV=1	sp|Q9NZM1|MYOF_HUMAN	235	0	64	0	74	0	117	0	63
Guanine nucleotide-binding protein subunit beta-2-like 1 OS=Homo sapiens GN=GNB2L1 PE=1 SV=3	sp|P63244|GBLP_HUMAN	35	15	86	3	49	21	96	7	82
Heterogeneous nuclear ribonucleoprotein H2 OS=Homo sapiens GN=HNRNPH2 PE=1 SV=1	sp|P55795|HNRH2_HUMAN	49	0	30	0	0	0	31	0	7
Desmoglein-1 OS=Homo sapiens GN=DSG1 PE=1 SV=2	sp|Q02413|DSG1_HUMAN	114	60	13	51	35	69	3	54	24
Non-POU domain-containing octamer-binding protein OS=Homo sapiens GN=NONO PE=1 SV=4	sp|Q15233|NONO_HUMAN	54	4	75	0	59	6	89	0	73
Probable ATP-dependent RNA helicase DDX17 OS=Homo sapiens GN=DDX17 PE=1 SV=2	sp|Q92841|DDX17_HUMAN	80	0	67	0	45	0	110	0	102
Serpin H1 OS=Homo sapiens GN=SERPINH1 PE=1 SV=2	sp|P50454|SERPH_HUMAN	46	6	61	3	41	14	115	4	70
DNA topoisomerase 2-beta OS=Homo sapiens GN=TOP2B PE=1 SV=3	sp|Q02880|TOP2B_HUMAN	183	0	106	0	15	0	114	0	83
Elongation factor 1-gamma OS=Homo sapiens GN=EEF1G PE=1 SV=3	sp|P26641|EF1G_HUMAN	50	5	93	0	48	8	72	2	62
Neuroblast differentiation-associated protein AHNAK OS=Homo sapiens GN=AHNAK PE=1 SV=2	sp|Q09666|AHNK_HUMAN	629	0	122	0	52	0	67	0	76
Dolichyl-diphosphooligosaccharide--protein glycosyltransferase subunit 1 OS=Homo sapiens GN=RPN1 PE=1 SV=1	sp|P04843|RPN1_HUMAN	69	3	92	0	52	5	93	0	81
Heterogeneous nuclear ribonucleoprotein U-like protein 2 OS=Homo sapiens GN=HNRNPUL2 PE=1 SV=1	sp|Q1KMD3|HNRL2_HUMAN	85	2	60	0	46	3	96	0	91
5'-nucleotidase OS=Homo sapiens GN=NT5E PE=1 SV=1	sp|P21589|5NTD_HUMAN	63	10	62	11	25	15	79	8	79
Ezrin OS=Homo sapiens GN=EZR PE=1 SV=4	sp|P15311|EZRI_HUMAN	69	0	58	0	14	0	81	0	36
EMILIN-1 OS=Homo sapiens GN=EMILIN1 PE=1 SV=2	sp|Q9Y6C2|EMIL1_HUMAN	107	13	28	10	47	12	98	19	65
Major capsid protein OS=Human herpesvirus 1 (strain 17) GN=UL19 PE=1 SV=1	sp|P06491|MCP_HHV11	149	0	123	0	23	0	140	0	40
Nestin OS=Homo sapiens GN=NES PE=1 SV=2	sp|P48681|NEST_HUMAN	177	0	49	0	48	6	67	0	83
60S ribosomal protein L7a OS=Homo sapiens GN=RPL7A PE=1 SV=2	sp|P62424|RL7A_HUMAN	30	5	64	4	41	11	89	0	63
Lamin-B1 OS=Homo sapiens GN=LMNB1 PE=1 SV=2	sp|P20700|LMNB1_HUMAN	66	5	49	0	47	7	126	0	25
Myosin light chain kinase, smooth muscle OS=Homo sapiens GN=MYLK PE=1 SV=4	sp|Q15746|MYLK_HUMAN	211	0	43	0	68	0	128	0	47
60S ribosomal protein L4 OS=Homo sapiens GN=RPL4 PE=1 SV=5	sp|P36578|RL4_HUMAN	48	0	69	0	41	2	102	0	70
DNA-dependent protein kinase catalytic subunit OS=Homo sapiens GN=PRKDC PE=1 SV=3	sp|P78527|PRKDC_HUMAN	469	0	51	0	27	0	153	0	69
Erythrocyte band 7 integral membrane protein OS=Homo sapiens GN=STOM PE=1 SV=3	sp|P27105|STOM_HUMAN	32	7	61	2	48	13	101	6	65
Glyceraldehyde-3-phosphate dehydrogenase OS=Homo sapiens GN=GAPDH PE=1 SV=3	sp|P04406|G3P_HUMAN	36	31	29	28	40	26	42	20	43
Keratin, type II cytoskeletal 78 OS=Homo sapiens GN=KRT78 PE=2 SV=2	sp|Q8N1N4|K2C78_HUMAN	57	23	30	21	15	30	0	27	17
Radixin OS=Homo sapiens GN=RDX PE=1 SV=1	sp|P35241|RADI_HUMAN	69	0	22	0	0	0	33	0	28
Double-stranded RNA-specific adenosine deaminase OS=Homo sapiens GN=ADAR PE=1 SV=4	sp|P55265|DSRAD_HUMAN	136	0	39	0	32	0	89	0	91
Caldesmon OS=Homo sapiens GN=CALD1 PE=1 SV=3	sp|Q05682|CALD1_HUMAN	93	2	59	0	38	3	75	0	82
Interleukin enhancer-binding factor 2 OS=Homo sapiens GN=ILF2 PE=1 SV=2	sp|Q12905|ILF2_HUMAN	43	0	84	0	45	7	98	0	72
Aspartyl/asparaginyl beta-hydroxylase OS=Homo sapiens GN=ASPH PE=1 SV=3	sp|Q12797|ASPH_HUMAN	86	0	53	0	37	0	91	0	80
Nucleophosmin OS=Homo sapiens GN=NPM1 PE=1 SV=2	sp|P06748|NPM_HUMAN	33	2	59	0	35	5	78	0	71
Filamin-C OS=Homo sapiens GN=FLNC PE=1 SV=3	sp|Q14315|FLNC_HUMAN	291	0	18	0	37	0	101	0	32
Nucleolin OS=Homo sapiens GN=NCL PE=1 SV=3	sp|P19338|NUCL_HUMAN	77	8	82	0	44	9	94	0	76
Histone H2A type 1 OS=Homo sapiens GN=HIST1H2AG PE=1 SV=2	sp|P0C0S8|H2A1_HUMAN (+2)	14	34	45	28	50	27	64	13	43
60S ribosomal protein L5 OS=Homo sapiens GN=RPL5 PE=1 SV=3	sp|P46777|RL5_HUMAN	34	0	59	0	40	7	75	0	57
Histone H1.3 OS=Homo sapiens GN=HIST1H1D PE=1 SV=2	sp|P16402|H13_HUMAN	22	0	23	0	0	0	37	0	0
RNA-binding protein Raly OS=Homo sapiens GN=RALY PE=1 SV=1	sp|Q9UKM9|RALY_HUMAN	32	4	70	3	36	9	80	5	71
60S ribosomal protein L8 OS=Homo sapiens GN=RPL8 PE=1 SV=2	sp|P62917|RL8_HUMAN	28	4	66	0	52	11	84	0	65
Histone H1.2 OS=Homo sapiens GN=HIST1H1C PE=1 SV=2	sp|P16403|H12_HUMAN	21	0	48	0	11	0	49	0	13
DNA-directed RNA polymerase II subunit RPB1 OS=Homo sapiens GN=POLR2A PE=1 SV=2	sp|P24928|RPB1_HUMAN	217	0	28	0	13	0	72	0	88
Polyadenylate-binding protein 1 OS=Homo sapiens GN=PABPC1 PE=1 SV=2	sp|P11940|PABP1_HUMAN	71	0	55	0	30	0	70	0	61
Histone H1.4 OS=Homo sapiens GN=HIST1H1E PE=1 SV=2	sp|P10412|H14_HUMAN	22	10	68	5	45	7	86	7	49
Fibrillin-1 OS=Homo sapiens GN=FBN1 PE=1 SV=3	sp|P35555|FBN1_HUMAN	312	22	0	28	30	21	32	46	23
60S acidic ribosomal protein P0 OS=Homo sapiens GN=RPLP0 PE=1 SV=1	sp|P05388|RLA0_HUMAN	34	0	45	0	35	5	60	0	39
Transcription intermediary factor 1-beta OS=Homo sapiens GN=TRIM28 PE=1 SV=5	sp|Q13263|TIF1B_HUMAN	89	0	48	0	23	0	76	0	112
60S ribosomal protein L13a OS=Homo sapiens GN=RPL13A PE=1 SV=2	sp|P40429|RL13A_HUMAN	24	2	38	0	17	3	51	0	26
Peptidyl-prolyl cis-trans isomerase B OS=Homo sapiens GN=PPIB PE=1 SV=2	sp|P23284|PPIB_HUMAN	24	4	53	3	34	10	73	4	41
60S ribosomal protein L13 OS=Homo sapiens GN=RPL13 PE=1 SV=4	sp|P26373|RL13_HUMAN	24	7	47	0	36	9	62	3	52
Voltage-dependent anion-selective channel protein 2 OS=Homo sapiens GN=VDAC2 PE=1 SV=2	sp|P45880|VDAC2_HUMAN	32	12	43	9	47	11	60	7	53
60S ribosomal protein L10 OS=Homo sapiens GN=RPL10 PE=1 SV=4	sp|P27635|RL10_HUMAN	25	0	48	0	25	2	59	0	31
Lysozyme C OS=Homo sapiens GN=LYZ PE=1 SV=1	sp|P61626|LYSC_HUMAN	17	33	29	28	22	43	23	18	7
RNA binding motif protein, X-linked-like-1 OS=Homo sapiens GN=RBMXL1 PE=1 SV=1	sp|Q96E39|RMXL1_HUMAN	42	0	0	0	0	0	20	0	0
Poly [ADP-ribose] polymerase 1 OS=Homo sapiens GN=PARP1 PE=1 SV=4	sp|P09874|PARP1_HUMAN	113	0	38	0	17	0	67	0	56
40S ribosomal protein S4, Y isoform 1 OS=Homo sapiens GN=RPS4Y1 PE=2 SV=2	sp|P22090|RS4Y1_HUMAN	29	0	42	0	20	0	43	0	36
40S ribosomal protein S11 OS=Homo sapiens GN=RPS11 PE=1 SV=3	sp|P62280|RS11_HUMAN	18	8	54	2	44	8	66	0	54
Glutamate dehydrogenase 1, mitochondrial OS=Homo sapiens GN=GLUD1 PE=1 SV=2	sp|P00367|DHE3_HUMAN	61	3	55	0	36	6	78	0	53
Alpha-actinin-1 OS=Homo sapiens GN=ACTN1 PE=1 SV=2	sp|P12814|ACTN1_HUMAN	103	0	37	2	47	2	89	0	28
60S ribosomal protein L7 OS=Homo sapiens GN=RPL7 PE=1 SV=1	sp|P18124|RL7_HUMAN	29	0	52	0	28	2	67	0	49
40S ribosomal protein S16 OS=Homo sapiens GN=RPS16 PE=1 SV=2	sp|P62249|RS16_HUMAN	16	8	63	0	37	8	75	0	49
ATPase family AAA domain-containing protein 3B OS=Homo sapiens GN=ATAD3B PE=1 SV=1	sp|Q5T9A4|ATD3B_HUMAN	73	0	5	0	0	0	18	0	0
40S ribosomal protein S18 OS=Homo sapiens GN=RPS18 PE=1 SV=3	sp|P62269|RS18_HUMAN	18	5	38	0	39	15	45	0	39
Histone H1.5 OS=Homo sapiens GN=HIST1H1B PE=1 SV=3	sp|P16401|H15_HUMAN	23	2	57	0	40	2	86	0	42
Alkaline nuclease OS=Human herpesvirus 1 (strain 17) GN=UL12 PE=1 SV=1	sp|P04294|AN_HHV11	68	0	66	0	16	0	71	0	64
Splicing factor 3B subunit 1 OS=Homo sapiens GN=SF3B1 PE=1 SV=3	sp|O75533|SF3B1_HUMAN	146	0	43	0	28	0	83	0	71
Eukaryotic initiation factor 4A-III OS=Homo sapiens GN=EIF4A3 PE=1 SV=4	sp|P38919|IF4A3_HUMAN	47	2	41	0	36	4	66	0	53
Calponin-3 OS=Homo sapiens GN=CNN3 PE=1 SV=1	sp|Q15417|CNN3_HUMAN	36	0	31	0	39	8	85	0	35
Chromodomain-helicase-DNA-binding protein 4 OS=Homo sapiens GN=CHD4 PE=1 SV=2	sp|Q14839|CHD4_HUMAN	218	0	49	0	8	0	75	0	54
KH domain-containing, RNA-binding, signal transduction-associated protein 1 OS=Homo sapiens GN=KHDRBS1 PE=1 SV=1	sp|Q07666|KHDR1_HUMAN	48	0	29	0	28	0	68	0	55
78 glucose-regulated protein OS=Homo sapiens GN=HSPA5 PE=1 SV=2	sp|P11021|GRP78_HUMAN	72	0	30	6	10	0	56	0	45
Portal protein UL6 OS=Human herpesvirus 1 (strain 17) GN=UL6 PE=1 SV=1	sp|P10190|PORTL_HHV11	74	0	41	0	15	0	60	0	52
Filaggrin-2 OS=Homo sapiens GN=FLG2 PE=1 SV=1	sp|Q5D862|FILA2_HUMAN	248	37	15	27	32	41	9	26	18
Structural maintenance of chromosomes protein 3 OS=Homo sapiens GN=SMC3 PE=1 SV=2	sp|Q9UQE7|SMC3_HUMAN	142	0	39	0	10	0	79	0	67
ELAV-like protein 1 OS=Homo sapiens GN=ELAVL1 PE=1 SV=2	sp|Q15717|ELAV1_HUMAN	36	0	48	0	28	8	56	0	48
60S ribosomal protein L26 OS=Homo sapiens GN=RPL26 PE=1 SV=1	sp|P61254|RL26_HUMAN	17	10	45	3	28	13	45	0	32
60S ribosomal protein L10a OS=Homo sapiens GN=RPL10A PE=1 SV=2	sp|P62906|RL10A_HUMAN	25	2	42	0	28	4	56	0	46
Mitochondrial inner membrane protein OS=Homo sapiens GN=IMMT PE=1 SV=1	sp|Q16891|IMMT_HUMAN	84	0	26	0	56	0	77	0	30
116 U5 small nuclear ribonucleoprotein component OS=Homo sapiens GN=EFTUD2 PE=1 SV=1	sp|Q15029|U5S1_HUMAN	109	0	31	0	26	0	74	0	64
ADP/ATP translocase 2 OS=Homo sapiens GN=SLC25A5 PE=1 SV=7	sp|P05141|ADT2_HUMAN	33	0	35	0	23	0	41	0	31
Peroxiredoxin-1 OS=Homo sapiens GN=PRDX1 PE=1 SV=1	sp|Q06830|PRDX1_HUMAN	22	21	29	16	19	16	14	9	28
Heterogeneous nuclear ribonucleoprotein D0 OS=Homo sapiens GN=HNRNPD PE=1 SV=1	sp|Q14103|HNRPD_HUMAN	38	2	47	0	34	4	58	0	50
ADP/ATP translocase 3 OS=Homo sapiens GN=SLC25A6 PE=1 SV=4	sp|P12236|ADT3_HUMAN	33	2	45	0	20	3	72	0	44
mRNA export factor OS=Human herpesvirus 1 (strain 17) GN=UL54 PE=1 SV=1	sp|P10238|ICP27_HHV11	55	4	51	0	36	12	56	0	53
Transforming growth factor-beta-induced protein ig-h3 OS=Homo sapiens GN=TGFBI PE=1 SV=1	sp|Q15582|BGH3_HUMAN	75	3	42	0	20	3	77	0	41
40S ribosomal protein S2 OS=Homo sapiens GN=RPS2 PE=1 SV=2	sp|P15880|RS2_HUMAN	31	0	58	0	35	0	65	0	38
Unconventional myosin-Ic OS=Homo sapiens GN=MYO1C PE=1 SV=4	sp|O00159|MYO1C_HUMAN	122	0	28	0	21	0	77	0	36
X-ray repair cross-complementing protein 5 OS=Homo sapiens GN=XRCC5 PE=1 SV=3	sp|P13010|XRCC5_HUMAN	83	0	40	0	15	0	55	0	42
Histone H2A.Z OS=Homo sapiens GN=H2AFZ PE=1 SV=2	sp|P0C0S5|H2AZ_HUMAN (+1)	14	0	13	0	0	0	16	0	6
Deoxyuridine 5'-triphosphate nucleotidohydrolase OS=Human herpesvirus 1 (strain 17) GN=UL50 PE=3 SV=1	sp|P10234|DUT_HHV11	39	5	45	0	19	8	39	0	29
ATPase family AAA domain-containing protein 3A OS=Homo sapiens GN=ATAD3A PE=1 SV=2	sp|Q9NVI7|ATD3A_HUMAN	71	0	34	0	43	0	66	0	37
Splicing factor 3B subunit 2 OS=Homo sapiens GN=SF3B2 PE=1 SV=2	sp|Q13435|SF3B2_HUMAN	100	0	15	0	15	0	38	0	32
Endoplasmin OS=Homo sapiens GN=HSP90B1 PE=1 SV=1	sp|P14625|ENPL_HUMAN	92	0	24	0	15	3	57	0	53
60S ribosomal protein L11 OS=Homo sapiens GN=RPL11 PE=1 SV=2	sp|P62913|RL11_HUMAN	20	6	46	6	31	9	43	0	39
Voltage-dependent anion-selective channel protein 1 OS=Homo sapiens GN=VDAC1 PE=1 SV=2	sp|P21796|VDAC1_HUMAN	31	5	37	2	25	8	40	2	40
V-type proton ATPase catalytic subunit A OS=Homo sapiens GN=ATP6V1A PE=1 SV=2	sp|P38606|VATA_HUMAN	68	0	41	0	38	6	67	0	39
Drebrin OS=Homo sapiens GN=DBN1 PE=1 SV=4	sp|Q16643|DREB_HUMAN	71	4	32	0	41	5	52	0	37
Pre-mRNA-processing factor 6 OS=Homo sapiens GN=PRPF6 PE=1 SV=1	sp|O94906|PRP6_HUMAN	107	0	35	0	29	0	63	0	54
Elongation factor 2 OS=Homo sapiens GN=EEF2 PE=1 SV=4	sp|P13639|EF2_HUMAN	95	3	33	0	20	0	45	0	35
Flotillin-2 OS=Homo sapiens GN=FLOT2 PE=1 SV=2	sp|Q14254|FLOT2_HUMAN	47	5	36	0	30	10	61	3	29
Coronin-1C OS=Homo sapiens GN=CORO1C PE=1 SV=1	sp|Q9ULV4|COR1C_HUMAN	53	0	43	0	38	2	63	0	29
Golgi apparatus protein 1 OS=Homo sapiens GN=GLG1 PE=1 SV=2	sp|Q92896|GSLG1_HUMAN	135	0	23	0	11	2	59	0	44
Trifunctional enzyme subunit alpha, mitochondrial OS=Homo sapiens GN=HADHA PE=1 SV=2	sp|P40939|ECHA_HUMAN	83	0	31	0	26	0	69	0	31
Myosin-10 OS=Homo sapiens GN=MYH10 PE=1 SV=3	sp|P35580|MYH10_HUMAN	229	0	0	0	23	0	25	0	0
Structural maintenance of chromosomes flexible hinge domain-containing protein 1 OS=Homo sapiens GN=SMCHD1 PE=1 SV=2	sp|A6NHR9|SMHD1_HUMAN	226	0	37	0	8	0	51	0	56
60S ribosomal protein L14 OS=Homo sapiens GN=RPL14 PE=1 SV=4	sp|P50914|RL14_HUMAN	23	0	32	0	20	6	50	0	37
40S ribosomal protein S19 OS=Homo sapiens GN=RPS19 PE=1 SV=2	sp|P39019|RS19_HUMAN	16	16	30	8	29	18	33	9	31
DNA polymerase catalytic subunit OS=Human herpesvirus 1 (strain 17) GN=UL30 PE=1 SV=2	sp|P04293|DPOL_HHV11	136	0	60	0	0	0	25	0	43
Heat shock 70 protein 1A/1B OS=Homo sapiens GN=HSPA1A PE=1 SV=5	sp|P08107|HSP71_HUMAN	70	0	16	0	0	0	0	0	8
Flotillin-1 OS=Homo sapiens GN=FLOT1 PE=1 SV=3	sp|O75955|FLOT1_HUMAN	47	0	26	0	34	8	60	0	40
Dolichyl-diphosphooligosaccharide--protein glycosyltransferase 48 subunit OS=Homo sapiens GN=DDOST PE=1 SV=4	sp|P39656|OST48_HUMAN	51	4	34	0	25	4	39	0	34
Structural maintenance of chromosomes protein 1A OS=Homo sapiens GN=SMC1A PE=1 SV=2	sp|Q14683|SMC1A_HUMAN	143	0	17	0	9	0	71	0	54
Plakophilin-1 OS=Homo sapiens GN=PKP1 PE=1 SV=2	sp|Q13835|PKP1_HUMAN	83	24	17	16	9	39	0	14	10
Spliceosome RNA helicase DDX39B OS=Homo sapiens GN=DDX39B PE=1 SV=1	sp|Q13838|DX39B_HUMAN	49	0	40	0	22	0	34	0	47
Heterogeneous nuclear ribonucleoprotein H3 OS=Homo sapiens GN=HNRNPH3 PE=1 SV=2	sp|P31942|HNRH3_HUMAN	37	4	35	0	23	5	47	0	36
Proliferating cell nuclear antigen OS=Homo sapiens GN=PCNA PE=1 SV=1	sp|P12004|PCNA_HUMAN	29	0	44	0	48	2	22	0	44
Trifunctional enzyme subunit beta, mitochondrial OS=Homo sapiens GN=HADHB PE=1 SV=3	sp|P55084|ECHB_HUMAN	51	4	34	0	32	6	61	0	35
V-type proton ATPase subunit B, brain isoform OS=Homo sapiens GN=ATP6V1B2 PE=1 SV=3	sp|P21281|VATB2_HUMAN	57	2	34	0	37	5	56	0	29
Caveolin-1 OS=Homo sapiens GN=CAV1 PE=1 SV=4	sp|Q03135|CAV1_HUMAN	20	4	15	4	29	4	50	4	23
Protein S100-A8 OS=Homo sapiens GN=S100A8 PE=1 SV=1	sp|P05109|S10A8_HUMAN	11	28	28	36	6	22	5	11	3
Erlin-2 OS=Homo sapiens GN=ERLIN2 PE=1 SV=1	sp|O94905|ERLN2_HUMAN	38	4	32	3	29	6	50	0	36
DNA ligase 3 OS=Homo sapiens GN=LIG3 PE=1 SV=2	sp|P49916|DNLI3_HUMAN	113	0	32	0	8	0	51	0	64
Serine/arginine-rich splicing factor 1 OS=Homo sapiens GN=SRSF1 PE=1 SV=2	sp|Q07955|SRSF1_HUMAN	28	0	47	0	25	0	48	0	26
Protein transport protein Sec61 subunit alpha isoform 1 OS=Homo sapiens GN=SEC61A1 PE=1 SV=2	sp|P61619|S61A1_HUMAN	52	0	47	0	22	3	54	0	38
Dermcidin OS=Homo sapiens GN=DCD PE=1 SV=2	sp|P81605|DCD_HUMAN	11	23	18	23	20	23	8	24	21
40S ribosomal protein S8 OS=Homo sapiens GN=RPS8 PE=1 SV=2	sp|P62241|RS8_HUMAN	24	2	40	0	26	8	46	0	36
Insulin-like growth factor 2 mRNA-binding protein 3 OS=Homo sapiens GN=IGF2BP3 PE=1 SV=2	sp|O00425|IF2B3_HUMAN	64	0	33	0	20	0	49	0	41
Galectin-1 OS=Homo sapiens GN=LGALS1 PE=1 SV=2	sp|P09382|LEG1_HUMAN	15	6	36	6	15	6	35	5	33
Skin-specific protein 32 OS=Homo sapiens GN=XP32 PE=1 SV=1	sp|Q5T750|XP32_HUMAN	26	16	0	13	15	23	11	4	4
60S ribosomal protein L27 OS=Homo sapiens GN=RPL27 PE=1 SV=2	sp|P61353|RL27_HUMAN	16	13	33	7	26	18	25	5	22
40S ribosomal protein S7 OS=Homo sapiens GN=RPS7 PE=1 SV=1	sp|P62081|RS7_HUMAN	22	7	33	4	24	8	36	3	30
40S ribosomal protein S6 OS=Homo sapiens GN=RPS6 PE=1 SV=1	sp|P62753|RS6_HUMAN	29	0	44	0	14	2	48	0	22
40S ribosomal protein S5 OS=Homo sapiens GN=RPS5 PE=1 SV=4	sp|P46782|RS5_HUMAN	23	0	41	0	27	4	46	0	28
C-terminal-binding protein 1 OS=Homo sapiens GN=CTBP1 PE=1 SV=2	sp|Q13363|CTBP1_HUMAN	48	0	42	0	19	0	44	0	51
Filamin-B OS=Homo sapiens GN=FLNB PE=1 SV=2	sp|O75369|FLNB_HUMAN	278	0	0	0	8	0	24	0	0
Cornifin-A OS=Homo sapiens GN=SPRR1A PE=1 SV=2	sp|P35321|SPR1A_HUMAN	10	11	23	6	4	14	10	10	10
Elongation factor 1-delta OS=Homo sapiens GN=EEF1D PE=1 SV=5	sp|P29692|EF1D_HUMAN	31	0	41	0	19	2	41	0	39
Heterochromatin protein 1-binding protein 3 OS=Homo sapiens GN=HP1BP3 PE=1 SV=1	sp|Q5SSJ5|HP1B3_HUMAN	61	0	27	0	29	0	78	0	10
40S ribosomal protein S9 OS=Homo sapiens GN=RPS9 PE=1 SV=3	sp|P46781|RS9_HUMAN	23	0	38	0	14	0	47	0	20
FACT complex subunit SPT16 OS=Homo sapiens GN=SUPT16H PE=1 SV=1	sp|Q9Y5B9|SP16H_HUMAN	120	0	30	0	24	0	40	0	25
Insulin-like growth factor 2 mRNA-binding protein 2 OS=Homo sapiens GN=IGF2BP2 PE=1 SV=2	sp|Q9Y6M1|IF2B2_HUMAN	66	0	32	0	25	0	58	0	31
Splicing factor 3A subunit 1 OS=Homo sapiens GN=SF3A1 PE=1 SV=1	sp|Q15459|SF3A1_HUMAN	89	0	28	0	22	0	49	0	45
60S ribosomal protein L28 OS=Homo sapiens GN=RPL28 PE=1 SV=3	sp|P46779|RL28_HUMAN	16	0	35	0	21	0	37	0	23
ATP-dependent RNA helicase DDX1 OS=Homo sapiens GN=DDX1 PE=1 SV=2	sp|Q92499|DDX1_HUMAN	82	0	46	0	17	0	40	0	34
Metastasis-associated protein MTA2 OS=Homo sapiens GN=MTA2 PE=1 SV=1	sp|O94776|MTA2_HUMAN	75	0	27	0	3	0	34	0	29
Serine/arginine-rich splicing factor 6 OS=Homo sapiens GN=SRSF6 PE=1 SV=2	sp|Q13247|SRSF6_HUMAN	40	0	30	0	16	3	46	0	31
Cleavage and polyadenylation specificity factor subunit 1 OS=Homo sapiens GN=CPSF1 PE=1 SV=2	sp|Q10570|CPSF1_HUMAN	161	0	19	0	8	0	35	0	47
Nuclear mitotic apparatus protein 1 OS=Homo sapiens GN=NUMA1 PE=1 SV=2	sp|Q14980|NUMA1_HUMAN	238	0	12	0	17	0	60	0	50
60S ribosomal protein L12 OS=Homo sapiens GN=RPL12 PE=1 SV=1	sp|P30050|RL12_HUMAN	18	4	33	3	25	5	30	0	25
60S ribosomal protein L6 OS=Homo sapiens GN=RPL6 PE=1 SV=3	sp|Q02878|RL6_HUMAN	33	0	33	0	12	2	47	0	25
60S ribosomal protein L18a OS=Homo sapiens GN=RPL18A PE=1 SV=2	sp|Q02543|RL18A_HUMAN	21	0	38	0	17	0	38	0	21
Core histone macro-H2A.1 OS=Homo sapiens GN=H2AFY PE=1 SV=4	sp|O75367|H2AY_HUMAN	40	0	29	0	23	0	74	0	12
Serrate RNA effector molecule homolog OS=Homo sapiens GN=SRRT PE=1 SV=1	sp|Q9BXP5|SRRT_HUMAN	101	0	17	0	18	0	36	0	47
40S ribosomal protein S25 OS=Homo sapiens GN=RPS25 PE=1 SV=1	sp|P62851|RS25_HUMAN	14	2	27	6	22	9	32	5	26
40S ribosomal protein S13 OS=Homo sapiens GN=RPS13 PE=1 SV=2	sp|P62277|RS13_HUMAN	17	4	31	0	19	6	37	0	27
Peroxiredoxin-2 OS=Homo sapiens GN=PRDX2 PE=1 SV=5	sp|P32119|PRDX2_HUMAN	22	0	7	3	4	0	6	0	8
Tegument protein UL46 OS=Human herpesvirus 1 (strain 17) GN=UL46 PE=1 SV=2	sp|P10230|TEG1_HHV11	78	0	40	0	5	0	35	0	19
40S ribosomal protein SA OS=Homo sapiens GN=RPSA PE=1 SV=4	sp|P08865|RSSA_HUMAN	33	0	19	2	16	3	33	2	21
Protein-glutamine gamma-glutamyltransferase E OS=Homo sapiens GN=TGM3 PE=1 SV=4	sp|Q08188|TGM3_HUMAN	77	21	21	11	9	28	0	22	3
60S ribosomal protein L15 OS=Homo sapiens GN=RPL15 PE=1 SV=2	sp|P61313|RL15_HUMAN	24	0	32	2	20	3	39	0	21
Mediator of RNA polymerase II transcription subunit 14 OS=Homo sapiens GN=MED14 PE=1 SV=2	sp|O60244|MED14_HUMAN	161	0	21	0	14	0	24	0	30
AP-2 complex subunit beta OS=Homo sapiens GN=AP2B1 PE=1 SV=1	sp|P63010|AP2B1_HUMAN	105	2	13	0	22	5	22	0	15
AP-2 complex subunit alpha-1 OS=Homo sapiens GN=AP2A1 PE=1 SV=3	sp|O95782|AP2A1_HUMAN	108	0	19	0	24	6	19	0	14
Histone-binding protein RBBP4 OS=Homo sapiens GN=RBBP4 PE=1 SV=3	sp|Q09028|RBBP4_HUMAN	48	0	27	0	16	0	35	0	36
tRNA-splicing ligase RtcB homolog OS=Homo sapiens GN=C22orf28 PE=1 SV=1	sp|Q9Y3I0|RTCB_HUMAN	55	0	24	0	11	0	30	0	25
Annexin A1 OS=Homo sapiens GN=ANXA1 PE=1 SV=2	sp|P04083|ANXA1_HUMAN	39	2	58	5	3	2	20	0	11
Pyruvate kinase isozymes M1/M2 OS=Homo sapiens GN=PKM PE=1 SV=4	sp|P14618|KPYM_HUMAN	58	9	12	3	12	0	15	0	9
RuvB-like 2 OS=Homo sapiens GN=RUVBL2 PE=1 SV=3	sp|Q9Y230|RUVB2_HUMAN	51	0	35	0	14	0	44	0	30
Ribonucleoside-diphosphate reductase large subunit OS=Human herpesvirus 1 (strain 17) GN=UL39 PE=3 SV=2	sp|P08543|RIR1_HHV11	124	0	44	0	13	0	39	0	28
Peroxisomal multifunctional enzyme type 2 OS=Homo sapiens GN=HSD17B4 PE=1 SV=3	sp|P51659|DHB4_HUMAN	80	0	36	0	24	0	37	0	31
Polyadenylate-binding protein 4 OS=Homo sapiens GN=PABPC4 PE=1 SV=1	sp|Q13310|PABP4_HUMAN	71	0	7	0	0	0	9	0	0
14-3-3 protein zeta/delta OS=Homo sapiens GN=YWHAZ PE=1 SV=1	sp|P63104|1433Z_HUMAN	28	3	42	3	14	5	20	0	17
C-terminal-binding protein 2 OS=Homo sapiens GN=CTBP2 PE=1 SV=1	sp|P56545|CTBP2_HUMAN	49	0	34	0	17	0	36	0	46
DNA topoisomerase 2-alpha OS=Homo sapiens GN=TOP2A PE=1 SV=3	sp|P11388|TOP2A_HUMAN	174	0	8	0	0	0	24	0	0
V-type proton ATPase subunit d 1 OS=Homo sapiens GN=ATP6V0D1 PE=1 SV=1	sp|P61421|VA0D1_HUMAN	40	0	21	0	19	4	32	0	20
Heterogeneous nuclear ribonucleoprotein F OS=Homo sapiens GN=HNRNPF PE=1 SV=3	sp|P52597|HNRPF_HUMAN	46	0	8	0	0	0	9	0	13
ATP-dependent DNA helicase Q1 OS=Homo sapiens GN=RECQL PE=1 SV=3	sp|P46063|RECQ1_HUMAN	73	0	60	0	0	0	21	0	33
Integrator complex subunit 1 OS=Homo sapiens GN=INTS1 PE=1 SV=2	sp|Q8N201|INT1_HUMAN	244	0	23	0	14	0	40	0	37
Small proline-rich protein 2B OS=Homo sapiens GN=SPRR2B PE=2 SV=1	sp|P35325|SPR2B_HUMAN	8	2	13	6	4	0	6	8	5
Fragile X mental retardation syndrome-related protein 1 OS=Homo sapiens GN=FXR1 PE=1 SV=3	sp|P51114|FXR1_HUMAN	70	0	21	0	20	0	31	0	30
Ras GTPase-activating-like protein IQGAP1 OS=Homo sapiens GN=IQGAP1 PE=1 SV=1	sp|P46940|IQGA1_HUMAN	189	0	15	0	21	0	33	0	29
Alpha-actinin-4 OS=Homo sapiens GN=ACTN4 PE=1 SV=2	sp|O43707|ACTN4_HUMAN	105	0	12	0	0	0	10	0	0
Tegument protein VP16 OS=Human herpesvirus 1 (strain 17) GN=UL48 PE=1 SV=1	sp|P06492|VP16_HHV11	54	0	36	0	11	0	27	0	42
Calponin-1 OS=Homo sapiens GN=CNN1 PE=1 SV=2	sp|P51911|CNN1_HUMAN	33	0	13	0	9	0	33	0	20
Metastasis-associated protein MTA1 OS=Homo sapiens GN=MTA1 PE=1 SV=2	sp|Q13330|MTA1_HUMAN	81	0	25	0	0	0	29	0	22
40S ribosomal protein S14 OS=Homo sapiens GN=RPS14 PE=1 SV=3	sp|P62263|RS14_HUMAN	16	0	28	0	19	5	31	0	27
Dolichyl-diphosphooligosaccharide--protein glycosyltransferase subunit 2 OS=Homo sapiens GN=RPN2 PE=1 SV=3	sp|P04844|RPN2_HUMAN	69	0	26	0	15	2	29	0	29
Inhibitor of nuclear factor kappa-B kinase-interacting protein OS=Homo sapiens GN=IKBIP PE=1 SV=1	sp|Q70UQ0|IKIP_HUMAN	39	0	23	0	15	5	35	0	32
DNA mismatch repair protein Msh2 OS=Homo sapiens GN=MSH2 PE=1 SV=1	sp|P43246|MSH2_HUMAN	105	0	31	0	7	0	17	0	43
60S ribosomal protein L23a OS=Homo sapiens GN=RPL23A PE=1 SV=1	sp|P62750|RL23A_HUMAN	18	4	31	0	19	4	26	0	23
Protein Shroom3 OS=Homo sapiens GN=SHROOM3 PE=1 SV=2	sp|Q8TF72|SHRM3_HUMAN	217	3	0	0	0	0	0	0	3
Histone deacetylase 2 OS=Homo sapiens GN=HDAC2 PE=1 SV=2	sp|Q92769|HDAC2_HUMAN	55	0	0	0	0	0	11	0	0
Protein-glutamine gamma-glutamyltransferase K OS=Homo sapiens GN=TGM1 PE=1 SV=4	sp|P22735|TGM1_HUMAN	90	19	8	11	2	28	0	7	0
Heat shock protein HSP 90-beta OS=Homo sapiens GN=HSP90AB1 PE=1 SV=4	sp|P08238|HS90B_HUMAN	83	11	15	0	8	0	28	0	10
RuvB-like 1 OS=Homo sapiens GN=RUVBL1 PE=1 SV=1	sp|Q9Y265|RUVB1_HUMAN	50	0	27	0	12	0	40	0	31
Copine-3 OS=Homo sapiens GN=CPNE3 PE=1 SV=1	sp|O75131|CPNE3_HUMAN	60	0	26	0	13	0	33	0	25
Erlin-1 OS=Homo sapiens GN=ERLIN1 PE=1 SV=1	sp|O75477|ERLN1_HUMAN	39	0	13	0	9	0	22	0	14
Titin OS=Homo sapiens GN=TTN PE=1 SV=4	sp|Q8WZ42|TITIN_HUMAN	3816	0	0	0	0	3	0	0	0
Leucine-rich repeat-containing protein 59 OS=Homo sapiens GN=LRRC59 PE=1 SV=1	sp|Q96AG4|LRC59_HUMAN	35	0	29	0	11	2	27	0	16
Pre-mRNA-processing factor 19 OS=Homo sapiens GN=PRPF19 PE=1 SV=1	sp|Q9UMS4|PRP19_HUMAN	55	0	31	0	9	3	37	0	21
AP-2 complex subunit mu OS=Homo sapiens GN=AP2M1 PE=1 SV=2	sp|Q96CW1|AP2M1_HUMAN	50	6	18	0	19	10	18	0	11
E3 ubiquitin-protein ligase ICP0 OS=Human herpesvirus 1 (strain 17) GN=ICP0 PE=1 SV=1	sp|P08393|ICP0_HHV11	78	0	24	0	6	0	33	0	22
Eukaryotic initiation factor 4A-I OS=Homo sapiens GN=EIF4A1 PE=1 SV=1	sp|P60842|IF4A1_HUMAN	46	0	30	0	13	0	25	0	21
SWI/SNF-related matrix-associated actin-dependent regulator of chromatin subfamily A member 5 OS=Homo sapiens GN=SMARCA5 PE=1 SV=1	sp|O60264|SMCA5_HUMAN	122	0	22	0	10	0	34	0	13
Heterogeneous nuclear ribonucleoprotein D-like OS=Homo sapiens GN=HNRPDL PE=1 SV=3	sp|O14979|HNRDL_HUMAN	46	3	25	2	17	6	28	2	17
Tubulin alpha-1B chain OS=Homo sapiens GN=TUBA1B PE=1 SV=1	sp|P68363|TBA1B_HUMAN	50	6	19	0	9	0	28	0	17
60S ribosomal protein L23 OS=Homo sapiens GN=RPL23 PE=1 SV=1	sp|P62829|RL23_HUMAN	15	0	22	0	18	4	28	0	21
ATP-dependent RNA helicase DDX3X OS=Homo sapiens GN=DDX3X PE=1 SV=3	sp|O00571|DDX3X_HUMAN	73	0	32	0	5	0	32	0	29
Protein kinase C delta-binding protein OS=Homo sapiens GN=PRKCDBP PE=1 SV=3	sp|Q969G5|PRDBP_HUMAN	28	0	24	0	14	4	34	0	33
Heterogeneous nuclear ribonucleoprotein A0 OS=Homo sapiens GN=HNRNPA0 PE=1 SV=1	sp|Q13151|ROA0_HUMAN	31	0	22	0	20	2	24	0	23
Fatty acid-binding protein, epidermal OS=Homo sapiens GN=FABP5 PE=1 SV=3	sp|Q01469|FABP5_HUMAN	15	11	9	13	12	14	0	8	2
60S ribosomal protein L9 OS=Homo sapiens GN=RPL9 PE=1 SV=1	sp|P32969|RL9_HUMAN	22	0	20	0	14	0	26	0	18
Keratin, type I cytoskeletal 18 OS=Homo sapiens GN=KRT18 PE=1 SV=2	sp|P05783|K1C18_HUMAN	48	0	0	0	5	0	3	0	0
Fibulin-1 OS=Homo sapiens GN=FBLN1 PE=1 SV=4	sp|P23142|FBLN1_HUMAN	77	0	15	0	4	0	29	0	26
Arginase-1 OS=Homo sapiens GN=ARG1 PE=1 SV=2	sp|P05089|ARGI1_HUMAN	35	20	0	7	15	17	0	20	4
Protein disulfide-isomerase A3 OS=Homo sapiens GN=PDIA3 PE=1 SV=4	sp|P30101|PDIA3_HUMAN	57	0	19	0	10	3	33	0	15
Lactotransferrin OS=Homo sapiens GN=LTF PE=1 SV=6	sp|P02788|TRFL_HUMAN	78	12	12	7	0	37	12	3	0
Heterogeneous nuclear ribonucleoprotein A/B OS=Homo sapiens GN=HNRNPAB PE=1 SV=2	sp|Q99729|ROAA_HUMAN	36	0	17	0	18	0	26	0	24
Pre-mRNA-processing factor 40 homolog A OS=Homo sapiens GN=PRPF40A PE=1 SV=2	sp|O75400|PR40A_HUMAN	109	0	21	0	9	0	27	0	28
Histone deacetylase 1 OS=Homo sapiens GN=HDAC1 PE=1 SV=1	sp|Q13547|HDAC1_HUMAN	55	0	23	0	3	0	23	0	16
Nucleoprotein TPR OS=Homo sapiens GN=TPR PE=1 SV=3	sp|P12270|TPR_HUMAN	267	0	9	0	18	0	41	0	24
Transcription activator BRG1 OS=Homo sapiens GN=SMARCA4 PE=1 SV=2	sp|P51532|SMCA4_HUMAN	185	0	18	0	2	0	39	0	20
60S ribosomal protein L24 OS=Homo sapiens GN=RPL24 PE=1 SV=1	sp|P83731|RL24_HUMAN	18	0	22	0	21	4	27	0	16
SWI/SNF complex subunit SMARCC2 OS=Homo sapiens GN=SMARCC2 PE=1 SV=1	sp|Q8TAQ2|SMRC2_HUMAN	133	0	13	0	12	0	40	0	22
Phosphate carrier protein, mitochondrial OS=Homo sapiens GN=SLC25A3 PE=1 SV=2	sp|Q00325|MPCP_HUMAN	40	0	8	0	10	0	43	0	15
60S ribosomal protein L21 OS=Homo sapiens GN=RPL21 PE=1 SV=2	sp|P46778|RL21_HUMAN	19	0	19	0	14	0	29	0	16
14-3-3 protein theta OS=Homo sapiens GN=YWHAQ PE=1 SV=1	sp|P27348|1433T_HUMAN	28	0	25	0	9	0	17	0	17
Loricrin OS=Homo sapiens GN=LOR PE=1 SV=2	sp|P23490|LORI_HUMAN	26	6	4	0	5	14	0	0	4
Ig alpha-1 chain C region OS=Homo sapiens GN=IGHA1 PE=1 SV=2	sp|P01876|IGHA1_HUMAN	38	8	16	12	5	24	13	2	0
Gelsolin OS=Homo sapiens GN=GSN PE=1 SV=1	sp|P06396|GELS_HUMAN	86	0	17	2	19	0	29	0	18
Filaggrin OS=Homo sapiens GN=FLG PE=1 SV=3	sp|P20930|FILA_HUMAN	435	12	4	5	14	3	0	7	9
V-type proton ATPase 116 subunit a isoform 3 OS=Homo sapiens GN=TCIRG1 PE=1 SV=3	sp|Q13488|VPP3_HUMAN	93	0	8	0	7	0	27	0	9
Procollagen galactosyltransferase 1 OS=Homo sapiens GN=GLT25D1 PE=1 SV=1	sp|Q8NBJ5|GT251_HUMAN	72	0	19	0	4	0	39	0	24
Mediator of RNA polymerase II transcription subunit 23 OS=Homo sapiens GN=MED23 PE=1 SV=2	sp|Q9ULK4|MED23_HUMAN	156	0	27	0	9	0	30	0	31
Proliferation-associated protein 2G4 OS=Homo sapiens GN=PA2G4 PE=1 SV=3	sp|Q9UQ80|PA2G4_HUMAN	44	0	21	0	13	0	22	0	16
Collagen alpha-1(I) chain OS=Homo sapiens GN=COL1A1 PE=1 SV=5	sp|P02452|CO1A1_HUMAN	139	0	6	0	12	0	23	0	16
40S ribosomal protein S23 OS=Homo sapiens GN=RPS23 PE=1 SV=3	sp|P62266|RS23_HUMAN	16	4	26	0	16	0	26	0	19
Heat shock protein HSP 90-alpha OS=Homo sapiens GN=HSP90AA1 PE=1 SV=5	sp|P07900|HS90A_HUMAN	85	0	6	0	5	0	11	0	5
60S ribosomal protein L22 OS=Homo sapiens GN=RPL22 PE=1 SV=2	sp|P35268|RL22_HUMAN	15	2	23	0	15	0	24	0	17
Guanine nucleotide-binding protein G(I)/G(S)/G(T) subunit beta-2 OS=Homo sapiens GN=GNB2 PE=1 SV=3	sp|P62879|GBB2_HUMAN	37	2	24	0	12	5	20	0	20
Peroxidasin homolog OS=Homo sapiens GN=PXDN PE=1 SV=2	sp|Q92626|PXDN_HUMAN	165	0	18	0	13	0	41	0	26
Insulin-like growth factor 2 mRNA-binding protein 1 OS=Homo sapiens GN=IGF2BP1 PE=1 SV=2	sp|Q9NZI8|IF2B1_HUMAN	63	0	10	0	10	0	20	0	20
Microtubule-associated protein 1B OS=Homo sapiens GN=MAP1B PE=1 SV=2	sp|P46821|MAP1B_HUMAN	271	0	34	0	4	0	27	0	22
60S ribosomal protein L30 OS=Homo sapiens GN=RPL30 PE=1 SV=2	sp|P62888|RL30_HUMAN	13	6	23	2	15	6	18	0	12
Serpin B12 OS=Homo sapiens GN=SERPINB12 PE=1 SV=1	sp|Q96P63|SPB12_HUMAN	46	12	0	11	7	18	0	18	0
60S ribosomal protein L35a OS=Homo sapiens GN=RPL35A PE=1 SV=2	sp|P18077|RL35A_HUMAN	13	0	23	0	16	0	22	0	19
40S ribosomal protein S17 OS=Homo sapiens GN=RPS17 PE=1 SV=2	sp|P08708|RS17_HUMAN (+1)	16	4	23	4	18	5	27	0	23
Guanine nucleotide-binding protein G(I)/G(S)/G(T) subunit beta-1 OS=Homo sapiens GN=GNB1 PE=1 SV=3	sp|P62873|GBB1_HUMAN	37	0	12	0	7	0	9	0	0
Septin-9 OS=Homo sapiens GN=SEPT9 PE=1 SV=2	sp|Q9UHD8|SEPT9_HUMAN	65	0	29	0	12	0	17	0	21
60S ribosomal protein L17 OS=Homo sapiens GN=RPL17 PE=1 SV=3	sp|P18621|RL17_HUMAN	21	0	20	0	10	2	28	0	15
40S ribosomal protein S10 OS=Homo sapiens GN=RPS10 PE=1 SV=1	sp|P46783|RS10_HUMAN	19	0	14	0	6	0	18	0	8
Chromodomain-helicase-DNA-binding protein 3 OS=Homo sapiens GN=CHD3 PE=1 SV=3	sp|Q12873|CHD3_HUMAN	227	0	0	0	0	0	29	0	21
DNA repair protein RAD50 OS=Homo sapiens GN=RAD50 PE=1 SV=1	sp|Q92878|RAD50_HUMAN	154	0	4	0	22	0	6	0	16
40S ribosomal protein S20 OS=Homo sapiens GN=RPS20 PE=1 SV=1	sp|P60866|RS20_HUMAN	13	0	20	0	10	2	24	0	13
Transformation/transcription domain-associated protein OS=Homo sapiens GN=TRRAP PE=1 SV=3	sp|Q9Y4A5|TRRAP_HUMAN	438	0	17	0	0	0	30	0	26
Protein S100-A9 OS=Homo sapiens GN=S100A9 PE=1 SV=1	sp|P06702|S10A9_HUMAN	13	6	21	16	2	3	0	0	0
WD repeat-containing protein 18 OS=Homo sapiens GN=WDR18 PE=1 SV=2	sp|Q9BV38|WDR18_HUMAN	47	0	12	0	17	0	19	0	31
Dolichyl-diphosphooligosaccharide--protein glycosyltransferase subunit STT3A OS=Homo sapiens GN=STT3A PE=1 SV=2	sp|P46977|STT3A_HUMAN	81	0	25	0	9	0	26	0	14
Microtubule-actin cross-linking factor 1, isoforms 1/2/3/5 OS=Homo sapiens GN=MACF1 PE=1 SV=4	sp|Q9UPN3|MACF1_HUMAN	838	0	11	0	3	0	18	0	8
Probable ATP-dependent RNA helicase DDX23 OS=Homo sapiens GN=DDX23 PE=1 SV=3	sp|Q9BUQ8|DDX23_HUMAN	96	0	10	0	6	0	25	0	21
Procollagen-lysine,2-oxoglutarate 5-dioxygenase 3 OS=Homo sapiens GN=PLOD3 PE=1 SV=1	sp|O60568|PLOD3_HUMAN	85	0	16	0	2	0	28	0	21
THO complex subunit 2 OS=Homo sapiens GN=THOC2 PE=1 SV=2	sp|Q8NI27|THOC2_HUMAN	183	0	14	0	0	0	27	0	26
Serine/arginine-rich splicing factor 4 OS=Homo sapiens GN=SRSF4 PE=1 SV=2	sp|Q08170|SRSF4_HUMAN	57	0	12	0	5	0	8	0	8
14-3-3 protein epsilon OS=Homo sapiens GN=YWHAE PE=1 SV=1	sp|P62258|1433E_HUMAN	29	0	22	0	8	4	19	0	12
Protein disulfide-isomerase OS=Homo sapiens GN=P4HB PE=1 SV=3	sp|P07237|PDIA1_HUMAN	57	0	23	0	8	0	32	0	14
Putative pre-mRNA-splicing factor ATP-dependent RNA helicase DHX15 OS=Homo sapiens GN=DHX15 PE=1 SV=2	sp|O43143|DHX15_HUMAN	91	0	15	0	3	0	33	0	22
Transient receptor potential cation channel subfamily V member 2 OS=Homo sapiens GN=TRPV2 PE=1 SV=1	sp|Q9Y5S1|TRPV2_HUMAN	86	0	15	0	8	0	33	0	11
14-3-3 protein beta/alpha OS=Homo sapiens GN=YWHAB PE=1 SV=3	sp|P31946|1433B_HUMAN	28	0	27	0	0	0	8	0	0
Ig gamma-3 chain C region OS=Homo sapiens GN=IGHG3 PE=1 SV=2	sp|P01860|IGHG3_HUMAN	41	5	13	19	0	14	7	8	0
Procollagen-lysine,2-oxoglutarate 5-dioxygenase 1 OS=Homo sapiens GN=PLOD1 PE=1 SV=2	sp|Q02809|PLOD1_HUMAN	84	0	18	0	4	0	31	0	17
Transitional endoplasmic reticulum ATPase OS=Homo sapiens GN=VCP PE=1 SV=4	sp|P55072|TERA_HUMAN	89	0	11	0	13	3	30	0	23
X-ray repair cross-complementing protein 6 OS=Homo sapiens GN=XRCC6 PE=1 SV=2	sp|P12956|XRCC6_HUMAN	70	0	11	0	3	0	22	0	16
Vesicle-associated membrane protein-associated protein A OS=Homo sapiens GN=VAPA PE=1 SV=3	sp|Q9P0L0|VAPA_HUMAN	28	0	28	0	13	2	29	0	16
Serine/arginine-rich splicing factor 9 OS=Homo sapiens GN=SRSF9 PE=1 SV=1	sp|Q13242|SRSF9_HUMAN	26	0	24	0	10	0	21	0	23
Guanine nucleotide-binding protein G(i) subunit alpha-2 OS=Homo sapiens GN=GNAI2 PE=1 SV=3	sp|P04899|GNAI2_HUMAN	40	3	23	0	4	4	14	0	8
Serpin B3 OS=Homo sapiens GN=SERPINB3 PE=1 SV=2	sp|P29508|SPB3_HUMAN	45	7	7	34	0	4	0	4	0
Proline-, glutamic acid- and leucine-rich protein 1 OS=Homo sapiens GN=PELP1 PE=1 SV=2	sp|Q8IZL8|PELP1_HUMAN	120	0	11	0	6	0	16	0	32
26S proteasome non-ATPase regulatory subunit 3 OS=Homo sapiens GN=PSMD3 PE=1 SV=2	sp|O43242|PSMD3_HUMAN	61	0	5	0	8	0	19	0	18
Poly(rC)-binding protein 2 OS=Homo sapiens GN=PCBP2 PE=1 SV=1	sp|Q15366|PCBP2_HUMAN	39	0	14	0	8	0	21	0	18
Voltage-dependent anion-selective channel protein 3 OS=Homo sapiens GN=VDAC3 PE=1 SV=1	sp|Q9Y277|VDAC3_HUMAN	31	0	9	0	11	0	13	0	12
60S ribosomal protein L27a OS=Homo sapiens GN=RPL27A PE=1 SV=2	sp|P46776|RL27A_HUMAN	17	0	17	0	13	0	17	0	14
Probable global transcription activator SNF2L1 OS=Homo sapiens GN=SMARCA1 PE=1 SV=2	sp|P28370|SMCA1_HUMAN	123	0	5	0	0	0	30	0	7
Cathepsin D OS=Homo sapiens GN=CTSD PE=1 SV=1	sp|P07339|CATD_HUMAN	45	2	2	7	5	4	2	10	3
60S ribosomal protein L19 OS=Homo sapiens GN=RPL19 PE=1 SV=1	sp|P84098|RL19_HUMAN	23	0	10	0	6	0	32	0	12
Cofilin-1 OS=Homo sapiens GN=CFL1 PE=1 SV=3	sp|P23528|COF1_HUMAN	19	4	15	3	12	3	23	0	14
Heat shock protein beta-1 OS=Homo sapiens GN=HSPB1 PE=1 SV=2	sp|P04792|HSPB1_HUMAN	23	0	25	11	3	3	16	0	18
Lysine-specific histone demethylase 1A OS=Homo sapiens GN=KDM1A PE=1 SV=2	sp|O60341|KDM1A_HUMAN	93	0	14	0	2	0	11	0	15
Secreted frizzled-related protein 1 OS=Homo sapiens GN=SFRP1 PE=1 SV=1	sp|Q8N474|SFRP1_HUMAN	35	5	9	0	10	8	8	3	8
40S ribosomal protein S15a OS=Homo sapiens GN=RPS15A PE=1 SV=2	sp|P62244|RS15A_HUMAN	15	0	25	0	16	0	22	0	15
EGF-containing fibulin-like extracellular matrix protein 2 OS=Homo sapiens GN=EFEMP2 PE=1 SV=3	sp|O95967|FBLN4_HUMAN	49	2	18	2	11	2	25	0	15
DBIRD complex subunit KIAA1967 OS=Homo sapiens GN=KIAA1967 PE=1 SV=2	sp|Q8N163|K1967_HUMAN	103	0	5	0	9	0	23	0	23
60S ribosomal protein L18 OS=Homo sapiens GN=RPL18 PE=1 SV=2	sp|Q07020|RL18_HUMAN	22	0	21	0	7	0	33	0	10
V-type proton ATPase 116 subunit a isoform 1 OS=Homo sapiens GN=ATP6V0A1 PE=1 SV=3	sp|Q93050|VPP1_HUMAN	96	0	2	0	2	0	25	0	0
Cation-independent mannose-6-phosphate receptor OS=Homo sapiens GN=IGF2R PE=1 SV=3	sp|P11717|MPRI_HUMAN	274	0	24	0	11	0	18	0	20
Tropomyosin alpha-4 chain OS=Homo sapiens GN=TPM4 PE=1 SV=3	sp|P67936|TPM4_HUMAN	29	13	3	5	15	11	12	8	7
Eukaryotic translation initiation factor 2 subunit 3 OS=Homo sapiens GN=EIF2S3 PE=1 SV=3	sp|P41091|IF2G_HUMAN	51	0	31	0	6	0	23	0	14
FACT complex subunit SSRP1 OS=Homo sapiens GN=SSRP1 PE=1 SV=1	sp|Q08945|SSRP1_HUMAN	81	0	22	0	11	0	10	0	11
Myeloid-associated differentiation marker OS=Homo sapiens GN=MYADM PE=1 SV=2	sp|Q96S97|MYADM_HUMAN	35	0	0	0	0	0	9	0	2
Recombining binding protein suppressor of hairless OS=Homo sapiens GN=RBPJ PE=1 SV=3	sp|Q06330|SUH_HUMAN	56	0	29	0	2	0	15	0	18
Transcriptional regulator ICP22 OS=Human herpesvirus 1 (strain 17) GN=US1 PE=1 SV=1	sp|P04485|ICP22_HHV11	47	0	22	0	3	0	20	0	11
Eukaryotic translation initiation factor 3 subunit A OS=Homo sapiens GN=EIF3A PE=1 SV=1	sp|Q14152|EIF3A_HUMAN	167	0	11	0	0	0	25	0	8
DNA-directed RNA polymerase II subunit RPB2 OS=Homo sapiens GN=POLR2B PE=1 SV=1	sp|P30876|RPB2_HUMAN	134	0	9	0	3	0	27	0	31
Elongation factor 1-beta OS=Homo sapiens GN=EEF1B2 PE=1 SV=3	sp|P24534|EF1B_HUMAN	25	2	17	0	9	3	7	0	12
Nuclear factor 1 C-type OS=Homo sapiens GN=NFIC PE=1 SV=2	sp|P08651|NFIC_HUMAN	56	0	21	0	0	0	12	0	17
Serine/arginine repetitive matrix protein 2 OS=Homo sapiens GN=SRRM2 PE=1 SV=2	sp|Q9UQ35|SRRM2_HUMAN	300	0	17	0	2	0	23	0	16
Alpha-enolase OS=Homo sapiens GN=ENO1 PE=1 SV=2	sp|P06733|ENOA_HUMAN	47	5	9	0	2	0	14	0	4
Splicing factor 3A subunit 3 OS=Homo sapiens GN=SF3A3 PE=1 SV=1	sp|Q12874|SF3A3_HUMAN	59	0	12	0	4	0	22	0	16
26S proteasome non-ATPase regulatory subunit 2 OS=Homo sapiens GN=PSMD2 PE=1 SV=3	sp|Q13200|PSMD2_HUMAN	100	0	6	0	9	0	25	0	21
14-3-3 protein gamma OS=Homo sapiens GN=YWHAG PE=1 SV=2	sp|P61981|1433G_HUMAN	28	0	7	0	5	0	7	0	6
Probable global transcription activator SNF2L2 OS=Homo sapiens GN=SMARCA2 PE=1 SV=2	sp|P51531|SMCA2_HUMAN	181	0	0	0	0	0	21	0	0
14-3-3 protein sigma OS=Homo sapiens GN=SFN PE=1 SV=1	sp|P31947|1433S_HUMAN	28	0	17	3	0	0	0	0	0
Eukaryotic translation initiation factor 2 subunit 1 OS=Homo sapiens GN=EIF2S1 PE=1 SV=3	sp|P05198|IF2A_HUMAN	36	0	19	0	10	0	22	0	24
Aminopeptidase N OS=Homo sapiens GN=ANPEP PE=1 SV=4	sp|P15144|AMPN_HUMAN	110	3	7	6	13	0	4	0	9
Protein SON OS=Homo sapiens GN=SON PE=1 SV=4	sp|P18583|SON_HUMAN	264	0	3	0	7	0	21	0	23
Non-specific cytotoxic cell receptor protein 1 homolog OS=Homo sapiens GN=NCCRP1 PE=1 SV=1	sp|Q6ZVX7|NCRP1_HUMAN	31	12	4	8	0	10	0	5	0
26S proteasome non-ATPase regulatory subunit 11 OS=Homo sapiens GN=PSMD11 PE=1 SV=3	sp|O00231|PSD11_HUMAN	47	0	6	0	8	2	18	0	16
Protein DEK OS=Homo sapiens GN=DEK PE=1 SV=1	sp|P35659|DEK_HUMAN	43	0	17	0	6	0	26	0	15
Tubulin beta chain OS=Homo sapiens GN=TUBB PE=1 SV=2	sp|P07437|TBB5_HUMAN	50	0	17	0	7	0	34	0	9
60S ribosomal protein L31 OS=Homo sapiens GN=RPL31 PE=1 SV=1	sp|P62899|RL31_HUMAN	14	0	16	0	13	4	18	0	15
Transcription factor A, mitochondrial OS=Homo sapiens GN=TFAM PE=1 SV=1	sp|Q00059|TFAM_HUMAN	29	0	19	0	11	0	16	0	23
2,4-dienoyl-CoA reductase, mitochondrial OS=Homo sapiens GN=DECR1 PE=1 SV=1	sp|Q16698|DECR_HUMAN	36	0	15	0	12	4	16	0	14
Microtubule-associated protein 1A OS=Homo sapiens GN=MAP1A PE=1 SV=6	sp|P78559|MAP1A_HUMAN	305	0	14	0	0	0	15	0	7
Desmocollin-1 OS=Homo sapiens GN=DSC1 PE=1 SV=2	sp|Q08554|DSC1_HUMAN	100	6	0	4	2	8	0	10	4
LIM domain only protein 7 OS=Homo sapiens GN=LMO7 PE=1 SV=3	sp|Q8WWI1|LMO7_HUMAN	193	0	5	0	11	0	25	0	16
Thrombospondin type-1 domain-containing protein 4 OS=Homo sapiens GN=THSD4 PE=2 SV=2	sp|Q6ZMP0|THSD4_HUMAN	112	2	2	0	7	2	10	5	7
DNA repair protein XRCC1 OS=Homo sapiens GN=XRCC1 PE=1 SV=2	sp|P18887|XRCC1_HUMAN	69	0	14	0	4	0	18	0	19
Coiled-coil-helix-coiled-coil-helix domain-containing protein 3, mitochondrial OS=Homo sapiens GN=CHCHD3 PE=1 SV=1	sp|Q9NX63|CHCH3_HUMAN	26	2	14	0	17	3	16	0	13
RNA-binding protein 14 OS=Homo sapiens GN=RBM14 PE=1 SV=2	sp|Q96PK6|RBM14_HUMAN	69	0	12	0	4	0	24	0	14
Transmembrane protein 43 OS=Homo sapiens GN=TMEM43 PE=1 SV=1	sp|Q9BTV4|TMM43_HUMAN	45	0	8	0	12	3	26	0	14
Beta-2-syntrophin OS=Homo sapiens GN=SNTB2 PE=1 SV=1	sp|Q13425|SNTB2_HUMAN	58	0	9	0	10	0	22	0	9
Calmodulin-like protein 5 OS=Homo sapiens GN=CALML5 PE=1 SV=2	sp|Q9NZT1|CALL5_HUMAN	16	11	0	8	2	11	0	3	2
Small nuclear ribonucleoprotein Sm D2 OS=Homo sapiens GN=SNRPD2 PE=1 SV=1	sp|P62316|SMD2_HUMAN	14	2	18	0	8	0	14	0	9
Serine/arginine-rich splicing factor 3 OS=Homo sapiens GN=SRSF3 PE=1 SV=1	sp|P84103|SRSF3_HUMAN	19	0	25	0	3	0	19	0	11
Ig alpha-2 chain C region OS=Homo sapiens GN=IGHA2 PE=1 SV=3	sp|P01877|IGHA2_HUMAN	37	0	13	0	0	0	0	0	0
Protein S100-A10 OS=Homo sapiens GN=S100A10 PE=1 SV=2	sp|P60903|S10AA_HUMAN	11	0	12	0	8	0	16	0	6
Collagen alpha-2(I) chain OS=Homo sapiens GN=COL1A2 PE=1 SV=7	sp|P08123|CO1A2_HUMAN	129	0	5	0	0	0	22	0	12
SWI/SNF complex subunit SMARCC1 OS=Homo sapiens GN=SMARCC1 PE=1 SV=3	sp|Q92922|SMRC1_HUMAN	123	0	0	0	0	0	9	0	0
Caspase-14 OS=Homo sapiens GN=CASP14 PE=1 SV=2	sp|P31944|CASPE_HUMAN	28	13	0	9	3	14	0	0	0
60S ribosomal protein L29 OS=Homo sapiens GN=RPL29 PE=1 SV=2	sp|P47914|RL29_HUMAN	18	2	6	2	5	2	12	0	4
DNA mismatch repair protein Msh3 OS=Homo sapiens GN=MSH3 PE=1 SV=4	sp|P20585|MSH3_HUMAN	127	0	13	0	0	0	8	0	16
RNA-binding protein 25 OS=Homo sapiens GN=RBM25 PE=1 SV=3	sp|P49756|RBM25_HUMAN	100	0	2	0	0	0	14	0	23
Phenylalanine--tRNA ligase beta subunit OS=Homo sapiens GN=FARSB PE=1 SV=3	sp|Q9NSD9|SYFB_HUMAN	66	0	12	0	3	0	25	0	13
Heterogeneous nuclear ribonucleoprotein L-like OS=Homo sapiens GN=HNRPLL PE=1 SV=1	sp|Q8WVV9|HNRLL_HUMAN	60	0	3	0	0	0	0	0	0
Translocating chain-associated membrane protein 1 OS=Homo sapiens GN=TRAM1 PE=1 SV=3	sp|Q15629|TRAM1_HUMAN	43	0	10	0	2	0	24	0	5
Histone deacetylase complex subunit SAP18 OS=Homo sapiens GN=SAP18 PE=1 SV=1	sp|O00422|SAP18_HUMAN	18	4	13	0	15	0	17	0	11
Prohibitin-2 OS=Homo sapiens GN=PHB2 PE=1 SV=2	sp|Q99623|PHB2_HUMAN	33	4	7	0	11	3	18	0	11
Scaffold attachment factor B1 OS=Homo sapiens GN=SAFB PE=1 SV=4	sp|Q15424|SAFB1_HUMAN	103	0	8	0	6	0	19	0	20
WD40 repeat-containing protein SMU1 OS=Homo sapiens GN=SMU1 PE=1 SV=2	sp|Q2TAY7|SMU1_HUMAN	58	0	15	0	5	0	13	0	10
Nuclear factor 1 X-type OS=Homo sapiens GN=NFIX PE=1 SV=2	sp|Q14938|NFIX_HUMAN	55	0	6	0	0	0	5	0	4
26S proteasome non-ATPase regulatory subunit 1 OS=Homo sapiens GN=PSMD1 PE=1 SV=2	sp|Q99460|PSMD1_HUMAN	106	0	4	0	6	0	12	0	13
TAR DNA-binding protein 43 OS=Homo sapiens GN=TARDBP PE=1 SV=1	sp|Q13148|TADBP_HUMAN	45	0	10	0	5	0	6	0	4
Poly(rC)-binding protein 1 OS=Homo sapiens GN=PCBP1 PE=1 SV=2	sp|Q15365|PCBP1_HUMAN	37	0	15	0	5	2	16	0	13
Mitotic checkpoint protein BUB3 OS=Homo sapiens GN=BUB3 PE=1 SV=1	sp|O43684|BUB3_HUMAN	37	0	14	0	11	0	18	0	15
Protein S100-A11 OS=Homo sapiens GN=S100A11 PE=1 SV=2	sp|P31949|S10AB_HUMAN	12	3	21	5	9	4	8	0	7
Cleavage and polyadenylation specificity factor subunit 2 OS=Homo sapiens GN=CPSF2 PE=1 SV=2	sp|Q9P2I0|CPSF2_HUMAN	88	0	5	0	5	0	16	0	30
Kinectin OS=Homo sapiens GN=KTN1 PE=1 SV=1	sp|Q86UP2|KTN1_HUMAN	156	0	15	0	6	0	9	0	22
Small nuclear ribonucleoprotein-associated protein N OS=Homo sapiens GN=SNRPN PE=1 SV=1	sp|P63162|RSMN_HUMAN	25	0	18	0	3	0	18	0	17
Isoleucine--tRNA ligase, cytoplasmic OS=Homo sapiens GN=IARS PE=1 SV=2	sp|P41252|SYIC_HUMAN	145	0	15	0	9	0	20	0	12
Four and a half LIM domains protein 2 OS=Homo sapiens GN=FHL2 PE=1 SV=3	sp|Q14192|FHL2_HUMAN	32	0	20	0	11	0	7	0	14
Cystatin-A OS=Homo sapiens GN=CSTA PE=1 SV=1	sp|P01040|CYTA_HUMAN	11	2	2	10	0	8	0	0	0
U2 small nuclear ribonucleoprotein A' OS=Homo sapiens GN=SNRPA1 PE=1 SV=2	sp|P09661|RU2A_HUMAN	28	0	10	0	7	0	16	0	19
Reticulon-4 OS=Homo sapiens GN=RTN4 PE=1 SV=2	sp|Q9NQC3|RTN4_HUMAN	130	0	18	0	2	0	8	0	8
Mediator of RNA polymerase II transcription subunit 16 OS=Homo sapiens GN=MED16 PE=1 SV=2	sp|Q9Y2X0|MED16_HUMAN	97	0	15	0	3	0	8	0	12
Neutrophil defensin 3 OS=Homo sapiens GN=DEFA3 PE=1 SV=1	sp|P59666|DEF3_HUMAN	10	9	3	2	2	6	0	4	0
Tegument protein UL47 OS=Human herpesvirus 1 (strain 17) GN=UL47 PE=1 SV=1	sp|P10231|TEG5_HHV11	74	0	25	0	0	0	10	0	6
C-1-tetrahydrofolate synthase, cytoplasmic OS=Homo sapiens GN=MTHFD1 PE=1 SV=3	sp|P11586|C1TC_HUMAN	102	0	8	0	7	0	28	0	10
Symplekin OS=Homo sapiens GN=SYMPK PE=1 SV=2	sp|Q92797|SYMPK_HUMAN	141	0	16	0	0	0	17	0	17
Fructose-bisphosphate aldolase C OS=Homo sapiens GN=ALDOC PE=1 SV=2	sp|P09972|ALDOC_HUMAN	39	0	0	0	0	0	7	0	0
Mediator of RNA polymerase II transcription subunit 24 OS=Homo sapiens GN=MED24 PE=1 SV=1	sp|O75448|MED24_HUMAN	110	0	9	0	3	0	11	0	14
Calreticulin OS=Homo sapiens GN=CALR PE=1 SV=1	sp|P27797|CALR_HUMAN	48	0	5	0	0	0	14	0	5
U1 small nuclear ribonucleoprotein 70 OS=Homo sapiens GN=SNRNP70 PE=1 SV=2	sp|P08621|RU17_HUMAN	52	0	12	0	9	0	12	0	11
WD repeat-containing protein 82 OS=Homo sapiens GN=WDR82 PE=1 SV=1	sp|Q6UXN9|WDR82_HUMAN	35	0	13	0	5	0	11	0	11
Chloride intracellular channel protein 4 OS=Homo sapiens GN=CLIC4 PE=1 SV=4	sp|Q9Y696|CLIC4_HUMAN	29	0	2	0	2	0	3	0	0
Collagen alpha-1(XVIII) chain OS=Homo sapiens GN=COL18A1 PE=1 SV=5	sp|P39060|COIA1_HUMAN	178	0	5	0	0	0	12	0	13
Zinc finger RNA-binding protein OS=Homo sapiens GN=ZFR PE=1 SV=2	sp|Q96KR1|ZFR_HUMAN	117	0	7	0	4	0	23	0	18
Bifunctional glutamate/proline--tRNA ligase OS=Homo sapiens GN=EPRS PE=1 SV=5	sp|P07814|SYEP_HUMAN	171	0	4	0	8	0	17	0	12
Adenosine 3'-phospho 5'-phosphosulfate transporter 1 OS=Homo sapiens GN=SLC35B2 PE=1 SV=1	sp|Q8TB61|S35B2_HUMAN	48	0	6	0	3	0	29	0	8
Thymidine kinase OS=Human herpesvirus 1 (strain 17) GN=TK PE=1 SV=4	sp|P03176|KITH_HHV11	41	0	15	0	2	0	8	0	10
Ig gamma-2 chain C region OS=Homo sapiens GN=IGHG2 PE=1 SV=2	sp|P01859|IGHG2_HUMAN	36	0	0	17	0	0	0	0	0
Testis-expressed sequence 10 protein OS=Homo sapiens GN=TEX10 PE=1 SV=2	sp|Q9NXF1|TEX10_HUMAN	106	0	13	0	0	0	6	0	14
Transducin beta-like protein 2 OS=Homo sapiens GN=TBL2 PE=1 SV=1	sp|Q9Y4P3|TBL2_HUMAN	50	0	12	0	8	0	12	0	12
UPF0568 protein C14orf166 OS=Homo sapiens GN=C14orf166 PE=1 SV=1	sp|Q9Y224|CN166_HUMAN	28	0	13	0	8	3	16	0	14
60S ribosomal protein L34 OS=Homo sapiens GN=RPL34 PE=1 SV=3	sp|P49207|RL34_HUMAN	13	0	9	0	6	2	13	0	7
Ankycorbin OS=Homo sapiens GN=RAI14 PE=1 SV=2	sp|Q9P0K7|RAI14_HUMAN	110	0	3	0	0	0	10	0	6
Proteasome subunit alpha type-1 OS=Homo sapiens GN=PSMA1 PE=1 SV=1	sp|P25786|PSA1_HUMAN	30	0	9	0	8	3	13	0	12
Mediator of RNA polymerase II transcription subunit 12 OS=Homo sapiens GN=MED12 PE=1 SV=4	sp|Q93074|MED12_HUMAN	243	0	0	0	2	0	10	0	23
Septin-11 OS=Homo sapiens GN=SEPT11 PE=1 SV=3	sp|Q9NVA2|SEP11_HUMAN	49	0	15	0	4	0	5	0	7
Myosin regulatory light chain 12B OS=Homo sapiens GN=MYL12B PE=1 SV=2	sp|O14950|ML12B_HUMAN (+1)	20	3	11	0	8	4	10	0	6
Protein KIAA1199 OS=Homo sapiens GN=KIAA1199 PE=1 SV=2	sp|Q8WUJ3|K1199_HUMAN	153	0	0	0	0	0	15	0	9
Transformer-2 protein homolog beta OS=Homo sapiens GN=TRA2B PE=1 SV=1	sp|P62995|TRA2B_HUMAN	34	0	15	0	0	0	21	0	9
Peptidyl-prolyl cis-trans isomerase A OS=Homo sapiens GN=PPIA PE=1 SV=2	sp|P62937|PPIA_HUMAN	18	2	5	0	2	0	8	0	2
Prohibitin OS=Homo sapiens GN=PHB PE=1 SV=1	sp|P35232|PHB_HUMAN	30	4	11	0	12	3	16	0	10
Zinc-alpha-2-glycoprotein OS=Homo sapiens GN=AZGP1 PE=1 SV=2	sp|P25311|ZA2G_HUMAN	34	0	2	8	0	3	0	9	0
Virion-packaging protein UL17 OS=Human herpesvirus 1 (strain 17) GN=UL17 PE=1 SV=1	sp|P10201|UL17_HHV11	75	0	12	0	0	0	5	0	3
Emerin OS=Homo sapiens GN=EMD PE=1 SV=1	sp|P50402|EMD_HUMAN	29	0	8	0	4	0	11	0	8
Splicing factor 3A subunit 2 OS=Homo sapiens GN=SF3A2 PE=1 SV=2	sp|Q15428|SF3A2_HUMAN	49	0	10	0	6	0	13	0	8
Prolactin-inducible protein OS=Homo sapiens GN=PIP PE=1 SV=1	sp|P12273|PIP_HUMAN	17	0	5	0	0	0	0	0	0
26S protease regulatory subunit 8 OS=Homo sapiens GN=PSMC5 PE=1 SV=1	sp|P62195|PRS8_HUMAN	46	0	7	0	3	0	22	0	14
Transcription elongation factor SPT5 OS=Homo sapiens GN=SUPT5H PE=1 SV=1	sp|O00267|SPT5H_HUMAN	121	0	6	0	0	0	13	0	19
Serpin B4 OS=Homo sapiens GN=SERPINB4 PE=1 SV=2	sp|P48594|SPB4_HUMAN	45	0	0	28	0	0	0	0	0
Uncharacterized protein KIAA0825 OS=Homo sapiens GN=KIAA0825 PE=2 SV=2	sp|Q8IV33|K0825_HUMAN	148	2	0	0	0	2	0	0	3
Small nuclear ribonucleoprotein Sm D3 OS=Homo sapiens GN=SNRPD3 PE=1 SV=1	sp|P62318|SMD3_HUMAN	14	0	7	0	5	0	12	0	7
26S protease regulatory subunit 4 OS=Homo sapiens GN=PSMC1 PE=1 SV=1	sp|P62191|PRS4_HUMAN	49	0	7	0	6	0	14	0	13
Palladin OS=Homo sapiens GN=PALLD PE=1 SV=3	sp|Q8WX93|PALLD_HUMAN	151	0	4	0	0	0	21	0	3
Virion egress protein UL34 OS=Human herpesvirus 1 (strain 17) GN=UL34 PE=1 SV=1	sp|P10218|UL34_HHV11	30	0	13	0	4	0	11	0	12
Serine/arginine-rich splicing factor 7 OS=Homo sapiens GN=SRSF7 PE=1 SV=1	sp|Q16629|SRSF7_HUMAN	27	0	17	0	2	0	19	0	7
AT-rich interactive domain-containing protein 1A OS=Homo sapiens GN=ARID1A PE=1 SV=3	sp|O14497|ARI1A_HUMAN	242	0	10	0	0	0	20	0	7
V-type proton ATPase subunit S1 OS=Homo sapiens GN=ATP6AP1 PE=1 SV=2	sp|Q15904|VAS1_HUMAN	52	0	5	0	6	0	11	0	4
Coiled-coil domain-containing protein 177 OS=Homo sapiens GN=CCDC177 PE=2 SV=3	sp|Q9NQR7|CC177_HUMAN	80	0	0	0	2	0	0	0	0
Caprin-1 OS=Homo sapiens GN=CAPRIN1 PE=1 SV=2	sp|Q14444|CAPR1_HUMAN	78	0	6	0	8	0	9	0	18
V-type proton ATPase subunit E 1 OS=Homo sapiens GN=ATP6V1E1 PE=1 SV=1	sp|P36543|VATE1_HUMAN	26	2	15	0	11	2	15	0	8
Envelope glycoprotein M OS=Human herpesvirus 1 (strain 17) GN=gM PE=3 SV=1	sp|P04288|GM_HHV11	51	0	10	0	0	0	10	0	7
COUP transcription factor 2 OS=Homo sapiens GN=NR2F2 PE=1 SV=1	sp|P24468|COT2_HUMAN	46	0	9	0	3	0	9	0	14
Annexin A5 OS=Homo sapiens GN=ANXA5 PE=1 SV=2	sp|P08758|ANXA5_HUMAN	36	0	3	0	5	0	19	0	9
Mucin-5B OS=Homo sapiens GN=MUC5B PE=1 SV=3	sp|Q9HC84|MUC5B_HUMAN	596	0	50	2	0	0	0	0	0
Thyroid hormone receptor-associated protein 3 OS=Homo sapiens GN=THRAP3 PE=1 SV=2	sp|Q9Y2W1|TR150_HUMAN	109	0	8	0	0	0	10	0	2
Phosphatidylinositol-binding clathrin assembly protein OS=Homo sapiens GN=PICALM PE=1 SV=2	sp|Q13492|PICAL_HUMAN	71	3	2	0	8	6	0	0	2
40S ribosomal protein S24 OS=Homo sapiens GN=RPS24 PE=1 SV=1	sp|P62847|RS24_HUMAN	15	0	12	0	6	2	8	0	4
Mediator of RNA polymerase II transcription subunit 17 OS=Homo sapiens GN=MED17 PE=1 SV=2	sp|Q9NVC6|MED17_HUMAN	73	0	3	0	5	0	5	0	21
60S ribosomal protein L37a OS=Homo sapiens GN=RPL37A PE=1 SV=2	sp|P61513|RL37A_HUMAN	10	3	6	3	7	4	10	0	4
Utrophin OS=Homo sapiens GN=UTRN PE=1 SV=2	sp|P46939|UTRO_HUMAN	394	0	2	0	2	0	19	0	2
Sister chromatid cohesion protein PDS5 homolog B OS=Homo sapiens GN=PDS5B PE=1 SV=1	sp|Q9NTI5|PDS5B_HUMAN	165	0	7	0	0	0	14	0	5
V-type proton ATPase subunit C 1 OS=Homo sapiens GN=ATP6V1C1 PE=1 SV=4	sp|P21283|VATC1_HUMAN	44	0	9	0	4	2	21	0	8
26S protease regulatory subunit 7 OS=Homo sapiens GN=PSMC2 PE=1 SV=3	sp|P35998|PRS7_HUMAN	49	0	0	0	8	0	11	0	12
Serine/threonine-protein phosphatase PP1-beta catalytic subunit OS=Homo sapiens GN=PPP1CB PE=1 SV=3	sp|P62140|PP1B_HUMAN	37	0	15	0	4	0	12	0	9
Calponin-2 OS=Homo sapiens GN=CNN2 PE=1 SV=4	sp|Q99439|CNN2_HUMAN	34	0	0	0	0	0	4	0	0
60S ribosomal protein L35 OS=Homo sapiens GN=RPL35 PE=1 SV=2	sp|P42766|RL35_HUMAN	15	0	9	0	6	2	11	0	3
General transcription factor 3C polypeptide 1 OS=Homo sapiens GN=GTF3C1 PE=1 SV=4	sp|Q12789|TF3C1_HUMAN	239	0	9	0	0	0	17	0	16
Paired amphipathic helix protein Sin3a OS=Homo sapiens GN=SIN3A PE=1 SV=2	sp|Q96ST3|SIN3A_HUMAN	145	0	3	0	0	0	14	0	15
Enhancer of rudimentary homolog OS=Homo sapiens GN=ERH PE=1 SV=1	sp|P84090|ERH_HUMAN	12	0	13	0	3	0	14	0	8
Serine/threonine-protein phosphatase PGAM5, mitochondrial OS=Homo sapiens GN=PGAM5 PE=1 SV=2	sp|Q96HS1|PGAM5_HUMAN	32	0	10	0	11	0	9	0	9
26S proteasome non-ATPase regulatory subunit 13 OS=Homo sapiens GN=PSMD13 PE=1 SV=2	sp|Q9UNM6|PSD13_HUMAN	43	0	5	0	5	3	13	0	10
Unconventional myosin-Ib OS=Homo sapiens GN=MYO1B PE=2 SV=3	sp|O43795|MYO1B_HUMAN	132	0	2	0	0	0	16	0	6
Serine/threonine-protein phosphatase PP1-alpha catalytic subunit OS=Homo sapiens GN=PPP1CA PE=1 SV=1	sp|P62136|PP1A_HUMAN	38	0	8	0	3	0	2	0	9
Lipocalin-1 OS=Homo sapiens GN=LCN1 PE=1 SV=1	sp|P31025|LCN1_HUMAN	19	2	0	2	0	21	3	0	0
Probable ATP-dependent RNA helicase DDX46 OS=Homo sapiens GN=DDX46 PE=1 SV=2	sp|Q7L014|DDX46_HUMAN	117	0	10	0	0	0	10	0	9
U1 small nuclear ribonucleoprotein A OS=Homo sapiens GN=SNRPA PE=1 SV=3	sp|P09012|SNRPA_HUMAN	31	0	9	0	6	0	9	0	9
60S ribosomal protein L32 OS=Homo sapiens GN=RPL32 PE=1 SV=2	sp|P62910|RL32_HUMAN	16	0	10	0	3	0	11	0	5
40S ribosomal protein S15 OS=Homo sapiens GN=RPS15 PE=1 SV=2	sp|P62841|RS15_HUMAN	17	0	9	0	9	0	8	0	9
Cysteine and glycine-rich protein 2 OS=Homo sapiens GN=CSRP2 PE=1 SV=3	sp|Q16527|CSRP2_HUMAN	21	2	6	0	11	0	11	0	8
Signal recognition particle receptor subunit beta OS=Homo sapiens GN=SRPRB PE=1 SV=3	sp|Q9Y5M8|SRPRB_HUMAN	30	0	11	0	6	0	10	0	9
Integrator complex subunit 3 OS=Homo sapiens GN=INTS3 PE=1 SV=1	sp|Q68E01|INT3_HUMAN	118	0	8	0	0	0	5	0	0
Proteasome subunit beta type-5 OS=Homo sapiens GN=PSMB5 PE=1 SV=3	sp|P28074|PSB5_HUMAN	28	2	7	0	10	3	13	0	11
Alpha-2-macroglobulin OS=Homo sapiens GN=A2M PE=1 SV=3	sp|P01023|A2MG_HUMAN	163	0	5	7	5	6	5	0	8
Scaffold attachment factor B2 OS=Homo sapiens GN=SAFB2 PE=1 SV=1	sp|Q14151|SAFB2_HUMAN	107	0	0	0	0	0	0	0	10
Protein S100-A6 OS=Homo sapiens GN=S100A6 PE=1 SV=1	sp|P06703|S10A6_HUMAN	10	2	11	5	2	2	4	2	5
Signal peptidase complex subunit 2 OS=Homo sapiens GN=SPCS2 PE=1 SV=3	sp|Q15005|SPCS2_HUMAN	25	0	9	0	10	3	6	0	5
Proteasome subunit alpha type-4 OS=Homo sapiens GN=PSMA4 PE=1 SV=1	sp|P25789|PSA4_HUMAN	29	0	7	0	8	0	13	0	9
Tropomyosin beta chain OS=Homo sapiens GN=TPM2 PE=1 SV=1	sp|P07951|TPM2_HUMAN	33	6	0	0	0	0	0	5	2
Serine/arginine-rich splicing factor 5 OS=Homo sapiens GN=SRSF5 PE=1 SV=1	sp|Q13243|SRSF5_HUMAN	31	0	2	0	0	0	3	0	4
Eukaryotic translation initiation factor 3 subunit B OS=Homo sapiens GN=EIF3B PE=1 SV=3	sp|P55884|EIF3B_HUMAN	92	0	11	0	0	0	12	0	8
GTP-binding nuclear protein Ran OS=Homo sapiens GN=RAN PE=1 SV=3	sp|P62826|RAN_HUMAN	24	0	7	0	4	0	8	0	8
U4/U6.U5 tri-snRNP-associated protein 2 OS=Homo sapiens GN=USP39 PE=1 SV=2	sp|Q53GS9|SNUT2_HUMAN	65	0	5	0	0	0	7	0	5
26S protease regulatory subunit 6B OS=Homo sapiens GN=PSMC4 PE=1 SV=2	sp|P43686|PRS6B_HUMAN	47	0	3	0	5	0	12	0	9
Sorting and assembly machinery component 50 homolog OS=Homo sapiens GN=SAMM50 PE=1 SV=3	sp|Q9Y512|SAM50_HUMAN	52	0	4	0	8	0	11	0	4
Coronin-1B OS=Homo sapiens GN=CORO1B PE=1 SV=1	sp|Q9BR76|COR1B_HUMAN	54	0	3	0	8	0	10	0	4
Surfeit locus protein 4 OS=Homo sapiens GN=SURF4 PE=1 SV=3	sp|O15260|SURF4_HUMAN	30	0	0	0	0	0	22	0	0
Myosin light polypeptide 6 OS=Homo sapiens GN=MYL6 PE=1 SV=2	sp|P60660|MYL6_HUMAN	17	0	10	0	6	0	7	0	8
RNA polymerase-associated protein CTR9 homolog OS=Homo sapiens GN=CTR9 PE=1 SV=1	sp|Q6PD62|CTR9_HUMAN	134	0	3	0	0	0	0	0	0
Collagen triple helix repeat-containing protein 1 OS=Homo sapiens GN=CTHRC1 PE=1 SV=1	sp|Q96CG8|CTHR1_HUMAN	26	0	6	0	4	2	6	0	7
Peptidyl-prolyl cis-trans isomerase H OS=Homo sapiens GN=PPIH PE=1 SV=1	sp|O43447|PPIH_HUMAN	19	0	0	0	2	0	4	0	4
Lysophospholipid acyltransferase 7 OS=Homo sapiens GN=MBOAT7 PE=1 SV=2	sp|Q96N66|MBOA7_HUMAN	53	0	8	0	0	0	12	0	2
Cytochrome c oxidase subunit 2 OS=Homo sapiens GN=MT-CO2 PE=1 SV=1	sp|P00403|COX2_HUMAN	26	2	3	3	7	3	6	0	6
Magnesium transporter protein 1 OS=Homo sapiens GN=MAGT1 PE=1 SV=1	sp|Q9H0U3|MAGT1_HUMAN	38	0	9	0	2	0	8	0	5
TFIIH basal transcription factor complex helicase XPB subunit OS=Homo sapiens GN=ERCC3 PE=1 SV=1	sp|P19447|ERCC3_HUMAN	89	0	17	0	0	0	6	0	8
Transcription elongation factor SPT6 OS=Homo sapiens GN=SUPT6H PE=1 SV=2	sp|Q7KZ85|SPT6H_HUMAN	199	0	2	0	0	0	9	0	13
ATP-citrate synthase OS=Homo sapiens GN=ACLY PE=1 SV=3	sp|P53396|ACLY_HUMAN	121	0	0	0	6	0	19	0	5
Tropomyosin alpha-3 chain OS=Homo sapiens GN=TPM3 PE=1 SV=1	sp|P06753|TPM3_HUMAN	33	0	0	0	0	0	6	0	0
THO complex subunit 4 OS=Homo sapiens GN=ALYREF PE=1 SV=3	sp|Q86V81|THOC4_HUMAN	27	2	6	0	6	0	7	0	9
Actin-like protein 6A OS=Homo sapiens GN=ACTL6A PE=1 SV=1	sp|O96019|ACL6A_HUMAN	47	0	6	0	2	0	4	0	6
Ribosomal biogenesis protein LAS1L OS=Homo sapiens GN=LAS1L PE=1 SV=2	sp|Q9Y4W2|LAS1L_HUMAN	83	0	5	0	5	0	9	0	16
Proteasome subunit alpha type-3 OS=Homo sapiens GN=PSMA3 PE=1 SV=2	sp|P25788|PSA3_HUMAN	28	0	4	0	9	0	7	0	10
Transgelin OS=Homo sapiens GN=TAGLN PE=1 SV=4	sp|Q01995|TAGL_HUMAN	23	2	4	0	7	3	9	0	8
Cofilin-2 OS=Homo sapiens GN=CFL2 PE=1 SV=1	sp|Q9Y281|COF2_HUMAN	19	0	5	0	5	0	0	0	4
Catalase OS=Homo sapiens GN=CAT PE=1 SV=3	sp|P04040|CATA_HUMAN	60	7	0	3	0	3	0	2	0
Nexilin OS=Homo sapiens GN=NEXN PE=1 SV=1	sp|Q0ZGT2|NEXN_HUMAN	81	0	3	0	3	0	5	0	8
Band 4.1-like protein 2 OS=Homo sapiens GN=EPB41L2 PE=1 SV=1	sp|O43491|E41L2_HUMAN	113	0	0	0	2	0	6	0	2
Mediator of RNA polymerase II transcription subunit 1 OS=Homo sapiens GN=MED1 PE=1 SV=4	sp|Q15648|MED1_HUMAN	168	0	4	0	0	0	7	0	4
Triplex capsid protein VP19C OS=Human herpesvirus 1 (strain 17) GN=UL38 PE=1 SV=1	sp|P32888|VP19_HHV11	50	0	11	0	0	0	5	0	2
Apoptosis inhibitor 5 OS=Homo sapiens GN=API5 PE=1 SV=3	sp|Q9BZZ5|API5_HUMAN	59	0	8	0	3	0	5	0	4
Paraspeckle component 1 OS=Homo sapiens GN=PSPC1 PE=1 SV=1	sp|Q8WXF1|PSPC1_HUMAN	59	0	6	0	0	0	4	0	0
Cell division cycle 5-like protein OS=Homo sapiens GN=CDC5L PE=1 SV=2	sp|Q99459|CDC5L_HUMAN	92	0	3	0	2	0	10	0	8
Calnexin OS=Homo sapiens GN=CANX PE=1 SV=2	sp|P27824|CALX_HUMAN	68	0	4	0	0	0	12	0	3
Sorting nexin-18 OS=Homo sapiens GN=SNX18 PE=1 SV=2	sp|Q96RF0|SNX18_HUMAN	69	0	0	0	0	0	7	0	0
Phenylalanine--tRNA ligase alpha subunit OS=Homo sapiens GN=FARSA PE=1 SV=3	sp|Q9Y285|SYFA_HUMAN	58	0	6	0	0	0	3	0	5
Prolyl 3-hydroxylase 1 OS=Homo sapiens GN=LEPRE1 PE=1 SV=2	sp|Q32P28|P3H1_HUMAN	83	0	14	0	4	0	8	0	7
General transcription factor 3C polypeptide 4 OS=Homo sapiens GN=GTF3C4 PE=1 SV=2	sp|Q9UKN8|TF3C4_HUMAN	92	0	3	0	0	0	8	0	5
Protein NipSnap homolog 1 OS=Homo sapiens GN=NIPSNAP1 PE=1 SV=1	sp|Q9BPW8|NIPS1_HUMAN	33	0	3	0	4	0	6	0	5
Tumor suppressor p53-binding protein 1 OS=Homo sapiens GN=TP53BP1 PE=1 SV=2	sp|Q12888|TP53B_HUMAN	214	0	0	0	2	0	8	0	7
Septin-2 OS=Homo sapiens GN=SEPT2 PE=1 SV=1	sp|Q15019|SEPT2_HUMAN	41	0	10	0	3	0	5	0	5
Triplex capsid protein VP23 OS=Human herpesvirus 1 (strain 17) GN=UL18 PE=1 SV=1	sp|P10202|VP23_HHV11	34	0	15	0	0	0	11	0	5
Cornulin OS=Homo sapiens GN=CRNN PE=1 SV=1	sp|Q9UBG3|CRNN_HUMAN	54	0	34	0	0	0	0	0	0
Periplakin OS=Homo sapiens GN=PPL PE=1 SV=4	sp|O60437|PEPL_HUMAN	205	0	31	0	0	0	0	0	0
U4/U6 small nuclear ribonucleoprotein Prp3 OS=Homo sapiens GN=PRPF3 PE=1 SV=2	sp|O43395|PRPF3_HUMAN	78	0	2	0	0	0	7	0	3
Protein disulfide-isomerase A5 OS=Homo sapiens GN=PDIA5 PE=1 SV=1	sp|Q14554|PDIA5_HUMAN	60	0	3	0	3	0	3	0	4
Integrator complex subunit 8 OS=Homo sapiens GN=INTS8 PE=1 SV=1	sp|Q75QN2|INT8_HUMAN	113	0	8	0	0	0	6	0	4
26S proteasome non-ATPase regulatory subunit 8 OS=Homo sapiens GN=PSMD8 PE=1 SV=2	sp|P48556|PSMD8_HUMAN	40	0	6	0	4	0	7	0	8
26S protease regulatory subunit 10B OS=Homo sapiens GN=PSMC6 PE=1 SV=1	sp|P62333|PRS10_HUMAN	44	0	5	0	5	0	10	0	9
Galectin-7 OS=Homo sapiens GN=LGALS7 PE=1 SV=2	sp|P47929|LEG7_HUMAN	15	2	7	5	0	0	0	0	0
Multidrug resistance-associated protein 4 OS=Homo sapiens GN=ABCC4 PE=1 SV=3	sp|O15439|MRP4_HUMAN	150	0	12	0	4	0	3	0	3
Zymogen granule protein 16 homolog B OS=Homo sapiens GN=ZG16B PE=1 SV=3	sp|Q96DA0|ZG16B_HUMAN	23	0	13	3	0	0	0	0	0
V-type proton ATPase subunit H OS=Homo sapiens GN=ATP6V1H PE=1 SV=1	sp|Q9UI12|VATH_HUMAN	56	0	2	0	2	0	7	0	3
26S proteasome non-ATPase regulatory subunit 12 OS=Homo sapiens GN=PSMD12 PE=1 SV=3	sp|O00232|PSD12_HUMAN	53	0	0	0	3	0	8	0	4
THO complex subunit 1 OS=Homo sapiens GN=THOC1 PE=1 SV=1	sp|Q96FV9|THOC1_HUMAN	76	0	4	0	0	0	6	0	6
60S ribosomal protein L38 OS=Homo sapiens GN=RPL38 PE=1 SV=2	sp|P63173|RL38_HUMAN	8	0	7	0	6	3	10	0	6
Guanine nucleotide-binding protein G(s) subunit alpha isoforms XLas OS=Homo sapiens GN=GNAS PE=1 SV=2	sp|Q5JWF2|GNAS1_HUMAN	111	0	4	0	0	0	2	0	0
Putative 40S ribosomal protein S26-like 1 OS=Homo sapiens GN=RPS26P11 PE=5 SV=1	sp|Q5JNZ5|RS26L_HUMAN	13	0	7	0	2	0	7	0	3
Nidogen-2 OS=Homo sapiens GN=NID2 PE=1 SV=3	sp|Q14112|NID2_HUMAN	151	0	2	0	0	0	14	0	6
Aspartate--tRNA ligase, cytoplasmic OS=Homo sapiens GN=DARS PE=1 SV=2	sp|P14868|SYDC_HUMAN	57	0	8	0	4	0	7	0	6
Eukaryotic translation initiation factor 3 subunit E OS=Homo sapiens GN=EIF3E PE=1 SV=1	sp|P60228|EIF3E_HUMAN	52	0	7	0	0	0	6	0	3
TFIIH basal transcription factor complex helicase XPD subunit OS=Homo sapiens GN=ERCC2 PE=1 SV=1	sp|P18074|ERCC2_HUMAN	87	0	5	0	0	0	6	0	6
Proteasome subunit alpha type-7 OS=Homo sapiens GN=PSMA7 PE=1 SV=1	sp|O14818|PSA7_HUMAN	28	0	3	0	3	0	7	0	6
T-complex protein 1 subunit gamma OS=Homo sapiens GN=CCT3 PE=1 SV=4	sp|P49368|TCPG_HUMAN	61	0	4	0	0	0	12	0	3
Galectin-3 OS=Homo sapiens GN=LGALS3 PE=1 SV=5	sp|P17931|LEG3_HUMAN	26	0	5	0	6	0	12	0	7
Poly(U)-binding-splicing factor PUF60 OS=Homo sapiens GN=PUF60 PE=1 SV=1	sp|Q9UHX1|PUF60_HUMAN	60	0	8	0	0	0	9	0	7
Nuclease-sensitive element-binding protein 1 OS=Homo sapiens GN=YBX1 PE=1 SV=3	sp|P67809|YBOX1_HUMAN	36	0	5	0	2	0	7	0	6
Glycylpeptide N-tetradecanoyltransferase 1 OS=Homo sapiens GN=NMT1 PE=1 SV=2	sp|P30419|NMT1_HUMAN	57	0	6	0	0	0	5	0	2
Plasminogen activator inhibitor 1 OS=Homo sapiens GN=SERPINE1 PE=1 SV=1	sp|P05121|PAI1_HUMAN	45	0	2	0	3	0	5	0	5
Pyrroline-5-carboxylate reductase 1, mitochondrial OS=Homo sapiens GN=PYCR1 PE=1 SV=2	sp|P32322|P5CR1_HUMAN	33	0	4	0	4	0	11	0	4
THO complex subunit 6 homolog OS=Homo sapiens GN=THOC6 PE=1 SV=1	sp|Q86W42|THOC6_HUMAN	38	0	4	0	3	0	9	0	8
Dolichyl-diphosphooligosaccharide--protein glycosyltransferase subunit STT3B OS=Homo sapiens GN=STT3B PE=1 SV=1	sp|Q8TCJ2|STT3B_HUMAN	94	0	5	0	0	0	11	0	4
Nipped-B-like protein OS=Homo sapiens GN=NIPBL PE=1 SV=2	sp|Q6KC79|NIPBL_HUMAN	316	0	0	0	0	0	2	0	0
Alpha-globin transcription factor CP2 OS=Homo sapiens GN=TFCP2 PE=1 SV=2	sp|Q12800|TFCP2_HUMAN	57	0	0	0	0	0	2	0	3
Bifunctional polynucleotide phosphatase/kinase OS=Homo sapiens GN=PNKP PE=1 SV=1	sp|Q96T60|PNKP_HUMAN	57	0	7	0	3	0	7	0	6
Very-long-chain (3R)-3-hydroxyacyl-[acyl-carrier protein] dehydratase 3 OS=Homo sapiens GN=PTPLAD1 PE=1 SV=2	sp|Q9P035|HACD3_HUMAN	43	0	0	0	0	0	6	0	4
Transient receptor potential cation channel subfamily A member 1 OS=Homo sapiens GN=TRPA1 PE=2 SV=3	sp|O75762|TRPA1_HUMAN	128	0	2	0	0	0	4	0	4
Plasminogen activator inhibitor 1 RNA-binding protein OS=Homo sapiens GN=SERBP1 PE=1 SV=2	sp|Q8NC51|PAIRB_HUMAN	45	0	9	0	2	0	4	0	2
60S ribosomal protein L36 OS=Homo sapiens GN=RPL36 PE=1 SV=3	sp|Q9Y3U8|RL36_HUMAN	12	0	8	0	0	0	6	0	0
U2 snRNP-associated SURP motif-containing protein OS=Homo sapiens GN=U2SURP PE=1 SV=2	sp|O15042|SR140_HUMAN	118	0	2	0	0	0	5	0	2
Lamina-associated polypeptide 2, isoforms beta/gamma OS=Homo sapiens GN=TMPO PE=1 SV=2	sp|P42167|LAP2B_HUMAN	51	0	5	0	0	0	11	0	2
ER membrane protein complex subunit 1 OS=Homo sapiens GN=EMC1 PE=1 SV=1	sp|Q8N766|EMC1_HUMAN	112	0	5	0	2	0	3	0	2
General transcription factor 3C polypeptide 2 OS=Homo sapiens GN=GTF3C2 PE=1 SV=2	sp|Q8WUA4|TF3C2_HUMAN	101	0	9	0	0	0	4	0	6
Cohesin subunit SA-2 OS=Homo sapiens GN=STAG2 PE=1 SV=3	sp|Q8N3U4|STAG2_HUMAN	141	0	7	0	0	0	7	0	4
Cytoplasmic dynein 1 heavy chain 1 OS=Homo sapiens GN=DYNC1H1 PE=1 SV=5	sp|Q14204|DYHC1_HUMAN	532	0	0	0	0	0	13	0	0
SWI/SNF-related matrix-associated actin-dependent regulator of chromatin subfamily D member 2 OS=Homo sapiens GN=SMARCD2 PE=1 SV=3	sp|Q92925|SMRD2_HUMAN	59	0	0	0	0	0	3	0	0
Actin-related protein 3 OS=Homo sapiens GN=ACTR3 PE=1 SV=3	sp|P61158|ARP3_HUMAN	47	0	6	0	7	0	9	0	2
Core histone macro-H2A.2 OS=Homo sapiens GN=H2AFY2 PE=1 SV=3	sp|Q9P0M6|H2AW_HUMAN	40	0	0	0	0	0	8	0	0
40S ribosomal protein S12 OS=Homo sapiens GN=RPS12 PE=1 SV=3	sp|P25398|RS12_HUMAN	15	0	5	0	0	0	4	0	3
Extended synaptotagmin-1 OS=Homo sapiens GN=ESYT1 PE=1 SV=1	sp|Q9BSJ8|ESYT1_HUMAN	123	0	0	0	2	0	6	0	2
WD repeat-containing protein 1 OS=Homo sapiens GN=WDR1 PE=1 SV=4	sp|O75083|WDR1_HUMAN	66	0	0	0	4	0	2	0	2
Probable cation-transporting ATPase 13A1 OS=Homo sapiens GN=ATP13A1 PE=1 SV=2	sp|Q9HD20|AT131_HUMAN	133	0	4	0	0	0	5	0	2
Eukaryotic translation initiation factor 3 subunit C OS=Homo sapiens GN=EIF3C PE=1 SV=1	sp|Q99613|EIF3C_HUMAN	105	0	6	0	0	0	7	0	2
Bcl-2-associated transcription factor 1 OS=Homo sapiens GN=BCLAF1 PE=1 SV=2	sp|Q9NYF8|BCLF1_HUMAN	106	0	0	0	0	0	4	0	0
Methionine--tRNA ligase, cytoplasmic OS=Homo sapiens GN=MARS PE=1 SV=2	sp|P56192|SYMC_HUMAN	101	0	3	0	5	0	9	0	5
FERM, RhoGEF and pleckstrin domain-containing protein 1 OS=Homo sapiens GN=FARP1 PE=1 SV=1	sp|Q9Y4F1|FARP1_HUMAN	119	0	10	0	0	0	3	0	2
Translocon-associated protein subunit delta OS=Homo sapiens GN=SSR4 PE=1 SV=1	sp|P51571|SSRD_HUMAN	19	0	8	0	5	0	7	0	3
U5 small nuclear ribonucleoprotein 40 protein OS=Homo sapiens GN=SNRNP40 PE=1 SV=1	sp|Q96DI7|SNR40_HUMAN	39	0	6	0	3	0	6	0	5
Probable DNA dC->dU-editing enzyme APOBEC-3C OS=Homo sapiens GN=APOBEC3C PE=1 SV=2	sp|Q9NRW3|ABC3C_HUMAN	23	0	6	0	0	0	6	0	4
Small proline-rich protein 3 OS=Homo sapiens GN=SPRR3 PE=1 SV=2	sp|Q9UBC9|SPRR3_HUMAN	18	0	26	0	0	0	0	0	0
Transgelin-2 OS=Homo sapiens GN=TAGLN2 PE=1 SV=3	sp|P37802|TAGL2_HUMAN	22	0	4	0	7	0	10	0	8
Alpha-amylase 1 OS=Homo sapiens GN=AMY1A PE=1 SV=2	sp|P04745|AMY1_HUMAN	58	0	19	3	2	0	0	0	0
Mediator of RNA polymerase II transcription subunit 20 OS=Homo sapiens GN=MED20 PE=1 SV=1	sp|Q9H944|MED20_HUMAN	23	0	7	0	4	0	10	0	8
Desmocollin-3 OS=Homo sapiens GN=DSC3 PE=1 SV=3	sp|Q14574|DSC3_HUMAN	100	0	3	0	0	0	0	0	0
THO complex subunit 5 homolog OS=Homo sapiens GN=THOC5 PE=1 SV=2	sp|Q13769|THOC5_HUMAN	79	0	4	0	0	0	3	0	8
Vascular endothelial zinc finger 1 OS=Homo sapiens GN=VEZF1 PE=1 SV=2	sp|Q14119|VEZF1_HUMAN	57	0	3	0	0	0	2	0	0
Envelope glycoprotein E OS=Human herpesvirus 1 (strain 17) GN=gE PE=1 SV=1	sp|P04488|GE_HHV11	59	0	9	0	0	0	4	0	6
Proteasome subunit beta type-6 OS=Homo sapiens GN=PSMB6 PE=1 SV=4	sp|P28072|PSB6_HUMAN	25	2	3	2	6	2	8	0	5
Serine/threonine-protein kinase PRP4 homolog OS=Homo sapiens GN=PRPF4B PE=1 SV=3	sp|Q13523|PRP4B_HUMAN	117	0	0	0	0	0	2	0	2
Coatomer subunit alpha OS=Homo sapiens GN=COPA PE=1 SV=2	sp|P53621|COPA_HUMAN	138	0	0	0	0	0	9	0	3
Serine beta-lactamase-like protein LACTB, mitochondrial OS=Homo sapiens GN=LACTB PE=1 SV=2	sp|P83111|LACTB_HUMAN	61	0	5	0	5	0	6	0	7
BAG family molecular chaperone regulator 2 OS=Homo sapiens GN=BAG2 PE=1 SV=1	sp|O95816|BAG2_HUMAN	24	0	3	0	4	0	7	0	6
Ceruloplasmin OS=Homo sapiens GN=CP PE=1 SV=1	sp|P00450|CERU_HUMAN	122	7	0	0	0	2	0	2	0
Integrator complex subunit 2 OS=Homo sapiens GN=INTS2 PE=1 SV=2	sp|Q9H0H0|INT2_HUMAN	134	0	0	0	0	0	3	0	2
Triple functional domain protein OS=Homo sapiens GN=TRIO PE=1 SV=2	sp|O75962|TRIO_HUMAN	347	0	0	0	0	0	2	0	0
60S ribosomal protein L36a-like OS=Homo sapiens GN=RPL36AL PE=1 SV=3	sp|Q969Q0|RL36L_HUMAN	12	0	4	0	4	0	4	0	2
Talin-1 OS=Homo sapiens GN=TLN1 PE=1 SV=3	sp|Q9Y490|TLN1_HUMAN	270	0	0	0	0	0	17	0	0
Host cell factor 1 OS=Homo sapiens GN=HCFC1 PE=1 SV=2	sp|P51610|HCFC1_HUMAN	209	0	0	0	0	0	6	0	10
LEM domain-containing protein 2 OS=Homo sapiens GN=LEMD2 PE=1 SV=1	sp|Q8NC56|LEMD2_HUMAN	57	0	3	0	2	0	15	0	4
THO complex subunit 3 OS=Homo sapiens GN=THOC3 PE=1 SV=1	sp|Q96J01|THOC3_HUMAN	39	0	5	0	2	0	2	0	7
Apoptosis-inducing factor 1, mitochondrial OS=Homo sapiens GN=AIFM1 PE=1 SV=1	sp|O95831|AIFM1_HUMAN	67	0	2	0	0	0	2	0	0
U4/U6 small nuclear ribonucleoprotein Prp31 OS=Homo sapiens GN=PRPF31 PE=1 SV=2	sp|Q8WWY3|PRP31_HUMAN	55	0	5	0	3	0	8	0	6
Eukaryotic translation initiation factor 3 subunit L OS=Homo sapiens GN=EIF3L PE=1 SV=1	sp|Q9Y262|EIF3L_HUMAN	67	0	7	0	0	0	7	0	3
T-complex protein 1 subunit theta OS=Homo sapiens GN=CCT8 PE=1 SV=4	sp|P50990|TCPQ_HUMAN	60	0	5	0	3	0	9	0	4
Serine protease 33 OS=Homo sapiens GN=PRSS33 PE=1 SV=3	sp|Q8NF86|PRS33_HUMAN	30	0	0	0	0	0	0	0	6
Vinculin OS=Homo sapiens GN=VCL PE=1 SV=4	sp|P18206|VINC_HUMAN	124	0	0	3	9	0	0	0	3
Mothers against decapentaplegic homolog 3 OS=Homo sapiens GN=SMAD3 PE=1 SV=1	sp|P84022|SMAD3_HUMAN	48	0	9	0	0	0	4	0	5
Retinoblastoma-binding protein 5 OS=Homo sapiens GN=RBBP5 PE=1 SV=2	sp|Q15291|RBBP5_HUMAN	59	0	6	0	0	0	3	0	9
Integrator complex subunit 11 OS=Homo sapiens GN=CPSF3L PE=1 SV=2	sp|Q5TA45|INT11_HUMAN	68	0	5	0	0	0	2	0	2
T-complex protein 1 subunit eta OS=Homo sapiens GN=CCT7 PE=1 SV=2	sp|Q99832|TCPH_HUMAN	59	0	3	0	4	0	8	0	5
Actin-related protein 2 OS=Homo sapiens GN=ACTR2 PE=1 SV=1	sp|P61160|ARP2_HUMAN	45	0	2	0	2	0	5	0	2
Envoplakin OS=Homo sapiens GN=EVPL PE=1 SV=3	sp|Q92817|EVPL_HUMAN	232	0	20	0	0	0	0	0	0
Unconventional myosin-XV OS=Homo sapiens GN=MYO15A PE=1 SV=2	sp|Q9UKN7|MYO15_HUMAN	395	0	0	0	2	0	0	0	0
E3 ubiquitin/ISG15 ligase TRIM25 OS=Homo sapiens GN=TRIM25 PE=1 SV=2	sp|Q14258|TRI25_HUMAN	71	0	2	0	0	0	0	0	2
Nuclear pore complex protein Nup98-Nup96 OS=Homo sapiens GN=NUP98 PE=1 SV=4	sp|P52948|NUP98_HUMAN	198	0	0	0	2	0	0	0	0
Very-long-chain enoyl-CoA reductase OS=Homo sapiens GN=TECR PE=1 SV=1	sp|Q9NZ01|TECR_HUMAN	36	0	4	0	2	0	7	0	0
Zinc finger E-box-binding homeobox 1 OS=Homo sapiens GN=ZEB1 PE=1 SV=2	sp|P37275|ZEB1_HUMAN	124	0	0	0	0	0	9	0	7
Importin subunit beta-1 OS=Homo sapiens GN=KPNB1 PE=1 SV=2	sp|Q14974|IMB1_HUMAN	97	0	0	0	5	0	6	0	3
40S ribosomal protein S27 OS=Homo sapiens GN=RPS27 PE=1 SV=3	sp|P42677|RS27_HUMAN	9	0	7	0	4	0	6	0	3
Eukaryotic translation initiation factor 2 subunit 2 OS=Homo sapiens GN=EIF2S2 PE=1 SV=2	sp|P20042|IF2B_HUMAN	38	0	2	0	0	0	3	0	0
Activating signal cointegrator 1 complex subunit 3 OS=Homo sapiens GN=ASCC3 PE=1 SV=3	sp|Q8N3C0|ASCC3_HUMAN	251	0	0	0	0	0	18	0	2
Chloride intracellular channel protein 1 OS=Homo sapiens GN=CLIC1 PE=1 SV=4	sp|O00299|CLIC1_HUMAN	27	0	3	0	3	0	8	0	3
NADH-ubiquinone oxidoreductase 75 subunit, mitochondrial OS=Homo sapiens GN=NDUFS1 PE=1 SV=3	sp|P28331|NDUS1_HUMAN	79	0	2	0	5	0	5	0	4
U2 small nuclear ribonucleoprotein B'' OS=Homo sapiens GN=SNRPB2 PE=1 SV=1	sp|P08579|RU2B_HUMAN	25	0	5	0	3	0	4	0	0
Probable glutathione peroxidase 8 OS=Homo sapiens GN=GPX8 PE=1 SV=2	sp|Q8TED1|GPX8_HUMAN	24	0	7	0	4	0	6	0	7
Vesicle-associated membrane protein-associated protein B/C OS=Homo sapiens GN=VAPB PE=1 SV=3	sp|O95292|VAPB_HUMAN	27	0	9	0	4	0	7	0	7
RNA-binding motif, single-stranded-interacting protein 2 OS=Homo sapiens GN=RBMS2 PE=1 SV=1	sp|Q15434|RBMS2_HUMAN	44	0	0	0	3	0	2	0	0
Cleavage and polyadenylation specificity factor subunit 5 OS=Homo sapiens GN=NUDT21 PE=1 SV=1	sp|O43809|CPSF5_HUMAN	26	0	5	0	2	0	5	0	4
Dynein light chain 1, cytoplasmic OS=Homo sapiens GN=DYNLL1 PE=1 SV=1	sp|P63167|DYL1_HUMAN	10	0	12	0	5	0	10	0	5
Tyrosine--tRNA ligase, cytoplasmic OS=Homo sapiens GN=YARS PE=1 SV=4	sp|P54577|SYYC_HUMAN	59	0	4	0	0	0	9	0	5
26S proteasome non-ATPase regulatory subunit 6 OS=Homo sapiens GN=PSMD6 PE=1 SV=1	sp|Q15008|PSMD6_HUMAN	46	0	0	0	2	0	9	0	5
Apolipoprotein D OS=Homo sapiens GN=APOD PE=1 SV=1	sp|P05090|APOD_HUMAN	21	0	0	4	0	0	0	6	0
Cohesin subunit SA-1 OS=Homo sapiens GN=STAG1 PE=1 SV=3	sp|Q8WVM7|STAG1_HUMAN	144	0	3	0	0	0	7	0	3
SWI/SNF-related matrix-associated actin-dependent regulator of chromatin subfamily B member 1 OS=Homo sapiens GN=SMARCB1 PE=1 SV=2	sp|Q12824|SNF5_HUMAN	44	0	5	0	0	0	7	0	4
Tricarboxylate transport protein, mitochondrial OS=Homo sapiens GN=SLC25A1 PE=1 SV=2	sp|P53007|TXTP_HUMAN	34	0	5	0	0	0	14	0	4
Cartilage-associated protein OS=Homo sapiens GN=CRTAP PE=1 SV=1	sp|O75718|CRTAP_HUMAN	47	0	6	0	3	0	6	0	3
WD repeat-containing protein 5 OS=Homo sapiens GN=WDR5 PE=1 SV=1	sp|P61964|WDR5_HUMAN	37	0	6	0	2	0	7	0	5
Serotransferrin OS=Homo sapiens GN=TF PE=1 SV=3	sp|P02787|TRFE_HUMAN	77	0	0	27	0	0	0	0	0
Polyadenylate-binding protein 2 OS=Homo sapiens GN=PABPN1 PE=1 SV=3	sp|Q86U42|PABP2_HUMAN	33	0	2	0	0	0	2	0	2
Superkiller viralicidic activity 2-like 2 OS=Homo sapiens GN=SKIV2L2 PE=1 SV=3	sp|P42285|SK2L2_HUMAN	118	0	0	0	0	0	4	0	6
Gasdermin-A OS=Homo sapiens GN=GSDMA PE=2 SV=4	sp|Q96QA5|GSDMA_HUMAN	49	0	0	0	0	4	0	0	0
Urea transporter 1 OS=Homo sapiens GN=SLC14A1 PE=2 SV=2	sp|Q13336|UT1_HUMAN	43	0	2	0	0	0	2	0	0
Microtubule-associated protein 4 OS=Homo sapiens GN=MAP4 PE=1 SV=3	sp|P27816|MAP4_HUMAN	121	0	10	0	0	0	5	0	3
Dolichyl-diphosphooligosaccharide--protein glycosyltransferase subunit DAD1 OS=Homo sapiens GN=DAD1 PE=1 SV=3	sp|P61803|DAD1_HUMAN	12	0	4	0	2	0	4	0	3
DBH-like monooxygenase protein 1 OS=Homo sapiens GN=MOXD1 PE=2 SV=1	sp|Q6UVY6|MOXD1_HUMAN	70	0	3	0	0	0	5	0	5
Eukaryotic translation initiation factor 4 gamma 1 OS=Homo sapiens GN=EIF4G1 PE=1 SV=4	sp|Q04637|IF4G1_HUMAN	175	0	0	0	0	0	7	0	7
Integrator complex subunit 6 OS=Homo sapiens GN=INTS6 PE=1 SV=1	sp|Q9UL03|INT6_HUMAN	100	0	3	0	0	0	2	0	6
Multidrug resistance-associated protein 1 OS=Homo sapiens GN=ABCC1 PE=1 SV=3	sp|P33527|MRP1_HUMAN	172	0	4	0	3	0	10	0	0
Centromere-associated protein E OS=Homo sapiens GN=CENPE PE=1 SV=2	sp|Q02224|CENPE_HUMAN	316	0	3	0	0	0	0	0	0
Actin-related protein 2/3 complex subunit 4 OS=Homo sapiens GN=ARPC4 PE=1 SV=3	sp|P59998|ARPC4_HUMAN	20	0	0	0	6	0	8	0	2
40S ribosomal protein S21 OS=Homo sapiens GN=RPS21 PE=1 SV=1	sp|P63220|RS21_HUMAN	9	0	5	0	2	0	7	0	4
Serine/threonine-protein phosphatase 2A 65 regulatory subunit A alpha isoform OS=Homo sapiens GN=PPP2R1A PE=1 SV=4	sp|P30153|2AAA_HUMAN	65	0	8	0	2	0	5	0	3
Protein NipSnap homolog 2 OS=Homo sapiens GN=GBAS PE=1 SV=1	sp|O75323|NIPS2_HUMAN	34	0	0	0	4	0	3	0	0
Polymeric immunoglobulin receptor OS=Homo sapiens GN=PIGR PE=1 SV=4	sp|P01833|PIGR_HUMAN	83	2	20	0	0	0	0	0	0
Proteasome subunit alpha type-6 OS=Homo sapiens GN=PSMA6 PE=1 SV=1	sp|P60900|PSA6_HUMAN	27	0	3	0	4	0	10	0	7
Regulator of nonsense transcripts 1 OS=Homo sapiens GN=UPF1 PE=1 SV=2	sp|Q92900|RENT1_HUMAN	124	0	2	0	0	0	6	0	4
Cleavage stimulation factor subunit 3 OS=Homo sapiens GN=CSTF3 PE=1 SV=1	sp|Q12996|CSTF3_HUMAN	83	0	8	0	2	0	5	0	5
Casein kinase II subunit alpha' OS=Homo sapiens GN=CSNK2A2 PE=1 SV=1	sp|P19784|CSK22_HUMAN	41	0	3	0	3	0	2	0	3
Eukaryotic translation initiation factor 3 subunit H OS=Homo sapiens GN=EIF3H PE=1 SV=1	sp|O15372|EIF3H_HUMAN	40	0	4	0	3	0	6	0	6
Ras GTPase-activating protein-binding protein 1 OS=Homo sapiens GN=G3BP1 PE=1 SV=1	sp|Q13283|G3BP1_HUMAN	52	0	3	0	0	0	3	0	3
Actin-related protein 2/3 complex subunit 2 OS=Homo sapiens GN=ARPC2 PE=1 SV=1	sp|O15144|ARPC2_HUMAN	34	0	2	0	2	0	6	0	3
DnaJ homolog subfamily C member 13 OS=Homo sapiens GN=DNAJC13 PE=1 SV=5	sp|O75165|DJC13_HUMAN	254	0	0	0	0	0	11	0	3
Mediator of RNA polymerase II transcription subunit 25 OS=Homo sapiens GN=MED25 PE=1 SV=2	sp|Q71SY5|MED25_HUMAN	78	0	0	0	2	0	4	0	5
Syntenin-1 OS=Homo sapiens GN=SDCBP PE=1 SV=1	sp|O00560|SDCB1_HUMAN	32	0	6	0	0	0	4	0	3
Actin-related protein 2/3 complex subunit 3 OS=Homo sapiens GN=ARPC3 PE=1 SV=3	sp|O15145|ARPC3_HUMAN	21	0	4	0	4	0	4	0	2
Complement C3 OS=Homo sapiens GN=C3 PE=1 SV=2	sp|P01024|CO3_HUMAN	187	0	0	16	0	0	0	0	0
Regulator of chromosome condensation OS=Homo sapiens GN=RCC1 PE=1 SV=1	sp|P18754|RCC1_HUMAN	45	0	3	0	0	0	6	0	4
Histidine ammonia-lyase OS=Homo sapiens GN=HAL PE=1 SV=1	sp|P42357|HUTH_HUMAN	73	4	0	0	0	3	0	0	0
Serine hydroxymethyltransferase, mitochondrial OS=Homo sapiens GN=SHMT2 PE=1 SV=3	sp|P34897|GLYM_HUMAN	56	0	2	0	0	0	5	0	4
Transcription initiation factor TFIID subunit 5 OS=Homo sapiens GN=TAF5 PE=1 SV=3	sp|Q15542|TAF5_HUMAN	87	0	0	0	3	0	0	0	6
Protein disulfide-isomerase A6 OS=Homo sapiens GN=PDIA6 PE=1 SV=1	sp|Q15084|PDIA6_HUMAN	48	0	2	0	0	0	3	0	2
Integrator complex subunit 10 OS=Homo sapiens GN=INTS10 PE=1 SV=2	sp|Q9NVR2|INT10_HUMAN	82	0	4	0	0	0	5	0	7
Transcriptional repressor protein YY1 OS=Homo sapiens GN=YY1 PE=1 SV=2	sp|P25490|TYY1_HUMAN	45	0	4	0	0	0	6	0	11
26S proteasome non-ATPase regulatory subunit 14 OS=Homo sapiens GN=PSMD14 PE=1 SV=1	sp|O00487|PSDE_HUMAN	35	0	2	0	4	2	5	0	7
Uracil-DNA glycosylase OS=Human herpesvirus 1 (strain 17) GN=UL2 PE=1 SV=1	sp|P10186|UNG_HHV11	36	0	7	0	0	0	2	0	2
Neutrophil elastase OS=Homo sapiens GN=ELANE PE=1 SV=1	sp|P08246|ELNE_HUMAN	29	2	8	4	0	0	0	0	0
Bromodomain adjacent to zinc finger domain protein 1A OS=Homo sapiens GN=BAZ1A PE=1 SV=2	sp|Q9NRL2|BAZ1A_HUMAN	179	0	2	0	0	0	0	0	0
DBIRD complex subunit ZNF326 OS=Homo sapiens GN=ZNF326 PE=1 SV=2	sp|Q5BKZ1|ZN326_HUMAN	66	0	2	0	0	0	4	0	4
Parafibromin OS=Homo sapiens GN=CDC73 PE=1 SV=1	sp|Q6P1J9|CDC73_HUMAN	61	0	5	0	0	0	6	0	6
Alpha-2-macroglobulin-like protein 1 OS=Homo sapiens GN=A2ML1 PE=1 SV=3	sp|A8K2U0|A2ML1_HUMAN	161	0	13	10	0	0	0	0	0
Transcriptional repressor p66-beta OS=Homo sapiens GN=GATAD2B PE=1 SV=1	sp|Q8WXI9|P66B_HUMAN	65	0	3	0	0	0	2	0	3
Translocon-associated protein subunit alpha OS=Homo sapiens GN=SSR1 PE=1 SV=3	sp|P43307|SSRA_HUMAN	32	0	4	0	2	0	4	0	4
T-complex protein 1 subunit beta OS=Homo sapiens GN=CCT2 PE=1 SV=4	sp|P78371|TCPB_HUMAN	57	0	2	0	0	0	2	0	2
Sentrin-specific protease 3 OS=Homo sapiens GN=SENP3 PE=1 SV=2	sp|Q9H4L4|SENP3_HUMAN	65	0	3	0	0	0	2	0	3
Serine/threonine-protein kinase MRCK beta OS=Homo sapiens GN=CDC42BPB PE=1 SV=2	sp|Q9Y5S2|MRCKB_HUMAN	194	0	0	0	0	0	5	0	0
General transcription factor 3C polypeptide 3 OS=Homo sapiens GN=GTF3C3 PE=1 SV=1	sp|Q9Y5Q9|TF3C3_HUMAN	101	0	6	0	0	0	2	0	4
Delta-sarcoglycan OS=Homo sapiens GN=SGCD PE=1 SV=2	sp|Q92629|SGCD_HUMAN	32	0	4	0	2	0	6	0	5
Integrator complex subunit 7 OS=Homo sapiens GN=INTS7 PE=1 SV=1	sp|Q9NVH2|INT7_HUMAN	107	0	5	0	0	0	0	0	3
Proteasome subunit alpha type-2 OS=Homo sapiens GN=PSMA2 PE=1 SV=2	sp|P25787|PSA2_HUMAN	26	0	3	0	3	0	6	0	5
Methyl-CpG-binding domain protein 3 OS=Homo sapiens GN=MBD3 PE=1 SV=1	sp|O95983|MBD3_HUMAN	33	0	5	0	2	0	5	0	5
Glypican-1 OS=Homo sapiens GN=GPC1 PE=1 SV=2	sp|P35052|GPC1_HUMAN	62	0	0	0	0	0	12	0	3
NHP2-like protein 1 OS=Homo sapiens GN=NHP2L1 PE=1 SV=3	sp|P55769|NH2L1_HUMAN	14	0	8	0	0	0	8	0	3
Septin-7 OS=Homo sapiens GN=SEPT7 PE=1 SV=2	sp|Q16181|SEPT7_HUMAN	51	0	6	0	0	0	2	0	0
Thioredoxin OS=Homo sapiens GN=TXN PE=1 SV=3	sp|P10599|THIO_HUMAN	12	2	5	3	0	2	0	0	0
Centrosomal protein of 290 OS=Homo sapiens GN=CEP290 PE=1 SV=2	sp|O15078|CE290_HUMAN	290	0	0	0	2	0	0	0	0
Translocation protein SEC62 OS=Homo sapiens GN=SEC62 PE=1 SV=1	sp|Q99442|SEC62_HUMAN	46	0	6	0	0	0	3	0	0
Protein mago nashi homolog 2 OS=Homo sapiens GN=MAGOHB PE=1 SV=1	sp|Q96A72|MGN2_HUMAN	17	0	4	0	3	0	6	0	2
Sodium/potassium-transporting ATPase subunit alpha-1 OS=Homo sapiens GN=ATP1A1 PE=1 SV=1	sp|P05023|AT1A1_HUMAN	113	0	0	0	5	0	8	0	2
Arginine--tRNA ligase, cytoplasmic OS=Homo sapiens GN=RARS PE=1 SV=2	sp|P54136|SYRC_HUMAN	75	0	2	0	0	0	2	0	3
Hexokinase-1 OS=Homo sapiens GN=HK1 PE=1 SV=3	sp|P19367|HXK1_HUMAN	102	0	2	0	3	0	0	0	2
ADP-ribosylation factor 4 OS=Homo sapiens GN=ARF4 PE=1 SV=3	sp|P18085|ARF4_HUMAN	21	0	4	0	5	0	7	0	3
DNA mismatch repair protein Msh6 OS=Homo sapiens GN=MSH6 PE=1 SV=2	sp|P52701|MSH6_HUMAN	153	0	6	0	0	0	4	0	7
THO complex subunit 7 homolog OS=Homo sapiens GN=THOC7 PE=1 SV=3	sp|Q6I9Y2|THOC7_HUMAN	24	0	4	0	0	0	2	0	4
Integrator complex subunit 4 OS=Homo sapiens GN=INTS4 PE=1 SV=2	sp|Q96HW7|INT4_HUMAN	108	0	9	0	0	0	0	0	2
General transcription factor IIH subunit 2 OS=Homo sapiens GN=GTF2H2 PE=1 SV=1	sp|Q13888|TF2H2_HUMAN (+1)	44	0	2	0	2	0	4	0	7
Cell division cycle and apoptosis regulator protein 1 OS=Homo sapiens GN=CCAR1 PE=1 SV=2	sp|Q8IX12|CCAR1_HUMAN	133	0	0	0	0	0	5	0	3
T-complex protein 1 subunit alpha OS=Homo sapiens GN=TCP1 PE=1 SV=1	sp|P17987|TCPA_HUMAN	60	0	3	0	2	0	6	0	4
Nuclear cap-binding protein subunit 1 OS=Homo sapiens GN=NCBP1 PE=1 SV=1	sp|Q09161|NCBP1_HUMAN	92	0	5	0	0	0	3	0	5
Matrix metalloproteinase-14 OS=Homo sapiens GN=MMP14 PE=1 SV=3	sp|P50281|MMP14_HUMAN	66	0	0	0	0	0	2	0	2
Splicing factor 3B subunit 4 OS=Homo sapiens GN=SF3B4 PE=1 SV=1	sp|Q15427|SF3B4_HUMAN	44	0	6	0	2	0	9	0	2
Lysine--tRNA ligase OS=Homo sapiens GN=KARS PE=1 SV=3	sp|Q15046|SYK_HUMAN	68	0	0	0	0	0	5	0	2
Serine/threonine-protein kinase tousled-like 2 OS=Homo sapiens GN=TLK2 PE=1 SV=2	sp|Q86UE8|TLK2_HUMAN	88	0	2	0	0	0	0	0	5
Laminin subunit alpha-4 OS=Homo sapiens GN=LAMA4 PE=1 SV=4	sp|Q16363|LAMA4_HUMAN	203	0	0	0	0	0	6	0	5
Calpain-1 catalytic subunit OS=Homo sapiens GN=CAPN1 PE=1 SV=1	sp|P07384|CAN1_HUMAN	82	0	5	0	0	0	0	0	0
Nucleolysin TIAR OS=Homo sapiens GN=TIAL1 PE=1 SV=1	sp|Q01085|TIAR_HUMAN	42	0	2	0	0	0	4	0	3
Transcription initiation factor TFIID subunit 6 OS=Homo sapiens GN=TAF6 PE=1 SV=1	sp|P49848|TAF6_HUMAN	73	0	4	0	0	0	3	0	8
Delta(3,5)-Delta(2,4)-dienoyl-CoA isomerase, mitochondrial OS=Homo sapiens GN=ECH1 PE=1 SV=2	sp|Q13011|ECH1_HUMAN	36	0	4	0	4	0	5	0	5
Proteasome subunit beta type-4 OS=Homo sapiens GN=PSMB4 PE=1 SV=4	sp|P28070|PSB4_HUMAN	29	0	2	0	4	0	7	0	5
Transcriptional repressor p66-alpha OS=Homo sapiens GN=GATAD2A PE=1 SV=1	sp|Q86YP4|P66A_HUMAN	68	0	4	0	0	0	0	0	0
Transcription initiation factor TFIID subunit 9B OS=Homo sapiens GN=TAF9B PE=1 SV=1	sp|Q9HBM6|TAF9B_HUMAN	28	0	0	0	0	0	5	0	0
Sequestosome-1 OS=Homo sapiens GN=SQSTM1 PE=1 SV=1	sp|Q13501|SQSTM_HUMAN	48	0	4	0	0	0	3	0	0
40S ribosomal protein S30 OS=Homo sapiens GN=FAU PE=1 SV=1	sp|P62861|RS30_HUMAN	7	2	3	0	2	2	2	0	4
Protein transport protein Sec61 subunit beta OS=Homo sapiens GN=SEC61B PE=1 SV=2	sp|P60468|SC61B_HUMAN	10	0	4	0	3	2	4	0	4
A-kinase anchor protein 2 OS=Homo sapiens GN=AKAP2 PE=1 SV=3	sp|Q9Y2D5|AKAP2_HUMAN	95	0	0	0	5	0	3	0	2
Profilin-1 OS=Homo sapiens GN=PFN1 PE=1 SV=2	sp|P07737|PROF1_HUMAN	15	0	7	0	4	0	5	0	2
RNA-binding protein 12B OS=Homo sapiens GN=RBM12B PE=1 SV=2	sp|Q8IXT5|RB12B_HUMAN	118	0	5	0	0	0	2	0	3
Sarcoplasmic/endoplasmic reticulum calcium ATPase 2 OS=Homo sapiens GN=ATP2A2 PE=1 SV=1	sp|P16615|AT2A2_HUMAN	115	0	0	0	3	0	7	0	0
Ras-related protein Rab-1A OS=Homo sapiens GN=RAB1A PE=1 SV=3	sp|P62820|RAB1A_HUMAN	23	0	3	0	0	0	3	0	0
Pre-mRNA-splicing factor SPF27 OS=Homo sapiens GN=BCAS2 PE=1 SV=1	sp|O75934|SPF27_HUMAN	26	0	0	0	0	0	4	0	0
26S protease regulatory subunit 6A OS=Homo sapiens GN=PSMC3 PE=1 SV=3	sp|P17980|PRS6A_HUMAN	49	0	0	0	2	0	11	0	6
Transcription initiation factor TFIID subunit 9 OS=Homo sapiens GN=TAF9 PE=1 SV=1	sp|Q16594|TAF9_HUMAN	29	0	3	0	0	0	3	0	5
Ras GTPase-activating protein-binding protein 2 OS=Homo sapiens GN=G3BP2 PE=1 SV=2	sp|Q9UN86|G3BP2_HUMAN	54	0	0	0	0	0	4	0	0
RNA-binding protein OS=Human herpesvirus 1 (strain 17) GN=US11 PE=1 SV=1	sp|P04487|RNB_HHV11	18	0	4	0	0	0	3	0	4
Protein S100-A16 OS=Homo sapiens GN=S100A16 PE=1 SV=1	sp|Q96FQ6|S10AG_HUMAN	12	0	10	0	0	0	6	0	0
TATA-box-binding protein OS=Homo sapiens GN=TBP PE=1 SV=2	sp|P20226|TBP_HUMAN	38	0	2	0	2	0	2	0	5
General transcription factor IIH subunit 4 OS=Homo sapiens GN=GTF2H4 PE=2 SV=1	sp|Q92759|TF2H4_HUMAN	52	0	4	0	0	0	4	0	6
Set1/Ash2 histone methyltransferase complex subunit ASH2 OS=Homo sapiens GN=ASH2L PE=1 SV=1	sp|Q9UBL3|ASH2L_HUMAN	69	0	5	0	0	0	2	0	2
Glutamine--tRNA ligase OS=Homo sapiens GN=QARS PE=1 SV=1	sp|P47897|SYQ_HUMAN	88	0	5	0	0	0	2	0	0
Pleiotropic regulator 1 OS=Homo sapiens GN=PLRG1 PE=1 SV=1	sp|O43660|PLRG1_HUMAN	57	0	2	0	0	0	4	0	3
Transmembrane emp24 domain-containing protein 10 OS=Homo sapiens GN=TMED10 PE=1 SV=2	sp|P49755|TMEDA_HUMAN	25	0	4	0	3	0	5	0	5
General transcription factor IIH subunit 3 OS=Homo sapiens GN=GTF2H3 PE=1 SV=2	sp|Q13889|TF2H3_HUMAN	34	0	6	0	2	0	0	0	5
Small nuclear ribonucleoprotein Sm D1 OS=Homo sapiens GN=SNRPD1 PE=1 SV=1	sp|P62314|SMD1_HUMAN	13	0	6	0	4	0	6	0	4
Zinc finger protein 579 OS=Homo sapiens GN=ZNF579 PE=1 SV=2	sp|Q8NAF0|ZN579_HUMAN	61	0	0	0	0	0	2	0	0
Calpain small subunit 1 OS=Homo sapiens GN=CAPNS1 PE=1 SV=1	sp|P04632|CPNS1_HUMAN	28	0	3	0	0	0	4	0	0
Mediator of RNA polymerase II transcription subunit 27 OS=Homo sapiens GN=MED27 PE=1 SV=1	sp|Q6P2C8|MED27_HUMAN	35	0	4	0	3	0	4	0	5
Cysteine and glycine-rich protein 1 OS=Homo sapiens GN=CSRP1 PE=1 SV=3	sp|P21291|CSRP1_HUMAN	21	0	6	0	4	0	5	0	4
DNA-directed RNA polymerases I, II, and III subunit RPABC1 OS=Homo sapiens GN=POLR2E PE=1 SV=4	sp|P19388|RPAB1_HUMAN	25	0	3	0	0	0	7	0	3
Mediator of RNA polymerase II transcription subunit 6 OS=Homo sapiens GN=MED6 PE=1 SV=2	sp|O75586|MED6_HUMAN	28	0	4	0	0	0	6	0	5
Protein S100-A7 OS=Homo sapiens GN=S100A7 PE=1 SV=4	sp|P31151|S10A7_HUMAN	11	6	0	13	0	0	0	0	0
Thy-1 membrane glycoprotein OS=Homo sapiens GN=THY1 PE=1 SV=2	sp|P04216|THY1_HUMAN	18	0	4	0	0	0	2	0	2
Mannosyl-oligosaccharide glucosidase OS=Homo sapiens GN=MOGS PE=1 SV=5	sp|Q13724|MOGS_HUMAN	92	0	3	0	0	0	3	0	0
Catenin delta-1 OS=Homo sapiens GN=CTNND1 PE=1 SV=1	sp|O60716|CTND1_HUMAN	108	0	0	0	2	0	0	0	0
PDZ and LIM domain protein 7 OS=Homo sapiens GN=PDLIM7 PE=1 SV=1	sp|Q9NR12|PDLI7_HUMAN	50	0	2	0	0	0	0	0	0
Transmembrane emp24 domain-containing protein 9 OS=Homo sapiens GN=TMED9 PE=1 SV=2	sp|Q9BVK6|TMED9_HUMAN	27	0	2	0	2	0	6	0	2
DNA damage-binding protein 1 OS=Homo sapiens GN=DDB1 PE=1 SV=1	sp|Q16531|DDB1_HUMAN	127	0	2	0	0	0	3	0	0
Peptidyl-prolyl cis-trans isomerase FKBP3 OS=Homo sapiens GN=FKBP3 PE=1 SV=1	sp|Q00688|FKBP3_HUMAN	25	0	5	0	2	0	3	0	4
AF4/FMR2 family member 4 OS=Homo sapiens GN=AFF4 PE=1 SV=1	sp|Q9UHB7|AFF4_HUMAN	127	0	2	0	0	0	0	0	0
26S proteasome non-ATPase regulatory subunit 7 OS=Homo sapiens GN=PSMD7 PE=1 SV=2	sp|P51665|PSD7_HUMAN	37	0	0	0	0	0	5	0	4
Capsid scaffolding protein OS=Human herpesvirus 1 (strain 17) GN=UL26 PE=1 SV=1	sp|P10210|SCAF_HHV11	66	0	2	0	0	0	0	0	0
Cytochrome b-c1 complex subunit 2, mitochondrial OS=Homo sapiens GN=UQCRC2 PE=1 SV=3	sp|P22695|QCR2_HUMAN	48	0	2	0	2	0	4	0	4
SWI/SNF-related matrix-associated actin-dependent regulator of chromatin subfamily D member 3 OS=Homo sapiens GN=SMARCD3 PE=1 SV=1	sp|Q6STE5|SMRD3_HUMAN	55	0	5	0	0	0	4	0	0
Tegument protein UL21 OS=Human herpesvirus 1 (strain 17) GN=UL21 PE=1 SV=1	sp|P10205|TEG4_HHV11	58	0	3	0	0	0	4	0	0
Extracellular matrix protein 1 OS=Homo sapiens GN=ECM1 PE=1 SV=2	sp|Q16610|ECM1_HUMAN	61	0	7	0	0	0	0	0	0
Serum deprivation-response protein OS=Homo sapiens GN=SDPR PE=1 SV=3	sp|O95810|SDPR_HUMAN	47	0	0	0	0	0	0	0	8
Kinase D-interacting substrate of 220 OS=Homo sapiens GN=KIDINS220 PE=1 SV=3	sp|Q9ULH0|KDIS_HUMAN	197	0	0	0	0	0	11	0	0
Cytochrome c oxidase subunit 5A, mitochondrial OS=Homo sapiens GN=COX5A PE=1 SV=2	sp|P20674|COX5A_HUMAN	17	0	3	0	0	0	3	0	3
Transcription elongation regulator 1 OS=Homo sapiens GN=TCERG1 PE=1 SV=2	sp|O14776|TCRG1_HUMAN	124	0	0	0	0	0	3	0	2
Mediator of RNA polymerase II transcription subunit 18 OS=Homo sapiens GN=MED18 PE=1 SV=1	sp|Q9BUE0|MED18_HUMAN	24	0	4	0	5	0	4	0	5
Haptoglobin OS=Homo sapiens GN=HP PE=1 SV=1	sp|P00738|HPT_HUMAN	45	0	0	13	0	0	0	0	0
Rootletin OS=Homo sapiens GN=CROCC PE=1 SV=1	sp|Q5TZA2|CROCC_HUMAN	229	0	0	0	0	0	2	0	0
SPATS2-like protein OS=Homo sapiens GN=SPATS2L PE=1 SV=2	sp|Q9NUQ6|SPS2L_HUMAN	62	0	5	0	0	0	2	0	0
Eukaryotic translation elongation factor 1 epsilon-1 OS=Homo sapiens GN=EEF1E1 PE=1 SV=1	sp|O43324|MCA3_HUMAN	20	0	2	0	2	0	4	0	0
L-lactate dehydrogenase A chain OS=Homo sapiens GN=LDHA PE=1 SV=2	sp|P00338|LDHA_HUMAN	37	0	2	0	0	0	2	0	2
Microphthalmia-associated transcription factor OS=Homo sapiens GN=MITF PE=1 SV=2	sp|O75030|MITF_HUMAN	59	0	2	0	0	0	0	0	2
Nucleolar transcription factor 1 OS=Homo sapiens GN=UBTF PE=1 SV=1	sp|P17480|UBF1_HUMAN	89	0	2	0	0	0	2	0	0
Leucine-rich repeat-containing protein 17 OS=Homo sapiens GN=LRRC17 PE=2 SV=1	sp|Q8N6Y2|LRC17_HUMAN	52	0	0	0	2	0	9	0	2
U4/U6.U5 tri-snRNP-associated protein 1 OS=Homo sapiens GN=SART1 PE=1 SV=1	sp|O43290|SNUT1_HUMAN	90	0	0	0	2	0	4	0	6
Eukaryotic translation initiation factor 5A-1 OS=Homo sapiens GN=EIF5A PE=1 SV=2	sp|P63241|IF5A1_HUMAN	17	0	6	0	0	0	5	0	2
Dihydrolipoyllysine-residue succinyltransferase component of 2-oxoglutarate dehydrogenase complex, mitochondrial OS=Homo sapiens GN=DLST PE=1 SV=4	sp|P36957|ODO2_HUMAN	49	0	4	0	5	0	0	0	3
F-actin-capping protein subunit beta OS=Homo sapiens GN=CAPZB PE=1 SV=4	sp|P47756|CAPZB_HUMAN	31	0	6	0	2	0	6	0	4
Putative RNA-binding protein 15 OS=Homo sapiens GN=RBM15 PE=1 SV=2	sp|Q96T37|RBM15_HUMAN	107	0	0	0	0	0	0	0	2
Eukaryotic translation initiation factor 3 subunit F OS=Homo sapiens GN=EIF3F PE=1 SV=1	sp|O00303|EIF3F_HUMAN	38	0	4	0	3	0	5	0	6
Collagen alpha-2(IV) chain OS=Homo sapiens GN=COL4A2 PE=1 SV=4	sp|P08572|CO4A2_HUMAN	168	0	0	0	0	0	6	0	2
Actin-related protein 2/3 complex subunit 1B OS=Homo sapiens GN=ARPC1B PE=1 SV=3	sp|O15143|ARC1B_HUMAN	41	0	0	0	0	0	2	0	2
DNA repair protein complementing XP-C cells OS=Homo sapiens GN=XPC PE=1 SV=4	sp|Q01831|XPC_HUMAN	106	0	0	0	0	0	4	0	0
Cytoplasmic FMR1-interacting protein 1 OS=Homo sapiens GN=CYFIP1 PE=1 SV=1	sp|Q7L576|CYFP1_HUMAN	145	0	0	0	0	0	4	0	3
Transmembrane and coiled-coil domain-containing protein 1 OS=Homo sapiens GN=TMCO1 PE=1 SV=1	sp|Q9UM00|TMCO1_HUMAN	21	0	3	0	3	0	3	0	3
Transcription initiation factor TFIID subunit 2 OS=Homo sapiens GN=TAF2 PE=1 SV=3	sp|Q6P1X5|TAF2_HUMAN	137	0	3	0	0	0	0	0	0
Cytochrome c oxidase subunit 6C OS=Homo sapiens GN=COX6C PE=1 SV=2	sp|P09669|COX6C_HUMAN	9	2	3	2	2	0	3	0	2
Protein asunder homolog OS=Homo sapiens GN=Asun PE=1 SV=2	sp|Q9NVM9|ASUN_HUMAN	80	0	0	0	0	0	0	0	2
T-complex protein 1 subunit delta OS=Homo sapiens GN=CCT4 PE=1 SV=4	sp|P50991|TCPD_HUMAN	58	0	0	0	2	0	4	0	4
Small nuclear ribonucleoprotein G OS=Homo sapiens GN=SNRPG PE=1 SV=1	sp|P62308|RUXG_HUMAN	8	0	3	0	0	0	3	0	0
Signal recognition particle 14 protein OS=Homo sapiens GN=SRP14 PE=1 SV=2	sp|P37108|SRP14_HUMAN	15	0	5	0	4	0	4	0	3
Golgi-associated plant pathogenesis-related protein 1 OS=Homo sapiens GN=GLIPR2 PE=1 SV=3	sp|Q9H4G4|GAPR1_HUMAN	17	2	4	0	3	2	3	0	3
DNA-directed RNA polymerase II subunit RPB3 OS=Homo sapiens GN=POLR2C PE=1 SV=2	sp|P19387|RPB3_HUMAN	31	0	4	0	4	0	4	0	6
Cystatin-B OS=Homo sapiens GN=CSTB PE=1 SV=2	sp|P04080|CYTB_HUMAN	11	0	15	0	0	0	0	0	0
Laminin subunit beta-1 OS=Homo sapiens GN=LAMB1 PE=1 SV=2	sp|P07942|LAMB1_HUMAN	198	0	0	0	0	0	3	0	0
ATP-binding cassette sub-family F member 1 OS=Homo sapiens GN=ABCF1 PE=1 SV=2	sp|Q8NE71|ABCF1_HUMAN	96	0	5	0	0	0	0	0	0
Transmembrane protein 214 OS=Homo sapiens GN=TMEM214 PE=1 SV=2	sp|Q6NUQ4|TM214_HUMAN	77	0	2	0	0	0	2	0	0
Desmoglein-3 OS=Homo sapiens GN=DSG3 PE=1 SV=2	sp|P32926|DSG3_HUMAN	108	0	2	0	0	0	0	0	0
Ras-related protein Rab-7a OS=Homo sapiens GN=RAB7A PE=1 SV=1	sp|P51149|RAB7A_HUMAN	23	0	0	0	2	0	2	0	0
Tissue-type plasminogen activator OS=Homo sapiens GN=PLAT PE=1 SV=1	sp|P00750|TPA_HUMAN	63	0	2	0	0	0	2	0	2
Pinin OS=Homo sapiens GN=PNN PE=1 SV=4	sp|Q9H307|PININ_HUMAN	82	0	0	0	0	0	3	0	0
F-actin-capping protein subunit alpha-1 OS=Homo sapiens GN=CAPZA1 PE=1 SV=3	sp|P52907|CAZA1_HUMAN	33	0	2	0	0	0	3	0	0
Kinesin-like protein KIF2A OS=Homo sapiens GN=KIF2A PE=1 SV=3	sp|O00139|KIF2A_HUMAN	80	0	2	0	0	0	4	0	0
Casein kinase II subunit beta OS=Homo sapiens GN=CSNK2B PE=1 SV=1	sp|P67870|CSK2B_HUMAN	25	0	4	0	2	0	4	0	3
Mediator of RNA polymerase II transcription subunit 15 OS=Homo sapiens GN=MED15 PE=1 SV=2	sp|Q96RN5|MED15_HUMAN	87	0	0	0	0	0	5	0	0
Leucine-rich PPR motif-containing protein, mitochondrial OS=Homo sapiens GN=LRPPRC PE=1 SV=3	sp|P42704|LPPRC_HUMAN	158	0	0	0	0	0	4	0	2
Coiled-coil domain-containing protein 47 OS=Homo sapiens GN=CCDC47 PE=1 SV=1	sp|Q96A33|CCD47_HUMAN	56	0	5	0	0	0	4	0	2
Mitochondrial carrier homolog 2 OS=Homo sapiens GN=MTCH2 PE=1 SV=1	sp|Q9Y6C9|MTCH2_HUMAN	33	0	4	0	3	0	4	0	4
Glycerol kinase OS=Homo sapiens GN=GK PE=1 SV=3	sp|P32189|GLPK_HUMAN	61	0	2	0	3	0	4	0	2
Dynein light chain 2, cytoplasmic OS=Homo sapiens GN=DYNLL2 PE=1 SV=1	sp|Q96FJ2|DYL2_HUMAN	10	0	0	0	0	0	6	0	0
Putative ATP-dependent RNA helicase DHX30 OS=Homo sapiens GN=DHX30 PE=1 SV=1	sp|Q7L2E3|DHX30_HUMAN	134	0	0	0	0	0	0	0	6
Arachidonate 12-lipoxygenase, 12R-type OS=Homo sapiens GN=ALOX12B PE=1 SV=1	sp|O75342|LX12B_HUMAN	80	2	0	0	0	2	0	0	0
RNA-binding protein 39 OS=Homo sapiens GN=RBM39 PE=1 SV=2	sp|Q14498|RBM39_HUMAN	59	0	4	0	0	0	0	0	0
EH domain-containing protein 2 OS=Homo sapiens GN=EHD2 PE=1 SV=2	sp|Q9NZN4|EHD2_HUMAN	61	0	0	0	0	0	4	0	0
Putative cytochrome b-c1 complex subunit Rieske-like protein 1 OS=Homo sapiens GN=UQCRFS1P1 PE=5 SV=1	sp|P0C7P4|UCRIL_HUMAN	31	0	0	0	2	0	4	0	3
DNA-(apurinic or apyrimidinic site) lyase OS=Homo sapiens GN=APEX1 PE=1 SV=2	sp|P27695|APEX1_HUMAN	36	0	2	0	0	0	4	0	3
PDZ and LIM domain protein 1 OS=Homo sapiens GN=PDLIM1 PE=1 SV=4	sp|O00151|PDLI1_HUMAN	36	0	2	0	2	0	2	0	3
PDZ and LIM domain protein 4 OS=Homo sapiens GN=PDLIM4 PE=1 SV=2	sp|P50479|PDLI4_HUMAN	35	0	2	0	0	0	3	0	0
Phostensin OS=Homo sapiens GN=PPP1R18 PE=1 SV=1	sp|Q6NYC8|PPR18_HUMAN	68	0	0	0	2	0	2	0	2
Pre-mRNA branch site protein p14 OS=Homo sapiens GN=SF3B14 PE=1 SV=1	sp|Q9Y3B4|PM14_HUMAN	15	0	5	0	2	0	5	0	0
40S ribosomal protein S28 OS=Homo sapiens GN=RPS28 PE=1 SV=1	sp|P62857|RS28_HUMAN	8	0	4	0	0	0	4	0	0
IST1 homolog OS=Homo sapiens GN=IST1 PE=1 SV=1	sp|P53990|IST1_HUMAN	40	0	0	0	0	0	3	0	0
Lysosomal protective protein OS=Homo sapiens GN=CTSA PE=1 SV=2	sp|P10619|PPGB_HUMAN	54	0	0	0	0	0	2	0	2
U4/U6 small nuclear ribonucleoprotein Prp4 OS=Homo sapiens GN=PRPF4 PE=1 SV=2	sp|O43172|PRP4_HUMAN	58	0	2	0	2	0	3	0	5
Replication factor C subunit 4 OS=Homo sapiens GN=RFC4 PE=1 SV=2	sp|P35249|RFC4_HUMAN	40	0	5	0	4	0	2	0	0
Eukaryotic translation initiation factor 3 subunit D OS=Homo sapiens GN=EIF3D PE=1 SV=1	sp|O15371|EIF3D_HUMAN	64	0	2	0	0	0	3	0	2
Ig kappa chain C region OS=Homo sapiens GN=IGKC PE=1 SV=1	sp|P01834|IGKC_HUMAN	12	0	9	4	0	0	0	0	0
Involucrin OS=Homo sapiens GN=IVL PE=1 SV=2	sp|P07476|INVO_HUMAN	68	0	11	0	0	0	0	0	0
Cytochrome b-c1 complex subunit 1, mitochondrial OS=Homo sapiens GN=UQCRC1 PE=1 SV=3	sp|P31930|QCR1_HUMAN	53	0	2	0	2	0	3	0	2
General transcription factor II-I OS=Homo sapiens GN=GTF2I PE=1 SV=2	sp|P78347|GTF2I_HUMAN	112	0	0	0	0	0	3	0	6
Translocon-associated protein subunit gamma OS=Homo sapiens GN=SSR3 PE=1 SV=1	sp|Q9UNL2|SSRG_HUMAN	21	0	5	0	0	0	0	0	2
Envelope glycoprotein I OS=Human herpesvirus 1 (strain 17) GN=gI PE=1 SV=1	sp|P06487|GI_HHV11	41	0	3	0	0	0	3	0	0
Ras-related protein Rab-5C OS=Homo sapiens GN=RAB5C PE=1 SV=2	sp|P51148|RAB5C_HUMAN	23	0	3	0	2	0	4	0	2
Cell division control protein 42 homolog OS=Homo sapiens GN=CDC42 PE=1 SV=2	sp|P60953|CDC42_HUMAN	21	0	4	0	2	0	4	0	2
40S ribosomal protein S29 OS=Homo sapiens GN=RPS29 PE=1 SV=2	sp|P62273|RS29_HUMAN	7	0	3	0	0	0	3	0	0
WD repeat-containing protein 61 OS=Homo sapiens GN=WDR61 PE=1 SV=1	sp|Q9GZS3|WDR61_HUMAN	34	0	4	0	0	0	5	0	3
Small nuclear ribonucleoprotein E OS=Homo sapiens GN=SNRPE PE=1 SV=1	sp|P62304|RUXE_HUMAN	11	0	2	0	0	0	3	0	2
Alpha-taxilin OS=Homo sapiens GN=TXLNA PE=1 SV=3	sp|P40222|TXLNA_HUMAN	62	0	0	0	0	0	0	0	2
Proteasomal ubiquitin receptor ADRM1 OS=Homo sapiens GN=ADRM1 PE=1 SV=2	sp|Q16186|ADRM1_HUMAN	42	0	0	0	3	0	4	0	2
DnaJ homolog subfamily C member 10 OS=Homo sapiens GN=DNAJC10 PE=1 SV=2	sp|Q8IXB1|DJC10_HUMAN	91	0	3	0	0	0	0	0	0
T-complex protein 1 subunit epsilon OS=Homo sapiens GN=CCT5 PE=1 SV=1	sp|P48643|TCPE_HUMAN	60	0	0	0	2	0	3	0	2
T-complex protein 1 subunit zeta OS=Homo sapiens GN=CCT6A PE=1 SV=3	sp|P40227|TCPZ_HUMAN	58	0	0	0	0	0	5	0	0
Peroxiredoxin-6 OS=Homo sapiens GN=PRDX6 PE=1 SV=3	sp|P30041|PRDX6_HUMAN	25	0	3	0	0	0	4	0	4
Eukaryotic translation initiation factor 3 subunit M OS=Homo sapiens GN=EIF3M PE=1 SV=1	sp|Q7L2H7|EIF3M_HUMAN	43	0	0	0	0	0	3	0	3
Chromobox protein homolog 3 OS=Homo sapiens GN=CBX3 PE=1 SV=4	sp|Q13185|CBX3_HUMAN	21	0	5	0	0	0	7	0	6
Triosephosphate isomerase OS=Homo sapiens GN=TPI1 PE=1 SV=3	sp|P60174|TPIS_HUMAN	31	0	0	0	0	0	2	0	0
Cyclin-C OS=Homo sapiens GN=CCNC PE=1 SV=2	sp|P24863|CCNC_HUMAN	33	0	3	0	0	0	3	0	3
Cleavage stimulation factor subunit 1 OS=Homo sapiens GN=CSTF1 PE=1 SV=1	sp|Q05048|CSTF1_HUMAN	48	0	2	0	3	0	2	0	2
Lipid phosphate phosphohydrolase 3 OS=Homo sapiens GN=PPAP2B PE=1 SV=1	sp|O14495|LPP3_HUMAN	35	0	0	0	0	0	6	0	3
ATP synthase subunit alpha, mitochondrial OS=Homo sapiens GN=ATP5A1 PE=1 SV=1	sp|P25705|ATPA_HUMAN	60	0	5	0	0	0	2	0	0
Serine/threonine-protein phosphatase 2A catalytic subunit alpha isoform OS=Homo sapiens GN=PPP2CA PE=1 SV=1	sp|P67775|PP2AA_HUMAN	36	0	2	0	0	0	3	0	2
V-type proton ATPase subunit D OS=Homo sapiens GN=ATP6V1D PE=1 SV=1	sp|Q9Y5K8|VATD_HUMAN	28	0	0	0	0	0	3	0	4
Mediator of RNA polymerase II transcription subunit 31 OS=Homo sapiens GN=MED31 PE=1 SV=1	sp|Q9Y3C7|MED31_HUMAN	16	0	2	0	4	0	0	0	2
Signal peptidase complex subunit 3 OS=Homo sapiens GN=SPCS3 PE=1 SV=1	sp|P61009|SPCS3_HUMAN	20	0	3	0	2	0	5	0	2
Transmembrane 9 superfamily member 3 OS=Homo sapiens GN=TM9SF3 PE=1 SV=2	sp|Q9HD45|TM9S3_HUMAN	68	0	2	0	0	0	0	0	0
ER membrane protein complex subunit 2 OS=Homo sapiens GN=EMC2 PE=1 SV=1	sp|Q15006|EMC2_HUMAN	35	0	3	0	0	0	4	0	3
Mediator of RNA polymerase II transcription subunit 30 OS=Homo sapiens GN=MED30 PE=1 SV=1	sp|Q96HR3|MED30_HUMAN	20	0	0	0	3	0	3	0	0
Enoyl-CoA delta isomerase 2, mitochondrial OS=Homo sapiens GN=ECI2 PE=1 SV=4	sp|O75521|ECI2_HUMAN	44	0	0	0	0	0	4	0	3
RNA-binding protein 8A OS=Homo sapiens GN=RBM8A PE=1 SV=1	sp|Q9Y5S9|RBM8A_HUMAN	20	0	0	0	0	0	4	0	5
Tyrosine-protein kinase BAZ1B OS=Homo sapiens GN=BAZ1B PE=1 SV=2	sp|Q9UIG0|BAZ1B_HUMAN	171	0	0	0	0	0	2	0	0
Cleavage and polyadenylation specificity factor subunit 3 OS=Homo sapiens GN=CPSF3 PE=1 SV=1	sp|Q9UKF6|CPSF3_HUMAN	77	0	0	0	0	0	0	0	4
Methyl-CpG-binding domain protein 2 OS=Homo sapiens GN=MBD2 PE=1 SV=1	sp|Q9UBB5|MBD2_HUMAN	43	0	4	0	0	0	4	0	0
RNA binding protein fox-1 homolog 2 OS=Homo sapiens GN=RBFOX2 PE=1 SV=3	sp|O43251|RFOX2_HUMAN	41	0	0	0	0	0	0	0	2
Prolyl 4-hydroxylase subunit alpha-1 OS=Homo sapiens GN=P4HA1 PE=1 SV=2	sp|P13674|P4HA1_HUMAN	61	0	3	0	0	0	3	0	2
rRNA 2'-O-methyltransferase fibrillarin OS=Homo sapiens GN=FBL PE=1 SV=2	sp|P22087|FBRL_HUMAN	34	0	0	0	2	0	0	0	0
Heparan sulfate 2-O-sulfotransferase 1 OS=Homo sapiens GN=HS2ST1 PE=1 SV=1	sp|Q7LGA3|HS2ST_HUMAN	42	0	2	0	0	0	4	0	0
Proteasome subunit alpha type-5 OS=Homo sapiens GN=PSMA5 PE=1 SV=3	sp|P28066|PSA5_HUMAN	26	0	3	0	0	2	5	0	2
Double-strand break repair protein MRE11A OS=Homo sapiens GN=MRE11A PE=1 SV=3	sp|P49959|MRE11_HUMAN	81	0	0	0	2	0	0	0	0
Gap junction alpha-1 protein OS=Homo sapiens GN=GJA1 PE=1 SV=2	sp|P17302|CXA1_HUMAN	43	0	0	0	0	0	5	0	0
Probable ATP-dependent RNA helicase DDX6 OS=Homo sapiens GN=DDX6 PE=1 SV=2	sp|P26196|DDX6_HUMAN	54	0	0	0	0	0	3	0	0
Bcl10-interacting CARD protein OS=Homo sapiens GN=C9orf89 PE=1 SV=1	sp|Q96LW7|BINCA_HUMAN	26	0	0	0	2	0	2	0	0
Monocarboxylate transporter 4 OS=Homo sapiens GN=SLC16A3 PE=1 SV=1	sp|O15427|MOT4_HUMAN	49	0	3	0	0	0	0	0	0
Vesicle-trafficking protein SEC22b OS=Homo sapiens GN=SEC22B PE=1 SV=4	sp|O75396|SC22B_HUMAN	25	0	3	0	4	0	3	0	2
SWI/SNF-related matrix-associated actin-dependent regulator of chromatin subfamily E member 1 OS=Homo sapiens GN=SMARCE1 PE=1 SV=2	sp|Q969G3|SMCE1_HUMAN	47	0	4	0	0	0	2	0	3
60 heat shock protein, mitochondrial OS=Homo sapiens GN=HSPD1 PE=1 SV=2	sp|P10809|CH60_HUMAN	61	0	0	0	3	0	5	0	4
Lactadherin OS=Homo sapiens GN=MFGE8 PE=1 SV=2	sp|Q08431|MFGM_HUMAN	43	0	3	0	0	0	3	0	0
Beta-catenin-like protein 1 OS=Homo sapiens GN=CTNNBL1 PE=1 SV=1	sp|Q8WYA6|CTBL1_HUMAN	65	0	2	0	0	0	3	0	0
Transcriptional activator protein Pur-alpha OS=Homo sapiens GN=PURA PE=1 SV=2	sp|Q00577|PURA_HUMAN	35	0	0	0	0	0	3	0	2
Leucine--tRNA ligase, cytoplasmic OS=Homo sapiens GN=LARS PE=1 SV=2	sp|Q9P2J5|SYLC_HUMAN	134	0	0	0	0	0	4	0	3
Cystatin-S OS=Homo sapiens GN=CST4 PE=1 SV=3	sp|P01036|CYTS_HUMAN	16	0	12	0	0	0	0	0	0
NADH dehydrogenase [ubiquinone] flavoprotein 1, mitochondrial OS=Homo sapiens GN=NDUFV1 PE=1 SV=4	sp|P49821|NDUV1_HUMAN	51	0	0	0	0	0	3	0	0
CDK-activating kinase assembly factor MAT1 OS=Homo sapiens GN=MNAT1 PE=1 SV=1	sp|P51948|MAT1_HUMAN	36	0	2	0	0	0	3	0	2
Alpha-adducin OS=Homo sapiens GN=ADD1 PE=1 SV=2	sp|P35611|ADDA_HUMAN	81	0	0	0	3	0	2	0	0
Protein FAM98A OS=Homo sapiens GN=FAM98A PE=1 SV=1	sp|Q8NCA5|FA98A_HUMAN	55	0	0	0	0	0	2	0	0
Cytochrome c oxidase subunit 4 isoform 1, mitochondrial OS=Homo sapiens GN=COX4I1 PE=1 SV=1	sp|P13073|COX41_HUMAN	20	0	2	0	2	0	2	0	2
Retinoblastoma-like protein 2 OS=Homo sapiens GN=RBL2 PE=1 SV=3	sp|Q08999|RBL2_HUMAN	128	0	0	0	0	0	0	0	3
Zinc transporter SLC39A7 OS=Homo sapiens GN=SLC39A7 PE=1 SV=2	sp|Q92504|S39A7_HUMAN	50	0	0	0	0	0	4	0	0
Splicing factor U2AF 35 subunit OS=Homo sapiens GN=U2AF1 PE=1 SV=3	sp|Q01081|U2AF1_HUMAN	28	0	3	0	0	0	4	0	2
N-acetyltransferase 10 OS=Homo sapiens GN=NAT10 PE=1 SV=2	sp|Q9H0A0|NAT10_HUMAN	116	0	3	0	0	0	2	0	0
Laminin subunit gamma-1 OS=Homo sapiens GN=LAMC1 PE=1 SV=3	sp|P11047|LAMC1_HUMAN	178	0	0	0	0	0	4	0	0
High mobility group protein HMGI-C OS=Homo sapiens GN=HMGA2 PE=1 SV=1	sp|P52926|HMGA2_HUMAN	12	0	3	0	0	0	3	0	2
Keratin-associated protein 13-2 OS=Homo sapiens GN=KRTAP13-2 PE=1 SV=1	sp|Q52LG2|KR132_HUMAN	19	0	0	2	3	4	0	2	0
Aminoacyl tRNA synthase complex-interacting multifunctional protein 2 OS=Homo sapiens GN=AIMP2 PE=1 SV=2	sp|Q13155|AIMP2_HUMAN	35	0	4	0	0	0	4	0	2
Cyclin-dependent kinase 7 OS=Homo sapiens GN=CDK7 PE=1 SV=1	sp|P50613|CDK7_HUMAN	39	0	0	0	0	0	0	0	2
Mitochondrial 2-oxoglutarate/malate carrier protein OS=Homo sapiens GN=SLC25A11 PE=1 SV=3	sp|Q02978|M2OM_HUMAN	34	0	0	0	0	0	4	0	3
Eukaryotic translation initiation factor 3 subunit I OS=Homo sapiens GN=EIF3I PE=1 SV=1	sp|Q13347|EIF3I_HUMAN	37	0	3	0	0	0	4	0	0
Mediator of RNA polymerase II transcription subunit 4 OS=Homo sapiens GN=MED4 PE=1 SV=1	sp|Q9NPJ6|MED4_HUMAN	30	0	3	0	4	0	3	0	0
Proteasome subunit beta type-2 OS=Homo sapiens GN=PSMB2 PE=1 SV=1	sp|P49721|PSB2_HUMAN	23	0	0	0	2	0	2	0	0
Calcium uniporter protein, mitochondrial OS=Homo sapiens GN=MCU PE=1 SV=1	sp|Q8NE86|MCU_HUMAN	40	0	2	0	3	0	4	0	2
Centromere protein V OS=Homo sapiens GN=CENPV PE=1 SV=1	sp|Q7Z7K6|CENPV_HUMAN	30	0	0	0	0	0	3	0	0
PHD finger-like domain-containing protein 5A OS=Homo sapiens GN=PHF5A PE=1 SV=1	sp|Q7RTV0|PHF5A_HUMAN	12	0	6	0	0	0	3	0	0
Ras-related protein Rab-35 OS=Homo sapiens GN=RAB35 PE=1 SV=1	sp|Q15286|RAB35_HUMAN	23	0	0	0	0	0	2	0	0
Dipeptidyl peptidase 4 OS=Homo sapiens GN=DPP4 PE=1 SV=2	sp|P27487|DPP4_HUMAN	88	0	6	0	0	0	0	0	0
General transcription factor IIH subunit 1 OS=Homo sapiens GN=GTF2H1 PE=1 SV=1	sp|P32780|TF2H1_HUMAN	62	0	3	0	0	0	2	0	2
Protein UL56 OS=Human herpesvirus 1 (strain 17) GN=UL56 PE=3 SV=1	sp|P10240|UL56_HHV11	21	0	2	0	0	0	2	0	2
Apoptotic chromatin condensation inducer in the nucleus OS=Homo sapiens GN=ACIN1 PE=1 SV=2	sp|Q9UKV3|ACINU_HUMAN	152	0	2	0	0	0	0	0	0
Immunoglobulin J chain OS=Homo sapiens GN=IGJ PE=1 SV=4	sp|P01591|IGJ_HUMAN	18	0	3	0	0	0	0	0	0
Constitutive coactivator of PPAR-gamma-like protein 1 OS=Homo sapiens GN=FAM120A PE=1 SV=2	sp|Q9NZB2|F120A_HUMAN	122	0	0	0	0	0	2	0	2
Gamma-interferon-inducible protein 16 OS=Homo sapiens GN=IFI16 PE=1 SV=3	sp|Q16666|IF16_HUMAN	88	0	2	0	0	0	0	0	0
Polymerase delta-interacting protein 3 OS=Homo sapiens GN=POLDIP3 PE=1 SV=2	sp|Q9BY77|PDIP3_HUMAN	46	0	0	0	0	0	0	0	2
Ras-related C3 botulinum toxin substrate 1 OS=Homo sapiens GN=RAC1 PE=1 SV=1	sp|P63000|RAC1_HUMAN	21	0	3	0	2	0	0	0	0
Alpha-mannosidase 2 OS=Homo sapiens GN=MAN2A1 PE=1 SV=2	sp|Q16706|MA2A1_HUMAN	131	0	0	0	0	0	2	0	2
Cyclin-dependent kinase inhibitor 1 OS=Homo sapiens GN=CDKN1A PE=1 SV=3	sp|P38936|CDN1A_HUMAN	18	0	2	0	4	0	0	0	0
Sorting nexin-3 OS=Homo sapiens GN=SNX3 PE=1 SV=3	sp|O60493|SNX3_HUMAN	19	0	0	0	2	0	3	0	2
NADH dehydrogenase [ubiquinone] 1 alpha subcomplex subunit 12 OS=Homo sapiens GN=NDUFA12 PE=1 SV=1	sp|Q9UI09|NDUAC_HUMAN	17	0	0	0	0	0	0	0	2
Lysyl oxidase homolog 2 OS=Homo sapiens GN=LOXL2 PE=1 SV=1	sp|Q9Y4K0|LOXL2_HUMAN	87	0	0	0	0	0	2	0	0
Fibroblast growth factor 2 OS=Homo sapiens GN=FGF2 PE=1 SV=3	sp|P09038|FGF2_HUMAN	31	0	2	0	3	0	4	0	2
Ubiquitin carboxyl-terminal hydrolase isozyme L5 OS=Homo sapiens GN=UCHL5 PE=1 SV=3	sp|Q9Y5K5|UCHL5_HUMAN	38	0	0	0	2	0	0	0	4
NADH dehydrogenase [ubiquinone] flavoprotein 2, mitochondrial OS=Homo sapiens GN=NDUFV2 PE=1 SV=2	sp|P19404|NDUV2_HUMAN	27	0	0	0	2	0	2	0	4
Microsomal glutathione S-transferase 3 OS=Homo sapiens GN=MGST3 PE=1 SV=1	sp|O14880|MGST3_HUMAN	17	0	3	0	4	0	4	0	3
Polynucleotide 5'-hydroxyl-kinase NOL9 OS=Homo sapiens GN=NOL9 PE=1 SV=1	sp|Q5SY16|NOL9_HUMAN	79	0	0	0	0	0	0	0	3
Protein transport protein Sec61 subunit gamma OS=Homo sapiens GN=SEC61G PE=2 SV=1	sp|P60059|SC61G_HUMAN	8	0	4	0	0	0	5	0	3
Pyrroline-5-carboxylate reductase 2 OS=Homo sapiens GN=PYCR2 PE=1 SV=1	sp|Q96C36|P5CR2_HUMAN	34	0	3	0	0	0	4	0	2
DnaJ homolog subfamily C member 11 OS=Homo sapiens GN=DNAJC11 PE=1 SV=2	sp|Q9NVH1|DJC11_HUMAN	63	0	0	0	0	0	4	0	0
Poly [ADP-ribose] polymerase 4 OS=Homo sapiens GN=PARP4 PE=1 SV=3	sp|Q9UKK3|PARP4_HUMAN	193	0	0	0	0	0	6	0	0
HLA class I histocompatibility antigen, A-2 alpha chain OS=Homo sapiens GN=HLA-A PE=1 SV=1	sp|P01892|1A02_HUMAN (+1)	41	0	0	0	0	0	2	0	0
Metalloproteinase inhibitor 3 OS=Homo sapiens GN=TIMP3 PE=1 SV=2	sp|P35625|TIMP3_HUMAN	24	0	2	0	0	0	0	0	0
Signal recognition particle receptor subunit alpha OS=Homo sapiens GN=SRPR PE=1 SV=2	sp|P08240|SRPR_HUMAN	70	0	0	0	0	0	0	0	2
Proteasome subunit beta type-1 OS=Homo sapiens GN=PSMB1 PE=1 SV=2	sp|P20618|PSB1_HUMAN	26	0	0	0	0	0	3	0	0
SAP domain-containing ribonucleoprotein OS=Homo sapiens GN=SARNP PE=1 SV=3	sp|P82979|SARNP_HUMAN	24	0	3	0	2	0	0	0	3
Interferon-inducible double stranded RNA-dependent protein kinase activator A OS=Homo sapiens GN=PRKRA PE=1 SV=1	sp|O75569|PRKRA_HUMAN	34	0	2	0	0	0	3	0	0
EGF-like repeat and discoidin I-like domain-containing protein 3 OS=Homo sapiens GN=EDIL3 PE=1 SV=1	sp|O43854|EDIL3_HUMAN	54	0	2	0	0	0	0	0	0
Src substrate cortactin OS=Homo sapiens GN=CTTN PE=1 SV=2	sp|Q14247|SRC8_HUMAN	62	0	0	0	0	0	2	0	3
Forkhead box protein K1 OS=Homo sapiens GN=FOXK1 PE=1 SV=1	sp|P85037|FOXK1_HUMAN	75	0	0	0	0	0	0	0	3
NADH dehydrogenase [ubiquinone] 1 alpha subcomplex subunit 10, mitochondrial OS=Homo sapiens GN=NDUFA10 PE=1 SV=1	sp|O95299|NDUAA_HUMAN	41	0	0	0	0	0	2	0	2
Wolframin OS=Homo sapiens GN=WFS1 PE=1 SV=2	sp|O76024|WFS1_HUMAN	100	0	0	0	0	0	2	0	0
Small nuclear ribonucleoprotein F OS=Homo sapiens GN=SNRPF PE=1 SV=1	sp|P62306|RUXF_HUMAN	10	0	4	0	2	0	4	0	3
Sulfide:quinone oxidoreductase, mitochondrial OS=Homo sapiens GN=SQRDL PE=1 SV=1	sp|Q9Y6N5|SQRD_HUMAN	50	0	0	0	0	0	4	0	0
Serine/arginine-rich splicing factor 10 OS=Homo sapiens GN=SRSF10 PE=1 SV=1	sp|O75494|SRS10_HUMAN	31	0	2	0	0	0	2	0	0
Chromatin target of PRMT1 protein OS=Homo sapiens GN=CHTOP PE=1 SV=2	sp|Q9Y3Y2|CHTOP_HUMAN	26	0	0	0	0	0	4	0	0
Sciellin OS=Homo sapiens GN=SCEL PE=1 SV=2	sp|O95171|SCEL_HUMAN	78	0	10	0	0	0	0	0	0
Microsomal glutathione S-transferase 1 OS=Homo sapiens GN=MGST1 PE=1 SV=1	sp|P10620|MGST1_HUMAN	18	0	4	0	0	0	4	0	0
Sulfhydryl oxidase 1 OS=Homo sapiens GN=QSOX1 PE=1 SV=3	sp|O00391|QSOX1_HUMAN	83	0	3	0	0	0	0	0	0
Transcriptional activator protein Pur-beta OS=Homo sapiens GN=PURB PE=1 SV=3	sp|Q96QR8|PURB_HUMAN	33	0	0	0	0	0	0	0	3
Cystatin-SN OS=Homo sapiens GN=CST1 PE=1 SV=3	sp|P01037|CYTN_HUMAN	16	0	12	0	0	0	0	0	0
Cathepsin B OS=Homo sapiens GN=CTSB PE=1 SV=3	sp|P07858|CATB_HUMAN	38	0	0	3	0	0	0	0	0
SAFB-like transcription modulator OS=Homo sapiens GN=SLTM PE=1 SV=2	sp|Q9NWH9|SLTM_HUMAN	117	0	0	0	0	0	2	0	0
Heat shock protein 75 , mitochondrial OS=Homo sapiens GN=TRAP1 PE=1 SV=3	sp|Q12931|TRAP1_HUMAN	80	0	0	0	0	0	2	0	0
ER membrane protein complex subunit 3 OS=Homo sapiens GN=EMC3 PE=1 SV=3	sp|Q9P0I2|EMC3_HUMAN	30	0	0	0	0	0	3	0	0
Translational activator GCN1 OS=Homo sapiens GN=GCN1L1 PE=1 SV=6	sp|Q92616|GCN1L_HUMAN	293	0	0	0	0	0	2	0	0
Serine/threonine-protein phosphatase 1 regulatory subunit 10 OS=Homo sapiens GN=PPP1R10 PE=1 SV=1	sp|Q96QC0|PP1RA_HUMAN	99	0	2	0	0	0	0	0	0
V-type proton ATPase subunit G 1 OS=Homo sapiens GN=ATP6V1G1 PE=1 SV=3	sp|O75348|VATG1_HUMAN	14	0	4	0	2	0	4	0	0
Ubiquitin carboxyl-terminal hydrolase isozyme L1 OS=Homo sapiens GN=UCHL1 PE=1 SV=2	sp|P09936|UCHL1_HUMAN	25	0	2	0	0	0	4	0	3
Latent-transforming growth factor beta-binding protein 1 OS=Homo sapiens GN=LTBP1 PE=1 SV=4	sp|Q14766|LTBP1_HUMAN	187	0	0	0	0	0	2	0	0
Complement C4-A OS=Homo sapiens GN=C4A PE=1 SV=1	sp|P0C0L4|CO4A_HUMAN (+1)	193	0	0	3	0	0	0	0	0
Polypeptide N-acetylgalactosaminyltransferase 2 OS=Homo sapiens GN=GALNT2 PE=1 SV=1	sp|Q10471|GALT2_HUMAN	65	0	3	0	0	0	0	0	0
Ras-related protein Rab-11A OS=Homo sapiens GN=RAB11A PE=1 SV=3	sp|P62491|RB11A_HUMAN (+1)	24	0	0	0	0	0	4	0	0
Integrator complex subunit 5 OS=Homo sapiens GN=INTS5 PE=1 SV=1	sp|Q6P9B9|INT5_HUMAN	108	0	0	0	0	0	2	0	0
Mitochondrial import receptor subunit TOM22 homolog OS=Homo sapiens GN=TOMM22 PE=1 SV=3	sp|Q9NS69|TOM22_HUMAN	16	0	3	0	3	0	0	0	4
Transferrin receptor protein 1 OS=Homo sapiens GN=TFRC PE=1 SV=2	sp|P02786|TFR1_HUMAN	85	0	0	0	0	0	2	0	0
Peptidyl-prolyl cis-trans isomerase-like 1 OS=Homo sapiens GN=PPIL1 PE=1 SV=1	sp|Q9Y3C6|PPIL1_HUMAN	18	0	0	0	2	0	0	0	0
Antileukoproteinase OS=Homo sapiens GN=SLPI PE=1 SV=2	sp|P03973|SLPI_HUMAN	14	0	7	0	0	0	0	0	0
Nuclear respiratory factor 1 OS=Homo sapiens GN=NRF1 PE=1 SV=1	sp|Q16656|NRF1_HUMAN	54	0	0	0	0	0	0	0	3
V-type proton ATPase 16 proteolipid subunit OS=Homo sapiens GN=ATP6V0C PE=1 SV=1	sp|P27449|VATL_HUMAN	16	0	4	0	0	0	6	0	0
Guanylate-binding protein 6 OS=Homo sapiens GN=GBP6 PE=2 SV=1	sp|Q6ZN66|GBP6_HUMAN	72	0	8	0	0	0	0	0	0
6-phosphogluconate dehydrogenase, decarboxylating OS=Homo sapiens GN=PGD PE=1 SV=3	sp|P52209|6PGD_HUMAN	53	0	6	0	0	0	0	0	0
Mucin-7 OS=Homo sapiens GN=MUC7 PE=1 SV=2	sp|Q8TAX7|MUC7_HUMAN	39	0	8	0	0	0	0	0	0
Pre-mRNA-splicing regulator WTAP OS=Homo sapiens GN=WTAP PE=1 SV=2	sp|Q15007|FL2D_HUMAN	44	0	0	0	0	0	2	0	0
Muscleblind-like protein 1 OS=Homo sapiens GN=MBNL1 PE=1 SV=2	sp|Q9NR56|MBNL1_HUMAN	42	0	0	0	0	0	2	0	0
Cyclin-H OS=Homo sapiens GN=CCNH PE=1 SV=1	sp|P51946|CCNH_HUMAN	38	0	0	0	0	0	2	0	0
Inosine-5'-monophosphate dehydrogenase 2 OS=Homo sapiens GN=IMPDH2 PE=1 SV=2	sp|P12268|IMDH2_HUMAN	56	0	0	0	0	0	5	0	2
Cyclin-dependent kinase 8 OS=Homo sapiens GN=CDK8 PE=1 SV=1	sp|P49336|CDK8_HUMAN	53	0	2	0	0	0	0	0	2
Phosphoglycerate mutase 1 OS=Homo sapiens GN=PGAM1 PE=1 SV=2	sp|P18669|PGAM1_HUMAN	29	0	2	0	0	0	2	0	0
Nuclear factor NF-kappa-B p105 subunit OS=Homo sapiens GN=NFKB1 PE=1 SV=2	sp|P19838|NFKB1_HUMAN	105	0	2	0	0	0	0	0	3
Survival motor neuron protein OS=Homo sapiens GN=SMN1 PE=1 SV=1	sp|Q16637|SMN_HUMAN	32	0	0	0	0	0	0	0	2
Ferritin heavy chain OS=Homo sapiens GN=FTH1 PE=1 SV=2	sp|P02794|FRIH_HUMAN	21	0	0	0	2	0	4	0	0
Nuclear pore complex protein Nup93 OS=Homo sapiens GN=NUP93 PE=1 SV=2	sp|Q8N1F7|NUP93_HUMAN	93	0	0	0	2	0	0	0	0
Cytochrome c1, heme protein, mitochondrial OS=Homo sapiens GN=CYC1 PE=1 SV=3	sp|P08574|CY1_HUMAN	35	0	0	0	2	0	3	0	2
Histone H1x OS=Homo sapiens GN=H1FX PE=1 SV=1	sp|Q92522|H1X_HUMAN	22	0	3	0	0	0	2	0	0
Double-stranded RNA-binding protein Staufen homolog 1 OS=Homo sapiens GN=STAU1 PE=1 SV=2	sp|O95793|STAU1_HUMAN	63	0	3	0	0	0	0	0	0
Nck-associated protein 1 OS=Homo sapiens GN=NCKAP1 PE=1 SV=1	sp|Q9Y2A7|NCKP1_HUMAN	129	0	0	0	0	0	3	0	0
Transcription factor p65 OS=Homo sapiens GN=RELA PE=1 SV=2	sp|Q04206|TF65_HUMAN	60	0	2	0	0	0	0	0	0
Sphingosine-1-phosphate lyase 1 OS=Homo sapiens GN=SGPL1 PE=1 SV=3	sp|O95470|SGPL1_HUMAN	64	0	0	0	0	0	3	0	2
Calcium-binding mitochondrial carrier protein Aralar1 OS=Homo sapiens GN=SLC25A12 PE=1 SV=2	sp|O75746|CMC1_HUMAN	75	0	0	0	0	0	2	0	0
General transcription factor 3C polypeptide 5 OS=Homo sapiens GN=GTF3C5 PE=1 SV=2	sp|Q9Y5Q8|TF3C5_HUMAN	60	0	2	0	0	0	0	0	2
ATP-binding cassette sub-family E member 1 OS=Homo sapiens GN=ABCE1 PE=1 SV=1	sp|P61221|ABCE1_HUMAN	67	0	0	0	0	0	2	0	0
Virion host shutoff protein OS=Human herpesvirus 1 (strain 17) GN=UL41 PE=1 SV=1	sp|P10225|SHUT_HHV11	55	0	5	0	0	0	0	0	0
Transcription initiation factor TFIID subunit 4 OS=Homo sapiens GN=TAF4 PE=1 SV=2	sp|O00268|TAF4_HUMAN	110	0	0	0	0	0	0	0	2
Mediator of RNA polymerase II transcription subunit 29 OS=Homo sapiens GN=MED29 PE=1 SV=1	sp|Q9NX70|MED29_HUMAN	21	0	3	0	0	0	4	0	2
Activating signal cointegrator 1 complex subunit 1 OS=Homo sapiens GN=ASCC1 PE=1 SV=1	sp|Q8N9N2|ASCC1_HUMAN	46	0	0	0	0	0	3	0	3
Sorcin OS=Homo sapiens GN=SRI PE=1 SV=1	sp|P30626|SORCN_HUMAN	22	0	0	0	3	0	2	0	0
S1 RNA-binding domain-containing protein 1 OS=Homo sapiens GN=SRBD1 PE=1 SV=2	sp|Q8N5C6|SRBD1_HUMAN	112	0	2	0	0	0	0	0	0
Neutral alpha-glucosidase AB OS=Homo sapiens GN=GANAB PE=1 SV=3	sp|Q14697|GANAB_HUMAN	107	0	0	0	0	0	2	0	0
Thioredoxin-dependent peroxide reductase, mitochondrial OS=Homo sapiens GN=PRDX3 PE=1 SV=3	sp|P30048|PRDX3_HUMAN	28	0	2	0	0	0	4	0	0
DnaJ homolog subfamily A member 2 OS=Homo sapiens GN=DNAJA2 PE=1 SV=1	sp|O60884|DNJA2_HUMAN	46	0	2	0	0	0	3	0	0
Protein polybromo-1 OS=Homo sapiens GN=PBRM1 PE=1 SV=1	sp|Q86U86|PB1_HUMAN	193	0	0	0	0	0	3	0	0
Aldehyde dehydrogenase, dimeric NADP-preferring OS=Homo sapiens GN=ALDH3A1 PE=1 SV=3	sp|P30838|AL3A1_HUMAN	50	0	8	0	0	0	0	0	0
Ribosome maturation protein SBDS OS=Homo sapiens GN=SBDS PE=1 SV=4	sp|Q9Y3A5|SBDS_HUMAN	29	0	0	0	2	0	0	0	0
AP-2 complex subunit sigma OS=Homo sapiens GN=AP2S1 PE=1 SV=2	sp|P53680|AP2S1_HUMAN	17	0	2	0	2	0	2	0	0
Deoxynucleotidyltransferase terminal-interacting protein 1 OS=Homo sapiens GN=DNTTIP1 PE=1 SV=2	sp|Q9H147|TDIF1_HUMAN	37	0	2	0	0	0	0	0	0
Guanine nucleotide-binding protein G(I)/G(S)/G(O) subunit gamma-12 OS=Homo sapiens GN=GNG12 PE=1 SV=3	sp|Q9UBI6|GBG12_HUMAN	8	0	0	0	2	0	2	0	2
Gamma-glutamylcyclotransferase OS=Homo sapiens GN=GGCT PE=1 SV=1	sp|O75223|GGCT_HUMAN	21	0	0	0	0	2	0	0	0
Eukaryotic translation initiation factor 4E OS=Homo sapiens GN=EIF4E PE=1 SV=2	sp|P06730|IF4E_HUMAN	25	0	0	0	0	0	3	0	0
CCAAT/enhancer-binding protein beta OS=Homo sapiens GN=CEBPB PE=1 SV=2	sp|P17676|CEBPB_HUMAN	36	0	2	0	0	0	2	0	0
Ras-related protein R-Ras OS=Homo sapiens GN=RRAS PE=1 SV=1	sp|P10301|RRAS_HUMAN	23	0	0	0	0	0	2	0	0
Serpin B13 OS=Homo sapiens GN=SERPINB13 PE=2 SV=2	sp|Q9UIV8|SPB13_HUMAN	44	0	4	0	0	0	0	0	0
Alpha-1,3-mannosyl-glycoprotein 2-beta-N-acetylglucosaminyltransferase OS=Homo sapiens GN=MGAT1 PE=2 SV=2	sp|P26572|MGAT1_HUMAN	51	0	0	0	0	0	3	0	0
Mesoderm-specific transcript homolog protein OS=Homo sapiens GN=MEST PE=2 SV=2	sp|Q5EB52|MEST_HUMAN	39	0	0	0	0	0	3	0	2
Galactosylgalactosylxylosylprotein 3-beta-glucuronosyltransferase 3 OS=Homo sapiens GN=B3GAT3 PE=1 SV=2	sp|O94766|B3GA3_HUMAN	37	0	0	0	0	0	2	0	0
DNA-directed RNA polymerase II subunit RPB7 OS=Homo sapiens GN=POLR2G PE=1 SV=1	sp|P62487|RPB7_HUMAN	19	0	0	0	0	0	4	0	2
NADH dehydrogenase [ubiquinone] iron-sulfur protein 7, mitochondrial OS=Homo sapiens GN=NDUFS7 PE=1 SV=3	sp|O75251|NDUS7_HUMAN	24	0	0	0	3	0	4	0	0
DnaJ homolog subfamily A member 1 OS=Homo sapiens GN=DNAJA1 PE=1 SV=2	sp|P31689|DNJA1_HUMAN	45	0	2	0	0	0	3	0	0
Cytochrome c oxidase subunit 5B, mitochondrial OS=Homo sapiens GN=COX5B PE=1 SV=2	sp|P10606|COX5B_HUMAN	14	0	2	0	0	0	2	0	3
Immunoglobulin lambda-like polypeptide 5 OS=Homo sapiens GN=IGLL5 PE=2 SV=2	sp|B9A064|IGLL5_HUMAN	23	0	3	3	0	0	0	0	0
Bromodomain-containing protein 4 OS=Homo sapiens GN=BRD4 PE=1 SV=2	sp|O60885|BRD4_HUMAN	152	0	0	0	0	0	2	0	0
Transcriptional enhancer factor TEF-1 OS=Homo sapiens GN=TEAD1 PE=1 SV=2	sp|P28347|TEAD1_HUMAN	48	0	2	0	0	0	0	0	2
Polyribonucleotide 5'-hydroxyl-kinase Clp1 OS=Homo sapiens GN=CLP1 PE=1 SV=1	sp|Q92989|CLP1_HUMAN	48	0	0	0	0	0	0	0	4
Transcription factor E2F4 OS=Homo sapiens GN=E2F4 PE=1 SV=2	sp|Q16254|E2F4_HUMAN	44	0	3	0	0	0	3	0	4
Coilin OS=Homo sapiens GN=COIL PE=1 SV=1	sp|P38432|COIL_HUMAN	63	0	0	0	0	0	2	0	0
Intron-binding protein aquarius OS=Homo sapiens GN=AQR PE=1 SV=4	sp|O60306|AQR_HUMAN	171	0	0	0	0	0	0	0	2
Nuclear phosphoprotein UL3 OS=Human herpesvirus 1 (strain 17) GN=UL3 PE=3 SV=1	sp|P10187|NP03_HHV11	26	0	5	0	0	0	0	0	0
Retinoblastoma-associated protein OS=Homo sapiens GN=RB1 PE=1 SV=2	sp|P06400|RB_HUMAN	106	0	9	0	0	0	0	0	0
Transmembrane emp24 domain-containing protein 7 OS=Homo sapiens GN=TMED7 PE=1 SV=2	sp|Q9Y3B3|TMED7_HUMAN	25	0	2	0	2	0	0	0	0
Ras-related protein Rap-1b OS=Homo sapiens GN=RAP1B PE=1 SV=1	sp|P61224|RAP1B_HUMAN (+1)	21	0	0	0	0	0	2	0	0
Clathrin light chain A OS=Homo sapiens GN=CLTA PE=1 SV=1	sp|P09496|CLCA_HUMAN	27	0	0	0	2	0	0	0	0
Eukaryotic translation initiation factor 6 OS=Homo sapiens GN=EIF6 PE=1 SV=1	sp|P56537|IF6_HUMAN	27	0	2	0	0	0	0	0	0
Protein syndesmos OS=Homo sapiens GN=NUDT16L1 PE=1 SV=1	sp|Q9BRJ7|SDOS_HUMAN	23	0	0	0	0	0	0	0	2
Malectin OS=Homo sapiens GN=MLEC PE=1 SV=1	sp|Q14165|MLEC_HUMAN	32	0	0	0	0	0	0	0	2
NADH dehydrogenase [ubiquinone] iron-sulfur protein 3, mitochondrial OS=Homo sapiens GN=NDUFS3 PE=1 SV=1	sp|O75489|NDUS3_HUMAN	30	0	0	0	3	0	2	0	0
Proteasome subunit beta type-8 OS=Homo sapiens GN=PSMB8 PE=1 SV=3	sp|P28062|PSB8_HUMAN	30	0	0	0	2	0	2	0	0
Beta-1,3-galactosyltransferase 6 OS=Homo sapiens GN=B3GALT6 PE=2 SV=2	sp|Q96L58|B3GT6_HUMAN	37	0	0	0	0	0	2	0	2
Gremlin-1 OS=Homo sapiens GN=GREM1 PE=1 SV=1	sp|O60565|GREM1_HUMAN	21	0	2	0	0	0	0	0	0
Double-strand-break repair protein rad21 homolog OS=Homo sapiens GN=RAD21 PE=1 SV=2	sp|O60216|RAD21_HUMAN	72	0	0	0	0	0	3	0	0
CGG triplet repeat-binding protein 1 OS=Homo sapiens GN=CGGBP1 PE=1 SV=2	sp|Q9UFW8|CGBP1_HUMAN	19	0	2	0	0	0	0	0	2
Rho-related GTP-binding protein RhoC OS=Homo sapiens GN=RHOC PE=1 SV=1	sp|P08134|RHOC_HUMAN	22	0	0	0	0	0	3	0	0
Delta-1-pyrroline-5-carboxylate synthase OS=Homo sapiens GN=ALDH18A1 PE=1 SV=2	sp|P54886|P5CS_HUMAN	87	0	2	0	0	0	0	0	0
Rab-like protein 3 OS=Homo sapiens GN=RABL3 PE=1 SV=1	sp|Q5HYI8|RABL3_HUMAN	26	0	0	0	0	0	3	0	0
Thymidine phosphorylase OS=Homo sapiens GN=TYMP PE=1 SV=2	sp|P19971|TYPH_HUMAN	50	0	0	3	0	0	0	0	0
Transmembrane protein 201 OS=Homo sapiens GN=TMEM201 PE=1 SV=1	sp|Q5SNT2|TM201_HUMAN	72	0	0	0	0	0	2	0	0
Cathepsin L2 OS=Homo sapiens GN=CTSL2 PE=1 SV=2	sp|O60911|CATL2_HUMAN	37	0	0	4	0	0	0	0	0
Ig mu chain C region OS=Homo sapiens GN=IGHM PE=1 SV=3	sp|P01871|IGHM_HUMAN	49	0	2	4	0	0	0	0	0
Deleted in malignant brain tumors 1 protein OS=Homo sapiens GN=DMBT1 PE=1 SV=2	sp|Q9UGM3|DMBT1_HUMAN	261	0	5	0	0	0	0	0	0
BPI fold-containing family A member 2 OS=Homo sapiens GN=BPIFA2 PE=1 SV=2	sp|Q96DR5|BPIA2_HUMAN	27	0	8	0	0	0	0	0	0
Chromobox protein homolog 5 OS=Homo sapiens GN=CBX5 PE=1 SV=1	sp|P45973|CBX5_HUMAN	22	0	2	0	0	0	3	0	0
NADH dehydrogenase [ubiquinone] 1 beta subcomplex subunit 9 OS=Homo sapiens GN=NDUFB9 PE=1 SV=3	sp|Q9Y6M9|NDUB9_HUMAN	22	0	0	0	2	0	2	0	0
NADH dehydrogenase [ubiquinone] 1 beta subcomplex subunit 4 OS=Homo sapiens GN=NDUFB4 PE=1 SV=3	sp|O95168|NDUB4_HUMAN	15	0	2	0	0	0	2	0	0
Ribonuclease inhibitor OS=Homo sapiens GN=RNH1 PE=1 SV=2	sp|P13489|RINI_HUMAN	50	0	3	0	0	0	0	0	0
CD59 glycoprotein OS=Homo sapiens GN=CD59 PE=1 SV=1	sp|P13987|CD59_HUMAN	14	0	2	0	0	0	0	0	0
DNA-directed RNA polymerase I subunit RPA1 OS=Homo sapiens GN=POLR1A PE=1 SV=2	sp|O95602|RPA1_HUMAN	195	0	0	0	0	0	0	0	3
Zinc finger protein 207 OS=Homo sapiens GN=ZNF207 PE=1 SV=1	sp|O43670|ZN207_HUMAN	51	0	0	0	0	0	2	0	0
Midkine OS=Homo sapiens GN=MDK PE=1 SV=1	sp|P21741|MK_HUMAN	16	2	0	0	0	0	0	0	0
S-phase kinase-associated protein 1 OS=Homo sapiens GN=SKP1 PE=1 SV=2	sp|P63208|SKP1_HUMAN	19	0	0	0	0	0	2	0	0
ADP-ribosylation factor-like protein 8B OS=Homo sapiens GN=ARL8B PE=1 SV=1	sp|Q9NVJ2|ARL8B_HUMAN	22	0	0	0	0	0	2	0	0
Core-binding factor subunit beta OS=Homo sapiens GN=CBFB PE=1 SV=2	sp|Q13951|PEBB_HUMAN	22	0	2	0	0	0	2	0	3
Protein S100-A14 OS=Homo sapiens GN=S100A14 PE=1 SV=1	sp|Q9HCY8|S10AE_HUMAN	12	0	4	0	0	0	0	0	0
Protein quaking OS=Homo sapiens GN=QKI PE=1 SV=1	sp|Q96PU8|QKI_HUMAN	38	0	0	0	0	0	3	0	3
High mobility group protein HMG-I/HMG-Y OS=Homo sapiens GN=HMGA1 PE=1 SV=3	sp|P17096|HMGA1_HUMAN	12	0	0	0	0	0	0	0	2
Exocyst complex component 4 OS=Homo sapiens GN=EXOC4 PE=1 SV=1	sp|Q96A65|EXOC4_HUMAN	111	0	0	0	0	0	2	0	0
Replication protein A 70 DNA-binding subunit OS=Homo sapiens GN=RPA1 PE=1 SV=2	sp|P27694|RFA1_HUMAN	68	0	0	0	2	0	0	0	0
B-cell receptor-associated protein 31 OS=Homo sapiens GN=BCAP31 PE=1 SV=3	sp|P51572|BAP31_HUMAN	28	0	2	0	0	0	3	0	0
Ragulator complex protein LAMTOR4 OS=Homo sapiens GN=LAMTOR4 PE=1 SV=1	sp|Q0VGL1|LTOR4_HUMAN	11	0	3	0	0	0	0	0	0
Ras-related protein Ral-A OS=Homo sapiens GN=RALA PE=1 SV=1	sp|P11233|RALA_HUMAN	24	0	0	0	0	0	3	0	0
Proteasome subunit beta type-3 OS=Homo sapiens GN=PSMB3 PE=1 SV=2	sp|P49720|PSB3_HUMAN	23	0	0	0	3	0	0	0	0
Leukocyte elastase inhibitor OS=Homo sapiens GN=SERPINB1 PE=1 SV=1	sp|P30740|ILEU_HUMAN	43	0	5	0	0	0	0	0	0
Nurim OS=Homo sapiens GN=NRM PE=1 SV=1	sp|Q8IXM6|NRM_HUMAN	29	0	0	0	2	0	0	0	0
Nuclear pore complex protein Nup107 OS=Homo sapiens GN=NUP107 PE=1 SV=1	sp|P57740|NU107_HUMAN	106	0	0	0	2	0	0	0	0
Vitamin D-binding protein OS=Homo sapiens GN=GC PE=1 SV=1	sp|P02774|VTDB_HUMAN	53	0	0	2	0	0	0	0	0
UPF0762 protein C6orf58 OS=Homo sapiens GN=C6orf58 PE=1 SV=2	sp|Q6P5S2|CF058_HUMAN	38	0	5	0	0	0	0	0	0
BPI fold-containing family B member 2 OS=Homo sapiens GN=BPIFB2 PE=1 SV=2	sp|Q8N4F0|BPIB2_HUMAN	49	0	7	0	0	0	0	0	0
Nascent polypeptide-associated complex subunit alpha OS=Homo sapiens GN=NACA PE=1 SV=1	sp|Q13765|NACA_HUMAN	23	0	0	0	0	0	2	0	0
Replication factor C subunit 1 OS=Homo sapiens GN=RFC1 PE=1 SV=4	sp|P35251|RFC1_HUMAN	128	0	0	0	0	0	0	0	2
Oligosaccharyltransferase complex subunit OSTC OS=Homo sapiens GN=OSTC PE=1 SV=1	sp|Q9NRP0|OSTC_HUMAN	17	0	2	0	0	0	0	0	0
Aminoacyl tRNA synthase complex-interacting multifunctional protein 1 OS=Homo sapiens GN=AIMP1 PE=1 SV=2	sp|Q12904|AIMP1_HUMAN	34	0	0	0	0	0	0	0	2
Keratin-associated protein 10-1 OS=Homo sapiens GN=KRTAP10-1 PE=1 SV=2	sp|P60331|KR101_HUMAN (+3)	29	0	0	0	0	2	0	0	0
DNA primase OS=Human herpesvirus 1 (strain 17) GN=UL52 PE=3 SV=1	sp|P10236|PRIM_HHV11	114	0	0	0	2	0	0	0	0
Estradiol 17-beta-dehydrogenase 11 OS=Homo sapiens GN=HSD17B11 PE=1 SV=3	sp|Q8NBQ5|DHB11_HUMAN	33	0	0	0	0	0	3	0	0
ER membrane protein complex subunit 6 OS=Homo sapiens GN=EMC6 PE=1 SV=1	sp|Q9BV81|EMC6_HUMAN	12	0	3	0	0	0	2	0	0
Transcription initiation factor TFIID subunit 10 OS=Homo sapiens GN=TAF10 PE=1 SV=1	sp|Q12962|TAF10_HUMAN	22	0	0	0	0	0	2	0	0
Eukaryotic translation initiation factor 3 subunit K OS=Homo sapiens GN=EIF3K PE=1 SV=1	sp|Q9UBQ5|EIF3K_HUMAN	25	0	2	0	0	0	3	0	0
Signal peptidase complex catalytic subunit SEC11A OS=Homo sapiens GN=SEC11A PE=1 SV=1	sp|P67812|SC11A_HUMAN	21	0	3	0	0	0	2	0	0
Serine protease 23 OS=Homo sapiens GN=PRSS23 PE=1 SV=1	sp|O95084|PRS23_HUMAN	43	0	0	0	0	0	2	0	0
NADH dehydrogenase [ubiquinone] 1 alpha subcomplex subunit 2 OS=Homo sapiens GN=NDUFA2 PE=1 SV=3	sp|O43678|NDUA2_HUMAN	11	0	0	0	0	0	2	0	0
Myeloperoxidase OS=Homo sapiens GN=MPO PE=1 SV=1	sp|P05164|PERM_HUMAN	84	0	2	2	0	0	0	0	0
F-box-like/WD repeat-containing protein TBL1XR1 OS=Homo sapiens GN=TBL1XR1 PE=1 SV=1	sp|Q9BZK7|TBL1R_HUMAN	56	0	0	0	0	0	2	0	0
DNA replication licensing factor MCM5 OS=Homo sapiens GN=MCM5 PE=1 SV=5	sp|P33992|MCM5_HUMAN	82	0	0	0	0	0	2	0	0
Hepatocyte growth factor OS=Homo sapiens GN=HGF PE=1 SV=2	sp|P14210|HGF_HUMAN	83	0	0	0	0	0	2	0	0
Histatin-3 OS=Homo sapiens GN=HTN3 PE=1 SV=2	sp|P15516|HIS3_HUMAN	6	0	2	0	0	0	0	0	0
Alpha-1-antichymotrypsin OS=Homo sapiens GN=SERPINA3 PE=1 SV=2	sp|P01011|AACT_HUMAN	48	0	0	6	0	0	0	0	0
Hemoglobin subunit alpha OS=Homo sapiens GN=HBA1 PE=1 SV=2	sp|P69905|HBA_HUMAN	15	0	0	7	0	0	0	0	0
Metaxin-2 OS=Homo sapiens GN=MTX2 PE=1 SV=1	sp|O75431|MTX2_HUMAN	30	0	0	0	2	0	0	0	0
Tyrosine-protein kinase Yes OS=Homo sapiens GN=YES1 PE=1 SV=3	sp|P07947|YES_HUMAN	61	0	2	0	0	0	0	0	0
Cancer-related nucleoside-triphosphatase OS=Homo sapiens GN=NTPCR PE=1 SV=1	sp|Q9BSD7|NTPCR_HUMAN	21	0	0	0	0	0	2	0	2
Golgi integral membrane protein 4 OS=Homo sapiens GN=GOLIM4 PE=1 SV=1	sp|O00461|GOLI4_HUMAN	82	0	0	0	0	0	2	0	0
von Willebrand factor A domain-containing protein 9 OS=Homo sapiens GN=VWA9 PE=1 SV=2	sp|Q96SY0|VWA9_HUMAN	57	0	0	0	0	0	0	0	2
U6 snRNA-associated Sm-like protein LSm6 OS=Homo sapiens GN=LSM6 PE=1 SV=1	sp|P62312|LSM6_HUMAN	9	0	3	0	0	0	2	0	0
Glutathione S-transferase P OS=Homo sapiens GN=GSTP1 PE=1 SV=2	sp|P09211|GSTP1_HUMAN	23	0	3	0	0	0	0	0	0
NADH dehydrogenase [ubiquinone] 1 subunit C2 OS=Homo sapiens GN=NDUFC2 PE=1 SV=1	sp|O95298|NDUC2_HUMAN	14	0	0	0	0	0	3	0	0
Microtubule-associated proteins 1A/1B light chain 3 beta 2 OS=Homo sapiens GN=MAP1LC3B2 PE=2 SV=1	sp|A6NCE7|MP3B2_HUMAN (+2)	15	0	2	0	0	0	0	0	0
Protein Red OS=Homo sapiens GN=IK PE=1 SV=3	sp|Q13123|RED_HUMAN	66	0	0	0	0	0	0	0	2
SUN domain-containing protein 1 OS=Homo sapiens GN=SUN1 PE=1 SV=3	sp|O94901|SUN1_HUMAN	90	0	0	0	0	0	2	0	0
Coatomer subunit delta OS=Homo sapiens GN=ARCN1 PE=1 SV=1	sp|P48444|COPD_HUMAN	57	0	0	0	0	0	2	0	0
Transmembrane and TPR repeat-containing protein 3 OS=Homo sapiens GN=TMTC3 PE=1 SV=2	sp|Q6ZXV5|TMTC3_HUMAN	104	0	3	0	0	0	0	0	0
Putative RNA-binding protein Luc7-like 2 OS=Homo sapiens GN=LUC7L2 PE=1 SV=2	sp|Q9Y383|LC7L2_HUMAN	47	0	3	0	0	0	0	0	0
Death-associated protein kinase 3 OS=Homo sapiens GN=DAPK3 PE=1 SV=1	sp|O43293|DAPK3_HUMAN	53	0	0	0	0	0	2	0	0
Capsid assembly protein UL37 OS=Human herpesvirus 1 (strain 17) GN=UL37 PE=1 SV=1	sp|P10221|UL37_HHV11	121	0	2	0	0	0	0	0	0
Glutamine synthetase OS=Homo sapiens GN=GLUL PE=1 SV=4	sp|P15104|GLNA_HUMAN	42	0	0	4	0	0	0	0	0
Apolipoprotein A-I OS=Homo sapiens GN=APOA1 PE=1 SV=1	sp|P02647|APOA1_HUMAN	31	0	0	4	0	0	0	0	0
Phosphoglycerate kinase 1 OS=Homo sapiens GN=PGK1 PE=1 SV=3	sp|P00558|PGK1_HUMAN	45	0	4	0	0	0	0	0	0
Salivary acidic proline-rich phosphoprotein 1/2 OS=Homo sapiens GN=PRH1 PE=1 SV=2	sp|P02810|PRPC_HUMAN	17	0	4	0	0	0	0	0	0
Neutrophil gelatinase-associated lipocalin OS=Homo sapiens GN=LCN2 PE=1 SV=2	sp|P80188|NGAL_HUMAN	23	0	0	4	0	0	0	0	0
Chromobox protein homolog 1 OS=Homo sapiens GN=CBX1 PE=1 SV=1	sp|P83916|CBX1_HUMAN	21	0	2	0	0	0	0	0	0
PCI domain-containing protein 2 OS=Homo sapiens GN=PCID2 PE=1 SV=2	sp|Q5JVF3|PCID2_HUMAN	46	0	0	0	0	0	0	0	2
NADH dehydrogenase [ubiquinone] 1 beta subcomplex subunit 10 OS=Homo sapiens GN=NDUFB10 PE=1 SV=3	sp|O96000|NDUBA_HUMAN	21	0	0	0	2	0	0	0	2
Beta-galactosidase OS=Homo sapiens GN=GLB1 PE=1 SV=2	sp|P16278|BGAL_HUMAN	76	0	0	0	0	0	2	0	0
Protein S100-A2 OS=Homo sapiens GN=S100A2 PE=1 SV=3	sp|P29034|S10A2_HUMAN	11	0	0	2	0	0	0	0	0
Transmembrane protein 33 OS=Homo sapiens GN=TMEM33 PE=1 SV=2	sp|P57088|TMM33_HUMAN	28	0	0	0	0	0	2	0	0
Translation initiation factor eIF-2B subunit alpha OS=Homo sapiens GN=EIF2B1 PE=1 SV=1	sp|Q14232|EI2BA_HUMAN	34	0	2	0	0	0	0	0	0
Lysosome-associated membrane glycoprotein 1 OS=Homo sapiens GN=LAMP1 PE=1 SV=3	sp|P11279|LAMP1_HUMAN	45	0	0	2	0	0	0	0	0
Hemoglobin subunit beta OS=Homo sapiens GN=HBB PE=1 SV=2	sp|P68871|HBB_HUMAN	16	0	0	4	0	0	0	0	0
Methionine aminopeptidase 1 OS=Homo sapiens GN=METAP1 PE=1 SV=2	sp|P53582|AMPM1_HUMAN	43	0	0	0	0	0	0	0	2
D-glucuronyl C5-epimerase OS=Homo sapiens GN=GLCE PE=1 SV=3	sp|O94923|GLCE_HUMAN	70	0	0	0	0	0	2	0	0
Pogo transposable element with ZNF domain OS=Homo sapiens GN=POGZ PE=1 SV=2	sp|Q7Z3K3|POGZ_HUMAN	155	0	0	0	0	0	3	0	0
Small proline-rich protein 4 OS=Homo sapiens GN=SPRR4 PE=2 SV=1	sp|Q96PI1|SPRR4_HUMAN	9	0	0	3	0	0	0	0	0
Ribonuclease 7 OS=Homo sapiens GN=RNASE7 PE=1 SV=2	sp|Q9H1E1|RNAS7_HUMAN	17	0	0	2	0	0	0	0	0
Ig heavy chain V-III region GA OS=Homo sapiens PE=1 SV=1	sp|P01769|HV308_HUMAN	13	0	0	2	0	0	0	0	0
Calmodulin-like protein 3 OS=Homo sapiens GN=CALML3 PE=1 SV=2	sp|P27482|CALL3_HUMAN	17	0	2	2	0	0	0	0	0
Virion egress protein UL31 OS=Human herpesvirus 1 (strain 17) GN=UL31 PE=1 SV=1	sp|P10215|UL31_HHV11	34	0	2	0	0	0	0	0	0
N-acylneuraminate cytidylyltransferase OS=Homo sapiens GN=CMAS PE=1 SV=2	sp|Q8NFW8|NEUA_HUMAN	48	0	2	0	0	0	0	0	0
Dipeptidyl peptidase 1 OS=Homo sapiens GN=CTSC PE=1 SV=2	sp|P53634|CATC_HUMAN	52	0	0	2	0	0	0	0	0
Cathepsin G OS=Homo sapiens GN=CTSG PE=1 SV=2	sp|P08311|CATG_HUMAN	29	0	0	2	0	0	0	0	0
Single-stranded DNA-binding protein, mitochondrial OS=Homo sapiens GN=SSBP1 PE=1 SV=1	sp|Q04837|SSBP_HUMAN	17	0	0	0	2	0	0	0	0
Histone chaperone ASF1A OS=Homo sapiens GN=ASF1A PE=1 SV=1	sp|Q9Y294|ASF1A_HUMAN	23	0	0	0	0	0	0	0	2
Kinesin-like protein KIF3A OS=Homo sapiens GN=KIF3A PE=1 SV=4	sp|Q9Y496|KIF3A_HUMAN	80	0	0	0	2	0	0	0	0
Zinc finger protein 512 OS=Homo sapiens GN=ZNF512 PE=1 SV=2	sp|Q96ME7|ZN512_HUMAN	65	0	0	0	0	0	2	0	0
YLP motif-containing protein 1 OS=Homo sapiens GN=YLPM1 PE=1 SV=3	sp|P49750|YLPM1_HUMAN	220	0	0	0	0	0	0	0	2
Kallikrein-7 OS=Homo sapiens GN=KLK7 PE=1 SV=1	sp|P49862|KLK7_HUMAN	28	0	0	2	0	0	0	0	0
Ribosomal RNA small subunit methyltransferase NEP1 OS=Homo sapiens GN=EMG1 PE=1 SV=4	sp|Q92979|NEP1_HUMAN	27	0	0	0	0	0	3	0	0
Alpha-1-acid glycoprotein 1 OS=Homo sapiens GN=ORM1 PE=1 SV=1	sp|P02763|A1AG1_HUMAN	24	0	0	2	0	0	0	0	0
Carbonic anhydrase 6 OS=Homo sapiens GN=CA6 PE=1 SV=3	sp|P23280|CAH6_HUMAN	35	0	2	0	0	0	0	0	0
Nibrin OS=Homo sapiens GN=NBN PE=1 SV=1	sp|O60934|NBN_HUMAN	85	0	0	0	2	0	0	0	0
Tripartite motif-containing protein 29 OS=Homo sapiens GN=TRIM29 PE=1 SV=2	sp|Q14134|TRI29_HUMAN	66	0	4	0	0	0	0	0	0
Cysteine-rich secretory protein 3 OS=Homo sapiens GN=CRISP3 PE=1 SV=1	sp|P54108|CRIS3_HUMAN	28	0	3	0	0	0	0	0	0
Hemopexin OS=Homo sapiens GN=HPX PE=1 SV=2	sp|P02790|HEMO_HUMAN	52	0	0	4	0	0	0	0	0
Interleukin-1 receptor antagonist protein OS=Homo sapiens GN=IL1RN PE=1 SV=1	sp|P18510|IL1RA_HUMAN	20	0	2	0	0	0	0	0	0
Fibroleukin OS=Homo sapiens GN=FGL2 PE=1 SV=1	sp|Q14314|FGL2_HUMAN	50	0	2	0	0	0	0	0	0
UPF0468 protein C16orf80 OS=Homo sapiens GN=C16orf80 PE=1 SV=1	sp|Q9Y6A4|CP080_HUMAN	23	0	0	0	2	0	0	0	0
Signal recognition particle 9 protein OS=Homo sapiens GN=SRP9 PE=1 SV=2	sp|P49458|SRP09_HUMAN	10	0	0	0	0	0	2	0	0
Interleukin-36 gamma OS=Homo sapiens GN=IL36G PE=1 SV=1	sp|Q9NZH8|IL36G_HUMAN	19	0	0	2	0	0	0	0	0
GPI transamidase component PIG-T OS=Homo sapiens GN=PIGT PE=1 SV=1	sp|Q969N2|PIGT_HUMAN	66	0	0	0	0	0	2	0	0
Heat shock protein beta-6 OS=Homo sapiens GN=HSPB6 PE=1 SV=2	sp|O14558|HSPB6_HUMAN	17	0	0	0	0	0	2	0	0
Protein EFR3 homolog A OS=Homo sapiens GN=EFR3A PE=1 SV=2	sp|Q14156|EFR3A_HUMAN	93	0	0	0	0	0	3	0	0
10 heat shock protein, mitochondrial OS=Homo sapiens GN=HSPE1 PE=1 SV=2	sp|P61604|CH10_HUMAN	11	0	0	2	0	0	0	0	0
Fibrinogen beta chain OS=Homo sapiens GN=FGB PE=1 SV=2	sp|P02675|FIBB_HUMAN	56	0	0	3	0	0	0	0	0
Fibrinogen alpha chain OS=Homo sapiens GN=FGA PE=1 SV=2	sp|P02671|FIBA_HUMAN	95	0	0	2	0	0	0	0	0
Virion-packaging protein UL25 OS=Human herpesvirus 1 (strain 17) GN=UL25 PE=1 SV=1	sp|P10209|UL25_HHV11	63	0	2	0	0	0	0	0	0
Dermokine OS=Homo sapiens GN=DMKN PE=1 SV=3	sp|Q6E0U4|DMKN_HUMAN	47	2	0	0	0	0	0	0	0
Cystatin-D OS=Homo sapiens GN=CST5 PE=1 SV=1	sp|P28325|CYTD_HUMAN	16	0	2	0	0	0	0	0	0
Decorin OS=Homo sapiens GN=DCN PE=1 SV=1	sp|P07585|PGS2_HUMAN	40	0	0	0	0	0	2	0	0
Kallikrein-6 OS=Homo sapiens GN=KLK6 PE=1 SV=1	sp|Q92876|KLK6_HUMAN	27	0	0	2	0	0	0	0	0
Keratin-associated protein 11-1 OS=Homo sapiens GN=KRTAP11-1 PE=1 SV=1	sp|Q8IUC1|KR111_HUMAN	17	0	0	0	0	2	0	0	0
TOTAL SPC IN SAMPLE			3703	23657	2849	17588	4521	33476	2519	24736

## Sheet: Replicate 2 filtered
Identified Proteins (732)	Accession Number	Molecular Weight	KOS no EdC Rep 2	KOS +EdC Rep 2	+PCNA-I1 no EdC Rep 2	+PCNA-I1 +EdC Rep 2	+T2AA no EdC Rep1	+T2AA +EdC Rep1	+T2AA no EdC Rep2	+T2AA +EdC Rep2		KOS +EdC / KOS no EdC Rep 2	PCNA-I1 +EdC / PCNA-I1 no EdC Rep 2	T2AA +EdC / T2AA no EdC Rep 1	T2AA +EdC / T2AA no EdC Rep 2
Serine protease 33 OS=Homo sapiens GN=PRSS33 PE=1 SV=3	sp|Q8NF86|PRS33_HUMAN	30	1	1	1	1	1	1	1	6		1	1	1	6
Putative ATP-dependent RNA helicase DHX30 OS=Homo sapiens GN=DHX30 PE=1 SV=1	sp|Q7L2E3|DHX30_HUMAN	134	1	1	1	1	1	1	1	6		1	1	1	6
Serum deprivation-response protein OS=Homo sapiens GN=SDPR PE=1 SV=3	sp|O95810|SDPR_HUMAN	47	1	1	1	1	1	1	1	8		1	1	1	8
Scaffold attachment factor B2 OS=Homo sapiens GN=SAFB2 PE=1 SV=1	sp|Q14151|SAFB2_HUMAN	107	1	1	1	1	1	1	1	10		1	1	1	10
General transcription factor II-I OS=Homo sapiens GN=GTF2I PE=1 SV=2	sp|P78347|GTF2I_HUMAN	112	1	1	1	1	1	3	1	6		1	1	3	6
RNA-binding protein 8A OS=Homo sapiens GN=RBM8A PE=1 SV=1	sp|Q9Y5S9|RBM8A_HUMAN	20	1	1	1	1	1	4	1	5		1	1	4	5
Superkiller viralicidic activity 2-like 2 OS=Homo sapiens GN=SKIV2L2 PE=1 SV=3	sp|P42285|SK2L2_HUMAN	118	1	1	1	1	1	4	1	6		1	1	4	6
Serine/threonine-protein kinase MRCK beta OS=Homo sapiens GN=CDC42BPB PE=1 SV=2	sp|Q9Y5S2|MRCKB_HUMAN	194	1	1	1	1	1	5	1	1		1	1	5	1
Transcription initiation factor TFIID subunit 9B OS=Homo sapiens GN=TAF9B PE=1 SV=1	sp|Q9HBM6|TAF9B_HUMAN	28	1	1	1	1	1	5	1	1		1	1	5	1
Mediator of RNA polymerase II transcription subunit 15 OS=Homo sapiens GN=MED15 PE=1 SV=2	sp|Q96RN5|MED15_HUMAN	87	1	1	1	1	1	5	1	1		1	1	5	1
T-complex protein 1 subunit zeta OS=Homo sapiens GN=CCT6A PE=1 SV=3	sp|P40227|TCPZ_HUMAN	58	1	1	1	1	1	5	1	1		1	1	5	1
Gap junction alpha-1 protein OS=Homo sapiens GN=GJA1 PE=1 SV=2	sp|P17302|CXA1_HUMAN	43	1	1	1	1	1	5	1	1		1	1	5	1
Lysine--tRNA ligase OS=Homo sapiens GN=KARS PE=1 SV=3	sp|Q15046|SYK_HUMAN	68	1	1	1	1	1	5	1	2		1	1	5	2
Inosine-5'-monophosphate dehydrogenase 2 OS=Homo sapiens GN=IMPDH2 PE=1 SV=2	sp|P12268|IMDH2_HUMAN	56	1	1	1	1	1	5	1	2		1	1	5	2
Cell division cycle and apoptosis regulator protein 1 OS=Homo sapiens GN=CCAR1 PE=1 SV=2	sp|Q8IX12|CCAR1_HUMAN	133	1	1	1	1	1	5	1	3		1	1	5	3
26S proteasome non-ATPase regulatory subunit 7 OS=Homo sapiens GN=PSMD7 PE=1 SV=2	sp|P51665|PSD7_HUMAN	37	1	1	1	1	1	5	1	4		1	1	5	4
Tropomyosin alpha-3 chain OS=Homo sapiens GN=TPM3 PE=1 SV=1	sp|P06753|TPM3_HUMAN	33	1	1	1	1	1	6	1	1		1	1	6	1
Dynein light chain 2, cytoplasmic OS=Homo sapiens GN=DYNLL2 PE=1 SV=1	sp|Q96FJ2|DYL2_HUMAN	10	1	1	1	1	1	6	1	1		1	1	6	1
Poly [ADP-ribose] polymerase 4 OS=Homo sapiens GN=PARP4 PE=1 SV=3	sp|Q9UKK3|PARP4_HUMAN	193	1	1	1	1	1	6	1	1		1	1	6	1
Collagen alpha-2(IV) chain OS=Homo sapiens GN=COL4A2 PE=1 SV=4	sp|P08572|CO4A2_HUMAN	168	1	1	1	1	1	6	1	2		1	1	6	2
Lipid phosphate phosphohydrolase 3 OS=Homo sapiens GN=PPAP2B PE=1 SV=1	sp|O14495|LPP3_HUMAN	35	1	1	1	1	1	6	1	3		1	1	6	3
Very-long-chain (3R)-3-hydroxyacyl-[acyl-carrier protein] dehydratase 3 OS=Homo sapiens GN=PTPLAD1 PE=1 SV=2	sp|Q9P035|HACD3_HUMAN	43	1	1	1	1	1	6	1	4		1	1	6	4
Laminin subunit alpha-4 OS=Homo sapiens GN=LAMA4 PE=1 SV=4	sp|Q16363|LAMA4_HUMAN	203	1	1	1	1	1	6	1	5		1	1	6	5
Host cell factor 1 OS=Homo sapiens GN=HCFC1 PE=1 SV=2	sp|P51610|HCFC1_HUMAN	209	1	1	1	1	1	6	1	10		1	1	6	10
Fructose-bisphosphate aldolase C OS=Homo sapiens GN=ALDOC PE=1 SV=2	sp|P09972|ALDOC_HUMAN	39	1	1	1	1	1	7	1	1		1	1	7	1
Sorting nexin-18 OS=Homo sapiens GN=SNX18 PE=1 SV=2	sp|Q96RF0|SNX18_HUMAN	69	1	1	1	1	1	7	1	1		1	1	7	1
Eukaryotic translation initiation factor 4 gamma 1 OS=Homo sapiens GN=EIF4G1 PE=1 SV=4	sp|Q04637|IF4G1_HUMAN	175	1	1	1	1	1	7	1	7		1	1	7	7
Core histone macro-H2A.2 OS=Homo sapiens GN=H2AFY2 PE=1 SV=3	sp|Q9P0M6|H2AW_HUMAN	40	1	1	1	1	1	8	1	1		1	1	8	1
SWI/SNF complex subunit SMARCC1 OS=Homo sapiens GN=SMARCC1 PE=1 SV=3	sp|Q92922|SMRC1_HUMAN	123	1	1	1	1	1	9	1	1		1	1	9	1
Myeloid-associated differentiation marker OS=Homo sapiens GN=MYADM PE=1 SV=2	sp|Q96S97|MYADM_HUMAN	35	1	1	1	1	1	9	1	2		1	1	9	2
Coatomer subunit alpha OS=Homo sapiens GN=COPA PE=1 SV=2	sp|P53621|COPA_HUMAN	138	1	1	1	1	1	9	1	3		1	1	9	3
Zinc finger E-box-binding homeobox 1 OS=Homo sapiens GN=ZEB1 PE=1 SV=2	sp|P37275|ZEB1_HUMAN	124	1	1	1	1	1	9	1	7		1	1	9	7
Histone deacetylase 2 OS=Homo sapiens GN=HDAC2 PE=1 SV=2	sp|Q92769|HDAC2_HUMAN	55	1	1	1	1	1	11	1	1		1	1	11	1
Kinase D-interacting substrate of 220 OS=Homo sapiens GN=KIDINS220 PE=1 SV=3	sp|Q9ULH0|KDIS_HUMAN	197	1	1	1	1	1	11	1	1		1	1	11	1
DnaJ homolog subfamily C member 13 OS=Homo sapiens GN=DNAJC13 PE=1 SV=5	sp|O75165|DJC13_HUMAN	254	1	1	1	1	1	11	1	3		1	1	11	3
Glypican-1 OS=Homo sapiens GN=GPC1 PE=1 SV=2	sp|P35052|GPC1_HUMAN	62	1	1	1	1	1	12	1	3		1	1	12	3
Cytoplasmic dynein 1 heavy chain 1 OS=Homo sapiens GN=DYNC1H1 PE=1 SV=5	sp|Q14204|DYHC1_HUMAN	532	1	1	1	1	1	13	1	1		1	1	13	1
Protein KIAA1199 OS=Homo sapiens GN=KIAA1199 PE=1 SV=2	sp|Q8WUJ3|K1199_HUMAN	153	1	1	1	1	1	15	1	9		1	1	15	9
Talin-1 OS=Homo sapiens GN=TLN1 PE=1 SV=3	sp|Q9Y490|TLN1_HUMAN	270	1	1	1	1	1	17	1	1		1	1	17	1
Activating signal cointegrator 1 complex subunit 3 OS=Homo sapiens GN=ASCC3 PE=1 SV=3	sp|Q8N3C0|ASCC3_HUMAN	251	1	1	1	1	1	18	1	2		1	1	18	2
RNA binding motif protein, X-linked-like-1 OS=Homo sapiens GN=RBMXL1 PE=1 SV=1	sp|Q96E39|RMXL1_HUMAN	42	1	1	1	1	1	20	1	1		1	1	20	1
Probable global transcription activator SNF2L2 OS=Homo sapiens GN=SMARCA2 PE=1 SV=2	sp|P51531|SMCA2_HUMAN	181	1	1	1	1	1	21	1	1		1	1	21	1
Surfeit locus protein 4 OS=Homo sapiens GN=SURF4 PE=1 SV=3	sp|O15260|SURF4_HUMAN	30	1	1	1	1	1	22	1	1		1	1	22	1
Chromodomain-helicase-DNA-binding protein 3 OS=Homo sapiens GN=CHD3 PE=1 SV=3	sp|Q12873|CHD3_HUMAN	227	1	1	1	1	1	29	1	21		1	1	29	21
Mediator of RNA polymerase II transcription subunit 25 OS=Homo sapiens GN=MED25 PE=1 SV=2	sp|Q71SY5|MED25_HUMAN	78	1	1	1	2	1	4	1	5		1	2	4	5
U4/U6.U5 tri-snRNP-associated protein 1 OS=Homo sapiens GN=SART1 PE=1 SV=1	sp|O43290|SNUT1_HUMAN	90	1	1	1	2	1	4	1	6		1	2	4	6
Band 4.1-like protein 2 OS=Homo sapiens GN=EPB41L2 PE=1 SV=1	sp|O43491|E41L2_HUMAN	113	1	1	1	2	1	6	1	2		1	2	6	2
Extended synaptotagmin-1 OS=Homo sapiens GN=ESYT1 PE=1 SV=1	sp|Q9BSJ8|ESYT1_HUMAN	123	1	1	1	2	1	6	1	2		1	2	6	2
Tumor suppressor p53-binding protein 1 OS=Homo sapiens GN=TP53BP1 PE=1 SV=2	sp|Q12888|TP53B_HUMAN	214	1	1	1	2	1	8	1	7		1	2	8	7
Leucine-rich repeat-containing protein 17 OS=Homo sapiens GN=LRRC17 PE=2 SV=1	sp|Q8N6Y2|LRC17_HUMAN	52	1	1	1	2	1	9	1	2		1	2	9	2
26S proteasome non-ATPase regulatory subunit 6 OS=Homo sapiens GN=PSMD6 PE=1 SV=1	sp|Q15008|PSMD6_HUMAN	46	1	1	1	2	1	9	1	5		1	2	9	5
Mediator of RNA polymerase II transcription subunit 12 OS=Homo sapiens GN=MED12 PE=1 SV=4	sp|Q93074|MED12_HUMAN	243	1	1	1	2	1	10	1	23		1	2	10	23
26S protease regulatory subunit 6A OS=Homo sapiens GN=PSMC3 PE=1 SV=3	sp|P17980|PRS6A_HUMAN	49	1	1	1	2	1	11	1	6		1	2	11	6
Transcription initiation factor TFIID subunit 5 OS=Homo sapiens GN=TAF5 PE=1 SV=3	sp|Q15542|TAF5_HUMAN	87	1	1	1	3	1	1	1	6		1	3	1	6
60 heat shock protein, mitochondrial OS=Homo sapiens GN=HSPD1 PE=1 SV=2	sp|P10809|CH60_HUMAN	61	1	1	1	3	1	5	1	4		1	3	5	4
Sarcoplasmic/endoplasmic reticulum calcium ATPase 2 OS=Homo sapiens GN=ATP2A2 PE=1 SV=1	sp|P16615|AT2A2_HUMAN	115	1	1	1	3	1	7	1	1		1	3	7	1
26S proteasome non-ATPase regulatory subunit 12 OS=Homo sapiens GN=PSMD12 PE=1 SV=3	sp|O00232|PSD12_HUMAN	53	1	1	1	3	1	8	1	4		1	3	8	4
Keratin, type I cytoskeletal 18 OS=Homo sapiens GN=KRT18 PE=1 SV=2	sp|P05783|K1C18_HUMAN	48	1	1	1	5	1	3	1	1		1	5	3	1
A-kinase anchor protein 2 OS=Homo sapiens GN=AKAP2 PE=1 SV=3	sp|Q9Y2D5|AKAP2_HUMAN	95	1	1	1	5	1	3	1	2		1	5	3	2
Importin subunit beta-1 OS=Homo sapiens GN=KPNB1 PE=1 SV=2	sp|Q14974|IMB1_HUMAN	97	1	1	1	5	1	6	1	3		1	5	6	3
Sodium/potassium-transporting ATPase subunit alpha-1 OS=Homo sapiens GN=ATP1A1 PE=1 SV=1	sp|P05023|AT1A1_HUMAN	113	1	1	1	5	1	8	1	2		1	5	8	2
Actin-related protein 2/3 complex subunit 4 OS=Homo sapiens GN=ARPC4 PE=1 SV=3	sp|P59998|ARPC4_HUMAN	20	1	1	1	6	1	8	1	2		1	6	8	2
ATP-citrate synthase OS=Homo sapiens GN=ACLY PE=1 SV=3	sp|P53396|ACLY_HUMAN	121	1	1	1	6	1	19	1	5		1	6	19	5
26S protease regulatory subunit 7 OS=Homo sapiens GN=PSMC2 PE=1 SV=3	sp|P35998|PRS7_HUMAN	49	1	1	1	8	1	11	1	12		1	8	11	12
Filamin-B OS=Homo sapiens GN=FLNB PE=1 SV=2	sp|O75369|FLNB_HUMAN	278	1	1	1	8	1	24	1	1		1	8	24	1
Myosin-10 OS=Homo sapiens GN=MYH10 PE=1 SV=3	sp|P35580|MYH10_HUMAN	229	1	1	1	23	1	25	1	1		1	23	25	1
U2 snRNP-associated SURP motif-containing protein OS=Homo sapiens GN=U2SURP PE=1 SV=2	sp|O15042|SR140_HUMAN	118	1	2	1	1	1	5	1	2		2	1	5	2
Serine hydroxymethyltransferase, mitochondrial OS=Homo sapiens GN=SHMT2 PE=1 SV=3	sp|P34897|GLYM_HUMAN	56	1	2	1	1	1	5	1	4		2	1	5	4
Regulator of nonsense transcripts 1 OS=Homo sapiens GN=UPF1 PE=1 SV=2	sp|Q92900|RENT1_HUMAN	124	1	2	1	1	1	6	1	4		2	1	6	4
U4/U6 small nuclear ribonucleoprotein Prp3 OS=Homo sapiens GN=PRPF3 PE=1 SV=2	sp|O43395|PRPF3_HUMAN	78	1	2	1	1	1	7	1	3		2	1	7	3
Transcription elongation factor SPT6 OS=Homo sapiens GN=SUPT6H PE=1 SV=2	sp|Q7KZ85|SPT6H_HUMAN	199	1	2	1	1	1	9	1	13		2	1	9	13
Nidogen-2 OS=Homo sapiens GN=NID2 PE=1 SV=3	sp|Q14112|NID2_HUMAN	151	1	2	1	1	1	14	1	6		2	1	14	6
RNA-binding protein 25 OS=Homo sapiens GN=RBM25 PE=1 SV=3	sp|P49756|RBM25_HUMAN	100	1	2	1	1	1	14	1	23		2	1	14	23
Unconventional myosin-Ib OS=Homo sapiens GN=MYO1B PE=2 SV=3	sp|O43795|MYO1B_HUMAN	132	1	2	1	1	1	16	1	6		2	1	16	6
TATA-box-binding protein OS=Homo sapiens GN=TBP PE=1 SV=2	sp|P20226|TBP_HUMAN	38	1	2	1	2	1	2	1	5		2	2	2	5
U4/U6 small nuclear ribonucleoprotein Prp4 OS=Homo sapiens GN=PRPF4 PE=1 SV=2	sp|O43172|PRP4_HUMAN	58	1	2	1	2	1	3	1	5		2	2	3	5
General transcription factor IIH subunit 2 OS=Homo sapiens GN=GTF2H2 PE=1 SV=1	sp|Q13888|TF2H2_HUMAN (+1)	44	1	2	1	2	1	4	1	7		2	2	4	7
Actin-related protein 2 OS=Homo sapiens GN=ACTR2 PE=1 SV=1	sp|P61160|ARP2_HUMAN	45	1	2	1	2	1	5	1	2		2	2	5	2
Transmembrane emp24 domain-containing protein 9 OS=Homo sapiens GN=TMED9 PE=1 SV=2	sp|Q9BVK6|TMED9_HUMAN	27	1	2	1	2	1	6	1	2		2	2	6	2
Actin-related protein 2/3 complex subunit 2 OS=Homo sapiens GN=ARPC2 PE=1 SV=1	sp|O15144|ARPC2_HUMAN	34	1	2	1	2	1	6	1	3		2	2	6	3
V-type proton ATPase subunit H OS=Homo sapiens GN=ATP6V1H PE=1 SV=1	sp|Q9UI12|VATH_HUMAN	56	1	2	1	2	1	7	1	3		2	2	7	3
Utrophin OS=Homo sapiens GN=UTRN PE=1 SV=2	sp|P46939|UTRO_HUMAN	394	1	2	1	2	1	19	1	2		2	2	19	2
V-type proton ATPase 116 subunit a isoform 1 OS=Homo sapiens GN=ATP6V0A1 PE=1 SV=3	sp|Q93050|VPP1_HUMAN	96	1	2	1	2	1	25	1	1		2	2	25	1
Plasminogen activator inhibitor 1 OS=Homo sapiens GN=SERPINE1 PE=1 SV=1	sp|P05121|PAI1_HUMAN	45	1	2	1	3	1	5	1	5		2	3	5	5
26S proteasome non-ATPase regulatory subunit 14 OS=Homo sapiens GN=PSMD14 PE=1 SV=1	sp|O00487|PSDE_HUMAN	35	1	2	1	4	2	5	1	7		2	4	2.5	7
Proteasome subunit beta type-4 OS=Homo sapiens GN=PSMB4 PE=1 SV=4	sp|P28070|PSB4_HUMAN	29	1	2	1	4	1	7	1	5		2	4	7	5
NADH-ubiquinone oxidoreductase 75 subunit, mitochondrial OS=Homo sapiens GN=NDUFS1 PE=1 SV=3	sp|P28331|NDUS1_HUMAN	79	1	2	1	5	1	5	1	4		2	5	5	4
Thrombospondin type-1 domain-containing protein 4 OS=Homo sapiens GN=THSD4 PE=2 SV=2	sp|Q6ZMP0|THSD4_HUMAN	112	2	2	1	7	2	10	5	7		1	7	5	1.4
Phosphatidylinositol-binding clathrin assembly protein OS=Homo sapiens GN=PICALM PE=1 SV=2	sp|Q13492|PICAL_HUMAN	71	3	2	1	8	6	1	1	2		0.666667	8	0.166667	2
Integrator complex subunit 6 OS=Homo sapiens GN=INTS6 PE=1 SV=1	sp|Q9UL03|INT6_HUMAN	100	1	3	1	1	1	2	1	6		3	1	2	6
Transcription initiation factor TFIID subunit 9 OS=Homo sapiens GN=TAF9 PE=1 SV=1	sp|Q16594|TAF9_HUMAN	29	1	3	1	1	1	3	1	5		3	1	3	5
DBH-like monooxygenase protein 1 OS=Homo sapiens GN=MOXD1 PE=2 SV=1	sp|Q6UVY6|MOXD1_HUMAN	70	1	3	1	1	1	5	1	5		3	1	5	5
Regulator of chromosome condensation OS=Homo sapiens GN=RCC1 PE=1 SV=1	sp|P18754|RCC1_HUMAN	45	1	3	1	1	1	6	1	4		3	1	6	4
Cohesin subunit SA-1 OS=Homo sapiens GN=STAG1 PE=1 SV=3	sp|Q8WVM7|STAG1_HUMAN	144	1	3	1	1	1	7	1	3		3	1	7	3
DNA-directed RNA polymerases I, II, and III subunit RPABC1 OS=Homo sapiens GN=POLR2E PE=1 SV=4	sp|P19388|RPAB1_HUMAN	25	1	3	1	1	1	7	1	3		3	1	7	3
General transcription factor 3C polypeptide 4 OS=Homo sapiens GN=GTF3C4 PE=1 SV=2	sp|Q9UKN8|TF3C4_HUMAN	92	1	3	1	1	1	8	1	5		3	1	8	5
Ankycorbin OS=Homo sapiens GN=RAI14 PE=1 SV=2	sp|Q9P0K7|RAI14_HUMAN	110	1	3	1	1	1	10	1	6		3	1	10	6
Paired amphipathic helix protein Sin3a OS=Homo sapiens GN=SIN3A PE=1 SV=2	sp|Q96ST3|SIN3A_HUMAN	145	1	3	1	1	1	14	1	15		3	1	14	15
Signal peptidase complex subunit 3 OS=Homo sapiens GN=SPCS3 PE=1 SV=1	sp|P61009|SPCS3_HUMAN	20	1	3	1	2	1	5	1	2		3	2	5	2
T-complex protein 1 subunit alpha OS=Homo sapiens GN=TCP1 PE=1 SV=1	sp|P17987|TCPA_HUMAN	60	1	3	1	2	1	6	1	4		3	2	6	4
Cell division cycle 5-like protein OS=Homo sapiens GN=CDC5L PE=1 SV=2	sp|Q99459|CDC5L_HUMAN	92	1	3	1	2	1	10	1	8		3	2	10	8
LEM domain-containing protein 2 OS=Homo sapiens GN=LEMD2 PE=1 SV=1	sp|Q8NC56|LEMD2_HUMAN	57	1	3	1	2	1	15	1	4		3	2	15	4
Nexilin OS=Homo sapiens GN=NEXN PE=1 SV=1	sp|Q0ZGT2|NEXN_HUMAN	81	1	3	1	3	1	5	1	8		3	3	5	8
Proteasome subunit alpha type-2 OS=Homo sapiens GN=PSMA2 PE=1 SV=2	sp|P25787|PSA2_HUMAN	26	1	3	1	3	1	6	1	5		3	3	6	5
Proteasome subunit alpha type-7 OS=Homo sapiens GN=PSMA7 PE=1 SV=1	sp|O14818|PSA7_HUMAN	28	1	3	1	3	1	7	1	6		3	3	7	6
Chloride intracellular channel protein 1 OS=Homo sapiens GN=CLIC1 PE=1 SV=4	sp|O00299|CLIC1_HUMAN	27	1	3	1	3	1	8	1	3		3	3	8	3
Protein NipSnap homolog 1 OS=Homo sapiens GN=NIPSNAP1 PE=1 SV=1	sp|Q9BPW8|NIPS1_HUMAN	33	1	3	1	4	1	6	1	5		3	4	6	5
BAG family molecular chaperone regulator 2 OS=Homo sapiens GN=BAG2 PE=1 SV=1	sp|O95816|BAG2_HUMAN	24	1	3	1	4	1	7	1	6		3	4	7	6
T-complex protein 1 subunit eta OS=Homo sapiens GN=CCT7 PE=1 SV=2	sp|Q99832|TCPH_HUMAN	59	1	3	1	4	1	8	1	5		3	4	8	5
Proteasome subunit alpha type-6 OS=Homo sapiens GN=PSMA6 PE=1 SV=1	sp|P60900|PSA6_HUMAN	27	1	3	1	4	1	10	1	7		3	4	10	7
Mediator of RNA polymerase II transcription subunit 17 OS=Homo sapiens GN=MED17 PE=1 SV=2	sp|Q9NVC6|MED17_HUMAN	73	1	3	1	5	1	5	1	21		3	5	5	21
Methionine--tRNA ligase, cytoplasmic OS=Homo sapiens GN=MARS PE=1 SV=2	sp|P56192|SYMC_HUMAN	101	1	3	1	5	1	9	1	5		3	5	9	5
26S protease regulatory subunit 6B OS=Homo sapiens GN=PSMC4 PE=1 SV=2	sp|P43686|PRS6B_HUMAN	47	1	3	1	5	1	12	1	9		3	5	12	9
Annexin A5 OS=Homo sapiens GN=ANXA5 PE=1 SV=2	sp|P08758|ANXA5_HUMAN	36	1	3	1	5	1	19	1	9		3	5	19	9
Proteasome subunit beta type-6 OS=Homo sapiens GN=PSMB6 PE=1 SV=4	sp|P28072|PSB6_HUMAN	25	2	3	2	6	2	8	1	5		1.5	3	4	5
Cytochrome c oxidase subunit 2 OS=Homo sapiens GN=MT-CO2 PE=1 SV=1	sp|P00403|COX2_HUMAN	26	2	3	3	7	3	6	1	6		1.5	2.33333	2	6
Protein SON OS=Homo sapiens GN=SON PE=1 SV=4	sp|P18583|SON_HUMAN	264	1	3	1	7	1	21	1	23		3	7	21	23
Coronin-1B OS=Homo sapiens GN=CORO1B PE=1 SV=1	sp|Q9BR76|COR1B_HUMAN	54	1	3	1	8	1	10	1	4		3	8	10	4
THO complex subunit 5 homolog OS=Homo sapiens GN=THOC5 PE=1 SV=2	sp|Q13769|THOC5_HUMAN	79	1	4	1	1	1	3	1	8		4	1	3	8
Transcription initiation factor TFIID subunit 6 OS=Homo sapiens GN=TAF6 PE=1 SV=1	sp|P49848|TAF6_HUMAN	73	1	4	1	1	1	3	1	8		4	1	3	8
General transcription factor IIH subunit 4 OS=Homo sapiens GN=GTF2H4 PE=2 SV=1	sp|Q92759|TF2H4_HUMAN	52	1	4	1	1	1	4	1	6		4	1	4	6
Probable cation-transporting ATPase 13A1 OS=Homo sapiens GN=ATP13A1 PE=1 SV=2	sp|Q9HD20|AT131_HUMAN	133	1	4	1	1	1	5	1	2		4	1	5	2
WD repeat-containing protein 61 OS=Homo sapiens GN=WDR61 PE=1 SV=1	sp|Q9GZS3|WDR61_HUMAN	34	1	4	1	1	1	5	1	3		4	1	5	3
Protein transport protein Sec61 subunit gamma OS=Homo sapiens GN=SEC61G PE=2 SV=1	sp|P60059|SC61G_HUMAN	8	1	4	1	1	1	5	1	3		4	1	5	3
Integrator complex subunit 10 OS=Homo sapiens GN=INTS10 PE=1 SV=2	sp|Q9NVR2|INT10_HUMAN	82	1	4	1	1	1	5	1	7		4	1	5	7
V-type proton ATPase 16 proteolipid subunit OS=Homo sapiens GN=ATP6V0C PE=1 SV=1	sp|P27449|VATL_HUMAN	16	1	4	1	1	1	6	1	1		4	1	6	1
Mediator of RNA polymerase II transcription subunit 6 OS=Homo sapiens GN=MED6 PE=1 SV=2	sp|O75586|MED6_HUMAN	28	1	4	1	1	1	6	1	5		4	1	6	5
THO complex subunit 1 OS=Homo sapiens GN=THOC1 PE=1 SV=1	sp|Q96FV9|THOC1_HUMAN	76	1	4	1	1	1	6	1	6		4	1	6	6
Transcriptional repressor protein YY1 OS=Homo sapiens GN=YY1 PE=1 SV=2	sp|P25490|TYY1_HUMAN	45	1	4	1	1	1	6	1	11		4	1	6	11
Mediator of RNA polymerase II transcription subunit 1 OS=Homo sapiens GN=MED1 PE=1 SV=4	sp|Q15648|MED1_HUMAN	168	1	4	1	1	1	7	1	4		4	1	7	4
Tyrosine--tRNA ligase, cytoplasmic OS=Homo sapiens GN=YARS PE=1 SV=4	sp|P54577|SYYC_HUMAN	59	1	4	1	1	1	9	1	5		4	1	9	5
Calnexin OS=Homo sapiens GN=CANX PE=1 SV=2	sp|P27824|CALX_HUMAN	68	1	4	1	1	1	12	1	3		4	1	12	3
T-complex protein 1 subunit gamma OS=Homo sapiens GN=CCT3 PE=1 SV=4	sp|P49368|TCPG_HUMAN	61	1	4	1	1	1	12	1	3		4	1	12	3
Palladin OS=Homo sapiens GN=PALLD PE=1 SV=3	sp|Q8WX93|PALLD_HUMAN	151	1	4	1	1	1	21	1	3		4	1	21	3
Delta-sarcoglycan OS=Homo sapiens GN=SGCD PE=1 SV=2	sp|Q92629|SGCD_HUMAN	32	1	4	1	2	1	6	1	5		4	2	6	5
Very-long-chain enoyl-CoA reductase OS=Homo sapiens GN=TECR PE=1 SV=1	sp|Q9NZ01|TECR_HUMAN	36	1	4	1	2	1	7	1	1		4	2	7	1
Mediator of RNA polymerase II transcription subunit 27 OS=Homo sapiens GN=MED27 PE=1 SV=1	sp|Q6P2C8|MED27_HUMAN	35	1	4	1	3	1	4	1	5		4	3	4	5
Transmembrane emp24 domain-containing protein 10 OS=Homo sapiens GN=TMED10 PE=1 SV=2	sp|P49755|TMEDA_HUMAN	25	1	4	1	3	1	5	1	5		4	3	5	5
Eukaryotic translation initiation factor 3 subunit F OS=Homo sapiens GN=EIF3F PE=1 SV=1	sp|O00303|EIF3F_HUMAN	38	1	4	1	3	1	5	1	6		4	3	5	6
Protein mago nashi homolog 2 OS=Homo sapiens GN=MAGOHB PE=1 SV=1	sp|Q96A72|MGN2_HUMAN	17	1	4	1	3	1	6	1	2		4	3	6	2
Eukaryotic translation initiation factor 3 subunit H OS=Homo sapiens GN=EIF3H PE=1 SV=1	sp|O15372|EIF3H_HUMAN	40	1	4	1	3	1	6	1	6		4	3	6	6
THO complex subunit 6 homolog OS=Homo sapiens GN=THOC6 PE=1 SV=1	sp|Q86W42|THOC6_HUMAN	38	1	4	1	3	1	9	1	8		4	3	9	8
Multidrug resistance-associated protein 1 OS=Homo sapiens GN=ABCC1 PE=1 SV=3	sp|P33527|MRP1_HUMAN	172	1	4	1	3	1	10	1	1		4	3	10	1
DNA-directed RNA polymerase II subunit RPB3 OS=Homo sapiens GN=POLR2C PE=1 SV=2	sp|P19387|RPB3_HUMAN	31	1	4	1	4	1	4	1	6		4	4	4	6
Delta(3,5)-Delta(2,4)-dienoyl-CoA isomerase, mitochondrial OS=Homo sapiens GN=ECH1 PE=1 SV=2	sp|Q13011|ECH1_HUMAN	36	1	4	1	4	1	5	1	5		4	4	5	5
Pyrroline-5-carboxylate reductase 1, mitochondrial OS=Homo sapiens GN=PYCR1 PE=1 SV=2	sp|P32322|P5CR1_HUMAN	33	1	4	1	4	1	11	1	4		4	4	11	4
Dihydrolipoyllysine-residue succinyltransferase component of 2-oxoglutarate dehydrogenase complex, mitochondrial OS=Homo sapiens GN=DLST PE=1 SV=4	sp|P36957|ODO2_HUMAN	49	1	4	1	5	1	1	1	3		4	5	1	3
Loricrin OS=Homo sapiens GN=LOR PE=1 SV=2	sp|P23490|LORI_HUMAN	26	6	4	1	5	14	1	1	4		0.666667	5	0.0714286	4
Mediator of RNA polymerase II transcription subunit 18 OS=Homo sapiens GN=MED18 PE=1 SV=1	sp|Q9BUE0|MED18_HUMAN	24	1	4	1	5	1	4	1	5		4	5	4	5
ADP-ribosylation factor 4 OS=Homo sapiens GN=ARF4 PE=1 SV=3	sp|P18085|ARF4_HUMAN	21	1	4	1	5	1	7	1	3		4	5	7	3
26S proteasome non-ATPase regulatory subunit 1 OS=Homo sapiens GN=PSMD1 PE=1 SV=2	sp|Q99460|PSMD1_HUMAN	106	1	4	1	6	1	12	1	13		4	6	12	13
Transgelin OS=Homo sapiens GN=TAGLN PE=1 SV=4	sp|Q01995|TAGL_HUMAN	23	2	4	1	7	3	9	1	8		2	7	3	8
Transgelin-2 OS=Homo sapiens GN=TAGLN2 PE=1 SV=3	sp|P37802|TAGL2_HUMAN	22	1	4	1	7	1	10	1	8		4	7	10	8
Sorting and assembly machinery component 50 homolog OS=Homo sapiens GN=SAMM50 PE=1 SV=3	sp|Q9Y512|SAM50_HUMAN	52	1	4	1	8	1	11	1	4		4	8	11	4
Bifunctional glutamate/proline--tRNA ligase OS=Homo sapiens GN=EPRS PE=1 SV=5	sp|P07814|SYEP_HUMAN	171	1	4	1	8	1	17	1	12		4	8	17	12
Proteasome subunit alpha type-3 OS=Homo sapiens GN=PSMA3 PE=1 SV=2	sp|P25788|PSA3_HUMAN	28	1	4	1	9	1	7	1	10		4	9	7	10
DNA repair protein RAD50 OS=Homo sapiens GN=RAD50 PE=1 SV=1	sp|Q92878|RAD50_HUMAN	154	1	4	1	22	1	6	1	16		4	22	6	16
Prolactin-inducible protein OS=Homo sapiens GN=PIP PE=1 SV=1	sp|P12273|PIP_HUMAN	17	1	5	1	1	1	1	1	1		5	1	1	1
Calpain-1 catalytic subunit OS=Homo sapiens GN=CAPN1 PE=1 SV=1	sp|P07384|CAN1_HUMAN	82	1	5	1	1	1	1	1	1		5	1	1	1
ATP-binding cassette sub-family F member 1 OS=Homo sapiens GN=ABCF1 PE=1 SV=2	sp|Q8NE71|ABCF1_HUMAN	96	1	5	1	1	1	1	1	1		5	1	1	1
Virion host shutoff protein OS=Human herpesvirus 1 (strain 17) GN=UL41 PE=1 SV=1	sp|P10225|SHUT_HHV11	55	1	5	1	1	1	1	1	1		5	1	1	1
Nuclear phosphoprotein UL3 OS=Human herpesvirus 1 (strain 17) GN=UL3 PE=3 SV=1	sp|P10187|NP03_HHV11	26	1	5	1	1	1	1	1	1		5	1	1	1
Deleted in malignant brain tumors 1 protein OS=Homo sapiens GN=DMBT1 PE=1 SV=2	sp|Q9UGM3|DMBT1_HUMAN	261	1	5	1	1	1	1	1	1		5	1	1	1
Leukocyte elastase inhibitor OS=Homo sapiens GN=SERPINB1 PE=1 SV=1	sp|P30740|ILEU_HUMAN	43	1	5	1	1	1	1	1	1		5	1	1	1
UPF0762 protein C6orf58 OS=Homo sapiens GN=C6orf58 PE=1 SV=2	sp|Q6P5S2|CF058_HUMAN	38	1	5	1	1	1	1	1	1		5	1	1	1
Translocon-associated protein subunit gamma OS=Homo sapiens GN=SSR3 PE=1 SV=1	sp|Q9UNL2|SSRG_HUMAN	21	1	5	1	1	1	1	1	2		5	1	1	2
Integrator complex subunit 7 OS=Homo sapiens GN=INTS7 PE=1 SV=1	sp|Q9NVH2|INT7_HUMAN	107	1	5	1	1	1	1	1	3		5	1	1	3
Glutamine--tRNA ligase OS=Homo sapiens GN=QARS PE=1 SV=1	sp|P47897|SYQ_HUMAN	88	1	5	1	1	1	2	1	1		5	1	2	1
SPATS2-like protein OS=Homo sapiens GN=SPATS2L PE=1 SV=2	sp|Q9NUQ6|SPS2L_HUMAN	62	1	5	1	1	1	2	1	1		5	1	2	1
ATP synthase subunit alpha, mitochondrial OS=Homo sapiens GN=ATP5A1 PE=1 SV=1	sp|P25705|ATPA_HUMAN	60	1	5	1	1	1	2	1	1		5	1	2	1
Integrator complex subunit 11 OS=Homo sapiens GN=CPSF3L PE=1 SV=2	sp|Q5TA45|INT11_HUMAN	68	1	5	1	1	1	2	1	2		5	1	2	2
Set1/Ash2 histone methyltransferase complex subunit ASH2 OS=Homo sapiens GN=ASH2L PE=1 SV=1	sp|Q9UBL3|ASH2L_HUMAN	69	1	5	1	1	1	2	1	2		5	1	2	2
RNA-binding protein 12B OS=Homo sapiens GN=RBM12B PE=1 SV=2	sp|Q8IXT5|RB12B_HUMAN	118	1	5	1	1	1	2	1	3		5	1	2	3
Nuclear cap-binding protein subunit 1 OS=Homo sapiens GN=NCBP1 PE=1 SV=1	sp|Q09161|NCBP1_HUMAN	92	1	5	1	1	1	3	1	5		5	1	3	5
SWI/SNF-related matrix-associated actin-dependent regulator of chromatin subfamily D member 3 OS=Homo sapiens GN=SMARCD3 PE=1 SV=1	sp|Q6STE5|SMRD3_HUMAN	55	1	5	1	1	1	4	1	1		5	1	4	1
Coiled-coil domain-containing protein 47 OS=Homo sapiens GN=CCDC47 PE=1 SV=1	sp|Q96A33|CCD47_HUMAN	56	1	5	1	1	1	4	1	2		5	1	4	2
40S ribosomal protein S12 OS=Homo sapiens GN=RPS12 PE=1 SV=3	sp|P25398|RS12_HUMAN	15	1	5	1	1	1	4	1	3		5	1	4	3
TFIIH basal transcription factor complex helicase XPD subunit OS=Homo sapiens GN=ERCC2 PE=1 SV=1	sp|P18074|ERCC2_HUMAN	87	1	5	1	1	1	6	1	6		5	1	6	6
Parafibromin OS=Homo sapiens GN=CDC73 PE=1 SV=1	sp|Q6P1J9|CDC73_HUMAN	61	1	5	1	1	1	6	1	6		5	1	6	6
SWI/SNF-related matrix-associated actin-dependent regulator of chromatin subfamily B member 1 OS=Homo sapiens GN=SMARCB1 PE=1 SV=2	sp|Q12824|SNF5_HUMAN	44	1	5	1	1	1	7	1	4		5	1	7	4
U4/U6.U5 tri-snRNP-associated protein 2 OS=Homo sapiens GN=USP39 PE=1 SV=2	sp|Q53GS9|SNUT2_HUMAN	65	1	5	1	1	1	7	1	5		5	1	7	5
Chromobox protein homolog 3 OS=Homo sapiens GN=CBX3 PE=1 SV=4	sp|Q13185|CBX3_HUMAN	21	1	5	1	1	1	7	1	6		5	1	7	6
Lamina-associated polypeptide 2, isoforms beta/gamma OS=Homo sapiens GN=TMPO PE=1 SV=2	sp|P42167|LAP2B_HUMAN	51	1	5	1	1	1	11	1	2		5	1	11	2
Dolichyl-diphosphooligosaccharide--protein glycosyltransferase subunit STT3B OS=Homo sapiens GN=STT3B PE=1 SV=1	sp|Q8TCJ2|STT3B_HUMAN	94	1	5	1	1	1	11	1	4		5	1	11	4
Collagen alpha-1(XVIII) chain OS=Homo sapiens GN=COL18A1 PE=1 SV=5	sp|P39060|COIA1_HUMAN	178	1	5	1	1	1	12	1	13		5	1	12	13
Tricarboxylate transport protein, mitochondrial OS=Homo sapiens GN=SLC25A1 PE=1 SV=2	sp|P53007|TXTP_HUMAN	34	1	5	1	1	1	14	1	4		5	1	14	4
Calreticulin OS=Homo sapiens GN=CALR PE=1 SV=1	sp|P27797|CALR_HUMAN	48	1	5	1	1	1	14	1	5		5	1	14	5
ATPase family AAA domain-containing protein 3B OS=Homo sapiens GN=ATAD3B PE=1 SV=1	sp|Q5T9A4|ATD3B_HUMAN	73	1	5	1	1	1	18	1	1		5	1	18	1
Collagen alpha-2(I) chain OS=Homo sapiens GN=COL1A2 PE=1 SV=7	sp|P08123|CO1A2_HUMAN	129	1	5	1	1	1	22	1	12		5	1	22	12
Probable global transcription activator SNF2L1 OS=Homo sapiens GN=SMARCA1 PE=1 SV=2	sp|P28370|SMCA1_HUMAN	123	1	5	1	1	1	30	1	7		5	1	30	7
THO complex subunit 3 OS=Homo sapiens GN=THOC3 PE=1 SV=1	sp|Q96J01|THOC3_HUMAN	39	1	5	1	2	1	2	1	7		5	2	2	7
ER membrane protein complex subunit 1 OS=Homo sapiens GN=EMC1 PE=1 SV=1	sp|Q8N766|EMC1_HUMAN	112	1	5	1	2	1	3	1	2		5	2	3	2
Peptidyl-prolyl cis-trans isomerase FKBP3 OS=Homo sapiens GN=FKBP3 PE=1 SV=1	sp|Q00688|FKBP3_HUMAN	25	1	5	1	2	1	3	1	4		5	2	3	4
Pre-mRNA branch site protein p14 OS=Homo sapiens GN=SF3B14 PE=1 SV=1	sp|Q9Y3B4|PM14_HUMAN	15	1	5	1	2	1	5	1	1		5	2	5	1
Cleavage and polyadenylation specificity factor subunit 5 OS=Homo sapiens GN=NUDT21 PE=1 SV=1	sp|O43809|CPSF5_HUMAN	26	1	5	1	2	1	5	1	4		5	2	5	4
Methyl-CpG-binding domain protein 3 OS=Homo sapiens GN=MBD3 PE=1 SV=1	sp|O95983|MBD3_HUMAN	33	1	5	1	2	1	5	1	5		5	2	5	5
40S ribosomal protein S21 OS=Homo sapiens GN=RPS21 PE=1 SV=1	sp|P63220|RS21_HUMAN	9	1	5	1	2	1	7	1	4		5	2	7	4
Nuclease-sensitive element-binding protein 1 OS=Homo sapiens GN=YBX1 PE=1 SV=3	sp|P67809|YBOX1_HUMAN	36	1	5	1	2	1	7	1	6		5	2	7	6
Peptidyl-prolyl cis-trans isomerase A OS=Homo sapiens GN=PPIA PE=1 SV=2	sp|P62937|PPIA_HUMAN	18	2	5	1	2	1	8	1	2		2.5	2	8	2
U2 small nuclear ribonucleoprotein B'' OS=Homo sapiens GN=SNRPB2 PE=1 SV=1	sp|P08579|RU2B_HUMAN	25	1	5	1	3	1	4	1	1		5	3	4	1
U4/U6 small nuclear ribonucleoprotein Prp31 OS=Homo sapiens GN=PRPF31 PE=1 SV=2	sp|Q8WWY3|PRP31_HUMAN	55	1	5	1	3	1	8	1	6		5	3	8	6
T-complex protein 1 subunit theta OS=Homo sapiens GN=CCT8 PE=1 SV=4	sp|P50990|TCPQ_HUMAN	60	1	5	1	3	1	9	1	4		5	3	9	4
Replication factor C subunit 4 OS=Homo sapiens GN=RFC4 PE=1 SV=2	sp|P35249|RFC4_HUMAN	40	1	5	1	4	1	2	1	1		5	4	2	1
Signal recognition particle 14 protein OS=Homo sapiens GN=SRP14 PE=1 SV=2	sp|P37108|SRP14_HUMAN	15	1	5	1	4	1	4	1	3		5	4	4	3
Cofilin-2 OS=Homo sapiens GN=CFL2 PE=1 SV=1	sp|Q9Y281|COF2_HUMAN	19	1	5	1	5	1	1	1	4		5	5	1	4
Alpha-2-macroglobulin OS=Homo sapiens GN=A2M PE=1 SV=3	sp|P01023|A2MG_HUMAN	163	1	5	7	5	6	5	1	8		5	0.714286	0.833333	8
Serine beta-lactamase-like protein LACTB, mitochondrial OS=Homo sapiens GN=LACTB PE=1 SV=2	sp|P83111|LACTB_HUMAN	61	1	5	1	5	1	6	1	7		5	5	6	7
Ribosomal biogenesis protein LAS1L OS=Homo sapiens GN=LAS1L PE=1 SV=2	sp|Q9Y4W2|LAS1L_HUMAN	83	1	5	1	5	1	9	1	16		5	5	9	16
26S protease regulatory subunit 10B OS=Homo sapiens GN=PSMC6 PE=1 SV=1	sp|P62333|PRS10_HUMAN	44	1	5	1	5	1	10	1	9		5	5	10	9
26S proteasome non-ATPase regulatory subunit 13 OS=Homo sapiens GN=PSMD13 PE=1 SV=2	sp|Q9UNM6|PSD13_HUMAN	43	1	5	1	5	3	13	1	10		5	5	4.33333	10
Cleavage and polyadenylation specificity factor subunit 2 OS=Homo sapiens GN=CPSF2 PE=1 SV=2	sp|Q9P2I0|CPSF2_HUMAN	88	1	5	1	5	1	16	1	30		5	5	16	30
V-type proton ATPase subunit S1 OS=Homo sapiens GN=ATP6AP1 PE=1 SV=2	sp|Q15904|VAS1_HUMAN	52	1	5	1	6	1	11	1	4		5	6	11	4
Galectin-3 OS=Homo sapiens GN=LGALS3 PE=1 SV=5	sp|P17931|LEG3_HUMAN	26	1	5	1	6	1	12	1	7		5	6	12	7
26S proteasome non-ATPase regulatory subunit 3 OS=Homo sapiens GN=PSMD3 PE=1 SV=2	sp|O43242|PSMD3_HUMAN	61	1	5	1	8	1	19	1	18		5	8	19	18
DBIRD complex subunit KIAA1967 OS=Homo sapiens GN=KIAA1967 PE=1 SV=2	sp|Q8N163|K1967_HUMAN	103	1	5	1	9	1	23	1	23		5	9	23	23
LIM domain only protein 7 OS=Homo sapiens GN=LMO7 PE=1 SV=3	sp|Q8WWI1|LMO7_HUMAN	193	1	5	1	11	1	25	1	16		5	11	25	16
Dipeptidyl peptidase 4 OS=Homo sapiens GN=DPP4 PE=1 SV=2	sp|P27487|DPP4_HUMAN	88	1	6	1	1	1	1	1	1		6	1	1	1
6-phosphogluconate dehydrogenase, decarboxylating OS=Homo sapiens GN=PGD PE=1 SV=3	sp|P52209|6PGD_HUMAN	53	1	6	1	1	1	1	1	1		6	1	1	1
Septin-7 OS=Homo sapiens GN=SEPT7 PE=1 SV=2	sp|Q16181|SEPT7_HUMAN	51	1	6	1	1	1	2	1	1		6	1	2	1
General transcription factor 3C polypeptide 3 OS=Homo sapiens GN=GTF3C3 PE=1 SV=1	sp|Q9Y5Q9|TF3C3_HUMAN	101	1	6	1	1	1	2	1	4		6	1	2	4
Translocation protein SEC62 OS=Homo sapiens GN=SEC62 PE=1 SV=1	sp|Q99442|SEC62_HUMAN	46	1	6	1	1	1	3	1	1		6	1	3	1
PHD finger-like domain-containing protein 5A OS=Homo sapiens GN=PHF5A PE=1 SV=1	sp|Q7RTV0|PHF5A_HUMAN	12	1	6	1	1	1	3	1	1		6	1	3	1
Phenylalanine--tRNA ligase alpha subunit OS=Homo sapiens GN=FARSA PE=1 SV=3	sp|Q9Y285|SYFA_HUMAN	58	1	6	1	1	1	3	1	5		6	1	3	5
Retinoblastoma-binding protein 5 OS=Homo sapiens GN=RBBP5 PE=1 SV=2	sp|Q15291|RBBP5_HUMAN	59	1	6	1	1	1	3	1	9		6	1	3	9
Paraspeckle component 1 OS=Homo sapiens GN=PSPC1 PE=1 SV=1	sp|Q8WXF1|PSPC1_HUMAN	59	1	6	1	1	1	4	1	1		6	1	4	1
Syntenin-1 OS=Homo sapiens GN=SDCBP PE=1 SV=1	sp|O00560|SDCB1_HUMAN	32	1	6	1	1	1	4	1	3		6	1	4	3
DNA mismatch repair protein Msh6 OS=Homo sapiens GN=MSH6 PE=1 SV=2	sp|P52701|MSH6_HUMAN	153	1	6	1	1	1	4	1	7		6	1	4	7
Glycylpeptide N-tetradecanoyltransferase 1 OS=Homo sapiens GN=NMT1 PE=1 SV=2	sp|P30419|NMT1_HUMAN	57	1	6	1	1	1	5	1	2		6	1	5	2
Eukaryotic translation initiation factor 5A-1 OS=Homo sapiens GN=EIF5A PE=1 SV=2	sp|P63241|IF5A1_HUMAN	17	1	6	1	1	1	5	1	2		6	1	5	2
Nuclear factor 1 X-type OS=Homo sapiens GN=NFIX PE=1 SV=2	sp|Q14938|NFIX_HUMAN	55	1	6	1	1	1	5	1	4		6	1	5	4
Probable DNA dC->dU-editing enzyme APOBEC-3C OS=Homo sapiens GN=APOBEC3C PE=1 SV=2	sp|Q9NRW3|ABC3C_HUMAN	23	1	6	1	1	1	6	1	4		6	1	6	4
Eukaryotic translation initiation factor 3 subunit C OS=Homo sapiens GN=EIF3C PE=1 SV=1	sp|Q99613|EIF3C_HUMAN	105	1	6	1	1	1	7	1	2		6	1	7	2
Transcription elongation factor SPT5 OS=Homo sapiens GN=SUPT5H PE=1 SV=1	sp|O00267|SPT5H_HUMAN	121	1	6	1	1	1	13	1	19		6	1	13	19
General transcription factor IIH subunit 3 OS=Homo sapiens GN=GTF2H3 PE=1 SV=2	sp|Q13889|TF2H3_HUMAN	34	1	6	1	2	1	1	1	5		6	2	1	5
Actin-like protein 6A OS=Homo sapiens GN=ACTL6A PE=1 SV=1	sp|O96019|ACL6A_HUMAN	47	1	6	1	2	1	4	1	6		6	2	4	6
F-actin-capping protein subunit beta OS=Homo sapiens GN=CAPZB PE=1 SV=4	sp|P47756|CAPZB_HUMAN	31	1	6	1	2	1	6	1	4		6	2	6	4
WD repeat-containing protein 5 OS=Homo sapiens GN=WDR5 PE=1 SV=1	sp|P61964|WDR5_HUMAN	37	1	6	1	2	1	7	1	5		6	2	7	5
Splicing factor 3B subunit 4 OS=Homo sapiens GN=SF3B4 PE=1 SV=1	sp|Q15427|SF3B4_HUMAN	44	1	6	1	2	1	9	1	2		6	2	9	2
Cartilage-associated protein OS=Homo sapiens GN=CRTAP PE=1 SV=1	sp|O75718|CRTAP_HUMAN	47	1	6	1	3	1	6	1	3		6	3	6	3
U5 small nuclear ribonucleoprotein 40 protein OS=Homo sapiens GN=SNRNP40 PE=1 SV=1	sp|Q96DI7|SNR40_HUMAN	39	1	6	1	3	1	6	1	5		6	3	6	5
Adenosine 3'-phospho 5'-phosphosulfate transporter 1 OS=Homo sapiens GN=SLC35B2 PE=1 SV=1	sp|Q8TB61|S35B2_HUMAN	48	1	6	1	3	1	29	1	8		6	3	29	8
Cysteine and glycine-rich protein 1 OS=Homo sapiens GN=CSRP1 PE=1 SV=3	sp|P21291|CSRP1_HUMAN	21	1	6	1	4	1	5	1	4		6	4	5	4
Small nuclear ribonucleoprotein Sm D1 OS=Homo sapiens GN=SNRPD1 PE=1 SV=1	sp|P62314|SMD1_HUMAN	13	1	6	1	4	1	6	1	4		6	4	6	4
Collagen triple helix repeat-containing protein 1 OS=Homo sapiens GN=CTHRC1 PE=1 SV=1	sp|Q96CG8|CTHR1_HUMAN	26	1	6	1	4	2	6	1	7		6	4	3	7
26S proteasome non-ATPase regulatory subunit 8 OS=Homo sapiens GN=PSMD8 PE=1 SV=2	sp|P48556|PSMD8_HUMAN	40	1	6	1	4	1	7	1	8		6	4	7	8
Heat shock protein HSP 90-alpha OS=Homo sapiens GN=HSP90AA1 PE=1 SV=5	sp|P07900|HS90A_HUMAN	85	1	6	1	5	1	11	1	5		6	5	11	5
60S ribosomal protein L29 OS=Homo sapiens GN=RPL29 PE=1 SV=2	sp|P47914|RL29_HUMAN	18	2	6	2	5	2	12	1	4		3	2.5	6	4
THO complex subunit 4 OS=Homo sapiens GN=ALYREF PE=1 SV=3	sp|Q86V81|THOC4_HUMAN	27	2	6	1	6	1	7	1	9		3	6	7	9
Actin-related protein 3 OS=Homo sapiens GN=ACTR3 PE=1 SV=3	sp|P61158|ARP3_HUMAN	47	1	6	1	7	1	9	1	2		6	7	9	2
60S ribosomal protein L37a OS=Homo sapiens GN=RPL37A PE=1 SV=2	sp|P61513|RL37A_HUMAN	10	3	6	3	7	4	10	1	4		2	2.33333	2.5	4
Caprin-1 OS=Homo sapiens GN=CAPRIN1 PE=1 SV=2	sp|Q14444|CAPR1_HUMAN	78	1	6	1	8	1	9	1	18		6	8	9	18
26S proteasome non-ATPase regulatory subunit 11 OS=Homo sapiens GN=PSMD11 PE=1 SV=3	sp|O00231|PSD11_HUMAN	47	1	6	1	8	2	18	1	16		6	8	9	16
26S proteasome non-ATPase regulatory subunit 2 OS=Homo sapiens GN=PSMD2 PE=1 SV=3	sp|Q13200|PSMD2_HUMAN	100	1	6	1	9	1	25	1	21		6	9	25	21
Cysteine and glycine-rich protein 2 OS=Homo sapiens GN=CSRP2 PE=1 SV=3	sp|Q16527|CSRP2_HUMAN	21	2	6	1	11	1	11	1	8		3	11	11	8
Collagen alpha-1(I) chain OS=Homo sapiens GN=COL1A1 PE=1 SV=5	sp|P02452|CO1A1_HUMAN	139	1	6	1	12	1	23	1	16		6	12	23	16
Extracellular matrix protein 1 OS=Homo sapiens GN=ECM1 PE=1 SV=2	sp|Q16610|ECM1_HUMAN	61	1	7	1	1	1	1	1	1		7	1	1	1
Antileukoproteinase OS=Homo sapiens GN=SLPI PE=1 SV=2	sp|P03973|SLPI_HUMAN	14	1	7	1	1	1	1	1	1		7	1	1	1
BPI fold-containing family B member 2 OS=Homo sapiens GN=BPIFB2 PE=1 SV=2	sp|Q8N4F0|BPIB2_HUMAN	49	1	7	1	1	1	1	1	1		7	1	1	1
Uracil-DNA glycosylase OS=Human herpesvirus 1 (strain 17) GN=UL2 PE=1 SV=1	sp|P10186|UNG_HHV11	36	1	7	1	1	1	2	1	2		7	1	2	2
Eukaryotic translation initiation factor 3 subunit E OS=Homo sapiens GN=EIF3E PE=1 SV=1	sp|P60228|EIF3E_HUMAN	52	1	7	1	1	1	6	1	3		7	1	6	3
Eukaryotic translation initiation factor 3 subunit L OS=Homo sapiens GN=EIF3L PE=1 SV=1	sp|Q9Y262|EIF3L_HUMAN	67	1	7	1	1	1	7	1	3		7	1	7	3
Cohesin subunit SA-2 OS=Homo sapiens GN=STAG2 PE=1 SV=3	sp|Q8N3U4|STAG2_HUMAN	141	1	7	1	1	1	7	1	4		7	1	7	4
Polyadenylate-binding protein 4 OS=Homo sapiens GN=PABPC4 PE=1 SV=1	sp|Q13310|PABP4_HUMAN	71	1	7	1	1	1	9	1	1		7	1	9	1
Sister chromatid cohesion protein PDS5 homolog B OS=Homo sapiens GN=PDS5B PE=1 SV=1	sp|Q9NTI5|PDS5B_HUMAN	165	1	7	1	1	1	14	1	5		7	1	14	5
Putative 40S ribosomal protein S26-like 1 OS=Homo sapiens GN=RPS26P11 PE=5 SV=1	sp|Q5JNZ5|RS26L_HUMAN	13	1	7	1	2	1	7	1	3		7	2	7	3
Bifunctional polynucleotide phosphatase/kinase OS=Homo sapiens GN=PNKP PE=1 SV=1	sp|Q96T60|PNKP_HUMAN	57	1	7	1	3	1	7	1	6		7	3	7	6
26S protease regulatory subunit 8 OS=Homo sapiens GN=PSMC5 PE=1 SV=1	sp|P62195|PRS8_HUMAN	46	1	7	1	3	1	22	1	14		7	3	22	14
Profilin-1 OS=Homo sapiens GN=PFN1 PE=1 SV=2	sp|P07737|PROF1_HUMAN	15	1	7	1	4	1	5	1	2		7	4	5	2
40S ribosomal protein S27 OS=Homo sapiens GN=RPS27 PE=1 SV=3	sp|P42677|RS27_HUMAN	9	1	7	1	4	1	6	1	3		7	4	6	3
Probable glutathione peroxidase 8 OS=Homo sapiens GN=GPX8 PE=1 SV=2	sp|Q8TED1|GPX8_HUMAN	24	1	7	1	4	1	6	1	7		7	4	6	7
Peroxiredoxin-2 OS=Homo sapiens GN=PRDX2 PE=1 SV=5	sp|P32119|PRDX2_HUMAN	22	1	7	3	4	1	6	1	8		7	1.33333	6	8
GTP-binding nuclear protein Ran OS=Homo sapiens GN=RAN PE=1 SV=3	sp|P62826|RAN_HUMAN	24	1	7	1	4	1	8	1	8		7	4	8	8
Mediator of RNA polymerase II transcription subunit 20 OS=Homo sapiens GN=MED20 PE=1 SV=1	sp|Q9H944|MED20_HUMAN	23	1	7	1	4	1	10	1	8		7	4	10	8
Zinc finger RNA-binding protein OS=Homo sapiens GN=ZFR PE=1 SV=2	sp|Q96KR1|ZFR_HUMAN	117	1	7	1	4	1	23	1	18		7	4	23	18
14-3-3 protein gamma OS=Homo sapiens GN=YWHAG PE=1 SV=2	sp|P61981|1433G_HUMAN	28	1	7	1	5	1	7	1	6		7	5	7	6
Small nuclear ribonucleoprotein Sm D3 OS=Homo sapiens GN=SNRPD3 PE=1 SV=1	sp|P62318|SMD3_HUMAN	14	1	7	1	5	1	12	1	7		7	5	12	7
60S ribosomal protein L38 OS=Homo sapiens GN=RPL38 PE=1 SV=2	sp|P63173|RL38_HUMAN	8	1	7	1	6	3	10	1	6		7	6	3.33333	6
26S protease regulatory subunit 4 OS=Homo sapiens GN=PSMC1 PE=1 SV=1	sp|P62191|PRS4_HUMAN	49	1	7	1	6	1	14	1	13		7	6	14	13
Proteasome subunit alpha type-4 OS=Homo sapiens GN=PSMA4 PE=1 SV=1	sp|P25789|PSA4_HUMAN	29	1	7	1	8	1	13	1	9		7	8	13	9
Proteasome subunit beta type-5 OS=Homo sapiens GN=PSMB5 PE=1 SV=3	sp|P28074|PSB5_HUMAN	28	2	7	1	10	3	13	1	11		3.5	10	4.33333	11
Prohibitin-2 OS=Homo sapiens GN=PHB2 PE=1 SV=2	sp|Q99623|PHB2_HUMAN	33	4	7	1	11	3	18	1	11		1.75	11	6	11
Aminopeptidase N OS=Homo sapiens GN=ANPEP PE=1 SV=4	sp|P15144|AMPN_HUMAN	110	3	7	6	13	1	4	1	9		2.33333	2.16667	4	9
Neutrophil elastase OS=Homo sapiens GN=ELANE PE=1 SV=1	sp|P08246|ELNE_HUMAN	29	2	8	4	1	1	1	1	1		4	0.25	1	1
Guanylate-binding protein 6 OS=Homo sapiens GN=GBP6 PE=2 SV=1	sp|Q6ZN66|GBP6_HUMAN	72	1	8	1	1	1	1	1	1		8	1	1	1
Mucin-7 OS=Homo sapiens GN=MUC7 PE=1 SV=2	sp|Q8TAX7|MUC7_HUMAN	39	1	8	1	1	1	1	1	1		8	1	1	1
Aldehyde dehydrogenase, dimeric NADP-preferring OS=Homo sapiens GN=ALDH3A1 PE=1 SV=3	sp|P30838|AL3A1_HUMAN	50	1	8	1	1	1	1	1	1		8	1	1	1
BPI fold-containing family A member 2 OS=Homo sapiens GN=BPIFA2 PE=1 SV=2	sp|Q96DR5|BPIA2_HUMAN	27	1	8	1	1	1	1	1	1		8	1	1	1
Integrator complex subunit 3 OS=Homo sapiens GN=INTS3 PE=1 SV=1	sp|Q68E01|INT3_HUMAN	118	1	8	1	1	1	5	1	1		8	1	5	1
60S ribosomal protein L36 OS=Homo sapiens GN=RPL36 PE=1 SV=3	sp|Q9Y3U8|RL36_HUMAN	12	1	8	1	1	1	6	1	1		8	1	6	1
Integrator complex subunit 8 OS=Homo sapiens GN=INTS8 PE=1 SV=1	sp|Q75QN2|INT8_HUMAN	113	1	8	1	1	1	6	1	4		8	1	6	4
NHP2-like protein 1 OS=Homo sapiens GN=NHP2L1 PE=1 SV=3	sp|P55769|NH2L1_HUMAN	14	1	8	1	1	1	8	1	3		8	1	8	3
Poly(U)-binding-splicing factor PUF60 OS=Homo sapiens GN=PUF60 PE=1 SV=1	sp|Q9UHX1|PUF60_HUMAN	60	1	8	1	1	1	9	1	7		8	1	9	7
Heterogeneous nuclear ribonucleoprotein F OS=Homo sapiens GN=HNRNPF PE=1 SV=3	sp|P52597|HNRPF_HUMAN	46	1	8	1	1	1	9	1	13		8	1	9	13
Thyroid hormone receptor-associated protein 3 OS=Homo sapiens GN=THRAP3 PE=1 SV=2	sp|Q9Y2W1|TR150_HUMAN	109	1	8	1	1	1	10	1	2		8	1	10	2
Lysophospholipid acyltransferase 7 OS=Homo sapiens GN=MBOAT7 PE=1 SV=2	sp|Q96N66|MBOA7_HUMAN	53	1	8	1	1	1	12	1	2		8	1	12	2
DNA topoisomerase 2-alpha OS=Homo sapiens GN=TOP2A PE=1 SV=3	sp|P11388|TOP2A_HUMAN	174	1	8	1	1	1	24	1	1		8	1	24	1
Serine/threonine-protein phosphatase 2A 65 regulatory subunit A alpha isoform OS=Homo sapiens GN=PPP2R1A PE=1 SV=4	sp|P30153|2AAA_HUMAN	65	1	8	1	2	1	5	1	3		8	2	5	3
Cleavage stimulation factor subunit 3 OS=Homo sapiens GN=CSTF3 PE=1 SV=1	sp|Q12996|CSTF3_HUMAN	83	1	8	1	2	1	5	1	5		8	2	5	5
Serine/threonine-protein phosphatase PP1-alpha catalytic subunit OS=Homo sapiens GN=PPP1CA PE=1 SV=1	sp|P62136|PP1A_HUMAN	38	1	8	1	3	1	2	1	9		8	3	2	9
Apoptosis inhibitor 5 OS=Homo sapiens GN=API5 PE=1 SV=3	sp|Q9BZZ5|API5_HUMAN	59	1	8	1	3	1	5	1	4		8	3	5	4
Aspartate--tRNA ligase, cytoplasmic OS=Homo sapiens GN=DARS PE=1 SV=2	sp|P14868|SYDC_HUMAN	57	1	8	1	4	1	7	1	6		8	4	7	6
Emerin OS=Homo sapiens GN=EMD PE=1 SV=1	sp|P50402|EMD_HUMAN	29	1	8	1	4	1	11	1	8		8	4	11	8
Translocon-associated protein subunit delta OS=Homo sapiens GN=SSR4 PE=1 SV=1	sp|P51571|SSRD_HUMAN	19	1	8	1	5	1	7	1	3		8	5	7	3
Scaffold attachment factor B1 OS=Homo sapiens GN=SAFB PE=1 SV=4	sp|Q15424|SAFB1_HUMAN	103	1	8	1	6	1	19	1	20		8	6	19	20
V-type proton ATPase 116 subunit a isoform 3 OS=Homo sapiens GN=TCIRG1 PE=1 SV=3	sp|Q13488|VPP3_HUMAN	93	1	8	1	7	1	27	1	9		8	7	27	9
C-1-tetrahydrofolate synthase, cytoplasmic OS=Homo sapiens GN=MTHFD1 PE=1 SV=3	sp|P11586|C1TC_HUMAN	102	1	8	1	7	1	28	1	10		8	7	28	10
Phosphate carrier protein, mitochondrial OS=Homo sapiens GN=SLC25A3 PE=1 SV=2	sp|Q00325|MPCP_HUMAN	40	1	8	1	10	1	43	1	15		8	10	43	15
Transmembrane protein 43 OS=Homo sapiens GN=TMEM43 PE=1 SV=1	sp|Q9BTV4|TMM43_HUMAN	45	1	8	1	12	3	26	1	14		8	12	8.66667	14
Ig kappa chain C region OS=Homo sapiens GN=IGKC PE=1 SV=1	sp|P01834|IGKC_HUMAN	12	1	9	4	1	1	1	1	1		9	0.25	1	1
Retinoblastoma-associated protein OS=Homo sapiens GN=RB1 PE=1 SV=2	sp|P06400|RB_HUMAN	106	1	9	1	1	1	1	1	1		9	1	1	1
Integrator complex subunit 4 OS=Homo sapiens GN=INTS4 PE=1 SV=2	sp|Q96HW7|INT4_HUMAN	108	1	9	1	1	1	1	1	2		9	1	1	2
Mothers against decapentaplegic homolog 3 OS=Homo sapiens GN=SMAD3 PE=1 SV=1	sp|P84022|SMAD3_HUMAN	48	1	9	1	1	1	4	1	5		9	1	4	5
General transcription factor 3C polypeptide 2 OS=Homo sapiens GN=GTF3C2 PE=1 SV=2	sp|Q8WUA4|TF3C2_HUMAN	101	1	9	1	1	1	4	1	6		9	1	4	6
Envelope glycoprotein E OS=Human herpesvirus 1 (strain 17) GN=gE PE=1 SV=1	sp|P04488|GE_HHV11	59	1	9	1	1	1	4	1	6		9	1	4	6
General transcription factor 3C polypeptide 1 OS=Homo sapiens GN=GTF3C1 PE=1 SV=4	sp|Q12789|TF3C1_HUMAN	239	1	9	1	1	1	17	1	16		9	1	17	16
Plasminogen activator inhibitor 1 RNA-binding protein OS=Homo sapiens GN=SERBP1 PE=1 SV=2	sp|Q8NC51|PAIRB_HUMAN	45	1	9	1	2	1	4	1	2		9	2	4	2
Magnesium transporter protein 1 OS=Homo sapiens GN=MAGT1 PE=1 SV=1	sp|Q9H0U3|MAGT1_HUMAN	38	1	9	1	2	1	8	1	5		9	2	8	5
Alpha-enolase OS=Homo sapiens GN=ENO1 PE=1 SV=2	sp|P06733|ENOA_HUMAN	47	5	9	1	2	1	14	1	4		1.8	2	14	4
COUP transcription factor 2 OS=Homo sapiens GN=NR2F2 PE=1 SV=1	sp|P24468|COT2_HUMAN	46	1	9	1	3	1	9	1	14		9	3	9	14
Mediator of RNA polymerase II transcription subunit 24 OS=Homo sapiens GN=MED24 PE=1 SV=1	sp|O75448|MED24_HUMAN	110	1	9	1	3	1	11	1	14		9	3	11	14
DNA-directed RNA polymerase II subunit RPB2 OS=Homo sapiens GN=POLR2B PE=1 SV=1	sp|P30876|RPB2_HUMAN	134	1	9	1	3	1	27	1	31		9	3	27	31
Vesicle-associated membrane protein-associated protein B/C OS=Homo sapiens GN=VAPB PE=1 SV=3	sp|O95292|VAPB_HUMAN	27	1	9	1	4	1	7	1	7		9	4	7	7
V-type proton ATPase subunit C 1 OS=Homo sapiens GN=ATP6V1C1 PE=1 SV=4	sp|P21283|VATC1_HUMAN	44	1	9	1	4	2	21	1	8		9	4	10.5	8
U1 small nuclear ribonucleoprotein A OS=Homo sapiens GN=SNRPA PE=1 SV=3	sp|P09012|SNRPA_HUMAN	31	1	9	1	6	1	9	1	9		9	6	9	9
60S ribosomal protein L35 OS=Homo sapiens GN=RPL35 PE=1 SV=2	sp|P42766|RL35_HUMAN	15	1	9	1	6	2	11	1	3		9	6	5.5	3
60S ribosomal protein L34 OS=Homo sapiens GN=RPL34 PE=1 SV=3	sp|P49207|RL34_HUMAN	13	1	9	1	6	2	13	1	7		9	6	6.5	7
Proteasome subunit alpha type-1 OS=Homo sapiens GN=PSMA1 PE=1 SV=1	sp|P25786|PSA1_HUMAN	30	1	9	1	8	3	13	1	12		9	8	4.33333	12
40S ribosomal protein S15 OS=Homo sapiens GN=RPS15 PE=1 SV=2	sp|P62841|RS15_HUMAN	17	1	9	1	9	1	8	1	9		9	9	8	9
Signal peptidase complex subunit 2 OS=Homo sapiens GN=SPCS2 PE=1 SV=3	sp|Q15005|SPCS2_HUMAN	25	1	9	1	10	3	6	1	5		9	10	2	5
Secreted frizzled-related protein 1 OS=Homo sapiens GN=SFRP1 PE=1 SV=1	sp|Q8N474|SFRP1_HUMAN	35	5	9	1	10	8	8	3	8		1.8	10	1	2.66667
Beta-2-syntrophin OS=Homo sapiens GN=SNTB2 PE=1 SV=1	sp|Q13425|SNTB2_HUMAN	58	1	9	1	10	1	22	1	9		9	10	22	9
Voltage-dependent anion-selective channel protein 3 OS=Homo sapiens GN=VDAC3 PE=1 SV=1	sp|Q9Y277|VDAC3_HUMAN	31	1	9	1	11	1	13	1	12		9	11	13	12
Nucleoprotein TPR OS=Homo sapiens GN=TPR PE=1 SV=3	sp|P12270|TPR_HUMAN	267	1	9	1	18	1	41	1	24		9	18	41	24
Sciellin OS=Homo sapiens GN=SCEL PE=1 SV=2	sp|O95171|SCEL_HUMAN	78	1	10	1	1	1	1	1	1		10	1	1	1
FERM, RhoGEF and pleckstrin domain-containing protein 1 OS=Homo sapiens GN=FARP1 PE=1 SV=1	sp|Q9Y4F1|FARP1_HUMAN	119	1	10	1	1	1	3	1	2		10	1	3	2
Microtubule-associated protein 4 OS=Homo sapiens GN=MAP4 PE=1 SV=3	sp|P27816|MAP4_HUMAN	121	1	10	1	1	1	5	1	3		10	1	5	3
Protein S100-A16 OS=Homo sapiens GN=S100A16 PE=1 SV=1	sp|Q96FQ6|S10AG_HUMAN	12	1	10	1	1	1	6	1	1		10	1	6	1
Envelope glycoprotein M OS=Human herpesvirus 1 (strain 17) GN=gM PE=3 SV=1	sp|P04288|GM_HHV11	51	1	10	1	1	1	10	1	7		10	1	10	7
Probable ATP-dependent RNA helicase DDX46 OS=Homo sapiens GN=DDX46 PE=1 SV=2	sp|Q7L014|DDX46_HUMAN	117	1	10	1	1	1	10	1	9		10	1	10	9
AT-rich interactive domain-containing protein 1A OS=Homo sapiens GN=ARID1A PE=1 SV=3	sp|O14497|ARI1A_HUMAN	242	1	10	1	1	1	20	1	7		10	1	20	7
Translocating chain-associated membrane protein 1 OS=Homo sapiens GN=TRAM1 PE=1 SV=3	sp|Q15629|TRAM1_HUMAN	43	1	10	1	2	1	24	1	5		10	2	24	5
Septin-2 OS=Homo sapiens GN=SEPT2 PE=1 SV=1	sp|Q15019|SEPT2_HUMAN	41	1	10	1	3	1	5	1	5		10	3	5	5
60S ribosomal protein L32 OS=Homo sapiens GN=RPL32 PE=1 SV=2	sp|P62910|RL32_HUMAN	16	1	10	1	3	1	11	1	5		10	3	11	5
TAR DNA-binding protein 43 OS=Homo sapiens GN=TARDBP PE=1 SV=1	sp|Q13148|TADBP_HUMAN	45	1	10	1	5	1	6	1	4		10	5	6	4
Myosin light polypeptide 6 OS=Homo sapiens GN=MYL6 PE=1 SV=2	sp|P60660|MYL6_HUMAN	17	1	10	1	6	1	7	1	8		10	6	7	8
Splicing factor 3A subunit 2 OS=Homo sapiens GN=SF3A2 PE=1 SV=2	sp|Q15428|SF3A2_HUMAN	49	1	10	1	6	1	13	1	8		10	6	13	8
Probable ATP-dependent RNA helicase DDX23 OS=Homo sapiens GN=DDX23 PE=1 SV=3	sp|Q9BUQ8|DDX23_HUMAN	96	1	10	1	6	1	25	1	21		10	6	25	21
60S ribosomal protein L19 OS=Homo sapiens GN=RPL19 PE=1 SV=1	sp|P84098|RL19_HUMAN	23	1	10	1	6	1	32	1	12		10	6	32	12
U2 small nuclear ribonucleoprotein A' OS=Homo sapiens GN=SNRPA1 PE=1 SV=2	sp|P09661|RU2A_HUMAN	28	1	10	1	7	1	16	1	19		10	7	16	19
Insulin-like growth factor 2 mRNA-binding protein 1 OS=Homo sapiens GN=IGF2BP1 PE=1 SV=2	sp|Q9NZI8|IF2B1_HUMAN	63	1	10	1	10	1	20	1	20		10	10	20	20
Serine/threonine-protein phosphatase PGAM5, mitochondrial OS=Homo sapiens GN=PGAM5 PE=1 SV=2	sp|Q96HS1|PGAM5_HUMAN	32	1	10	1	11	1	9	1	9		10	11	9	9
Involucrin OS=Homo sapiens GN=IVL PE=1 SV=2	sp|P07476|INVO_HUMAN	68	1	11	1	1	1	1	1	1		11	1	1	1
Triplex capsid protein VP19C OS=Human herpesvirus 1 (strain 17) GN=UL38 PE=1 SV=1	sp|P32888|VP19_HHV11	50	1	11	1	1	1	5	1	2		11	1	5	2
Eukaryotic translation initiation factor 3 subunit B OS=Homo sapiens GN=EIF3B PE=1 SV=3	sp|P55884|EIF3B_HUMAN	92	1	11	1	1	1	12	1	8		11	1	12	8
Eukaryotic translation initiation factor 3 subunit A OS=Homo sapiens GN=EIF3A PE=1 SV=1	sp|Q14152|EIF3A_HUMAN	167	1	11	1	1	1	25	1	8		11	1	25	8
Protein S100-A6 OS=Homo sapiens GN=S100A6 PE=1 SV=1	sp|P06703|S10A6_HUMAN	10	2	11	5	2	2	4	2	5		5.5	0.4	2	2.5
Microtubule-actin cross-linking factor 1, isoforms 1/2/3/5 OS=Homo sapiens GN=MACF1 PE=1 SV=4	sp|Q9UPN3|MACF1_HUMAN	838	1	11	1	3	1	18	1	8		11	3	18	8
X-ray repair cross-complementing protein 6 OS=Homo sapiens GN=XRCC6 PE=1 SV=2	sp|P12956|XRCC6_HUMAN	70	1	11	1	3	1	22	1	16		11	3	22	16
Signal recognition particle receptor subunit beta OS=Homo sapiens GN=SRPRB PE=1 SV=3	sp|Q9Y5M8|SRPRB_HUMAN	30	1	11	1	6	1	10	1	9		11	6	10	9
Proline-, glutamic acid- and leucine-rich protein 1 OS=Homo sapiens GN=PELP1 PE=1 SV=2	sp|Q8IZL8|PELP1_HUMAN	120	1	11	1	6	1	16	1	32		11	6	16	32
Myosin regulatory light chain 12B OS=Homo sapiens GN=MYL12B PE=1 SV=2	sp|O14950|ML12B_HUMAN (+1)	20	3	11	1	8	4	10	1	6		3.66667	8	2.5	6
Prohibitin OS=Homo sapiens GN=PHB PE=1 SV=1	sp|P35232|PHB_HUMAN	30	4	11	1	12	3	16	1	10		2.75	12	5.33333	10
Transitional endoplasmic reticulum ATPase OS=Homo sapiens GN=VCP PE=1 SV=4	sp|P55072|TERA_HUMAN	89	1	11	1	13	3	30	1	23		11	13	10	23
Cystatin-S OS=Homo sapiens GN=CST4 PE=1 SV=3	sp|P01036|CYTS_HUMAN	16	1	12	1	1	1	1	1	1		12	1	1	1
Cystatin-SN OS=Homo sapiens GN=CST1 PE=1 SV=3	sp|P01037|CYTN_HUMAN	16	1	12	1	1	1	1	1	1		12	1	1	1
Virion-packaging protein UL17 OS=Human herpesvirus 1 (strain 17) GN=UL17 PE=1 SV=1	sp|P10201|UL17_HHV11	75	1	12	1	1	1	5	1	3		12	1	5	3
Alpha-actinin-4 OS=Homo sapiens GN=ACTN4 PE=1 SV=2	sp|O43707|ACTN4_HUMAN	105	1	12	1	1	1	10	1	1		12	1	10	1
Phenylalanine--tRNA ligase beta subunit OS=Homo sapiens GN=FARSB PE=1 SV=3	sp|Q9NSD9|SYFB_HUMAN	66	1	12	1	3	1	25	1	13		12	3	25	13
Multidrug resistance-associated protein 4 OS=Homo sapiens GN=ABCC4 PE=1 SV=3	sp|O15439|MRP4_HUMAN	150	1	12	1	4	1	3	1	3		12	4	3	3
Splicing factor 3A subunit 3 OS=Homo sapiens GN=SF3A3 PE=1 SV=1	sp|Q12874|SF3A3_HUMAN	59	1	12	1	4	1	22	1	16		12	4	22	16
RNA-binding protein 14 OS=Homo sapiens GN=RBM14 PE=1 SV=2	sp|Q96PK6|RBM14_HUMAN	69	1	12	1	4	1	24	1	14		12	4	24	14
Serine/arginine-rich splicing factor 4 OS=Homo sapiens GN=SRSF4 PE=1 SV=2	sp|Q08170|SRSF4_HUMAN	57	1	12	1	5	1	8	1	8		12	5	8	8
Dynein light chain 1, cytoplasmic OS=Homo sapiens GN=DYNLL1 PE=1 SV=1	sp|P63167|DYL1_HUMAN	10	1	12	1	5	1	10	1	5		12	5	10	5
40S ribosomal protein S24 OS=Homo sapiens GN=RPS24 PE=1 SV=1	sp|P62847|RS24_HUMAN	15	1	12	1	6	2	8	1	4		12	6	4	4
Guanine nucleotide-binding protein G(I)/G(S)/G(T) subunit beta-1 OS=Homo sapiens GN=GNB1 PE=1 SV=3	sp|P62873|GBB1_HUMAN	37	1	12	1	7	1	9	1	1		12	7	9	1
Transducin beta-like protein 2 OS=Homo sapiens GN=TBL2 PE=1 SV=1	sp|Q9Y4P3|TBL2_HUMAN	50	1	12	1	8	1	12	1	12		12	8	12	12
Protein S100-A10 OS=Homo sapiens GN=S100A10 PE=1 SV=2	sp|P60903|S10AA_HUMAN	11	1	12	1	8	1	16	1	6		12	8	16	6
U1 small nuclear ribonucleoprotein 70 OS=Homo sapiens GN=SNRNP70 PE=1 SV=2	sp|P08621|RU17_HUMAN	52	1	12	1	9	1	12	1	11		12	9	12	11
Pyruvate kinase isozymes M1/M2 OS=Homo sapiens GN=PKM PE=1 SV=4	sp|P14618|KPYM_HUMAN	58	9	12	3	12	1	15	1	9		1.33333	4	15	9
WD repeat-containing protein 18 OS=Homo sapiens GN=WDR18 PE=1 SV=2	sp|Q9BV38|WDR18_HUMAN	47	1	12	1	17	1	19	1	31		12	17	19	31
Nuclear mitotic apparatus protein 1 OS=Homo sapiens GN=NUMA1 PE=1 SV=2	sp|Q14980|NUMA1_HUMAN	238	1	12	1	17	1	60	1	50		12	17	60	50
Alpha-2-macroglobulin-like protein 1 OS=Homo sapiens GN=A2ML1 PE=1 SV=3	sp|A8K2U0|A2ML1_HUMAN	161	1	13	10	1	1	1	1	1		13	0.1	1	1
Zymogen granule protein 16 homolog B OS=Homo sapiens GN=ZG16B PE=1 SV=3	sp|Q96DA0|ZG16B_HUMAN	23	1	13	3	1	1	1	1	1		13	0.333333	1	1
Ig alpha-2 chain C region OS=Homo sapiens GN=IGHA2 PE=1 SV=3	sp|P01877|IGHA2_HUMAN	37	1	13	1	1	1	1	1	1		13	1	1	1
Testis-expressed sequence 10 protein OS=Homo sapiens GN=TEX10 PE=1 SV=2	sp|Q9NXF1|TEX10_HUMAN	106	1	13	1	1	1	6	1	14		13	1	6	14
DNA mismatch repair protein Msh3 OS=Homo sapiens GN=MSH3 PE=1 SV=4	sp|P20585|MSH3_HUMAN	127	1	13	1	1	1	8	1	16		13	1	8	16
Histone H2A.Z OS=Homo sapiens GN=H2AFZ PE=1 SV=2	sp|P0C0S5|H2AZ_HUMAN (+1)	14	1	13	1	1	1	16	1	6		13	1	16	6
Enhancer of rudimentary homolog OS=Homo sapiens GN=ERH PE=1 SV=1	sp|P84090|ERH_HUMAN	12	1	13	1	3	1	14	1	8		13	3	14	8
Small proline-rich protein 2B OS=Homo sapiens GN=SPRR2B PE=2 SV=1	sp|P35325|SPR2B_HUMAN	8	2	13	6	4	1	6	8	5		6.5	0.666667	6	0.625
Virion egress protein UL34 OS=Human herpesvirus 1 (strain 17) GN=UL34 PE=1 SV=1	sp|P10218|UL34_HHV11	30	1	13	1	4	1	11	1	12		13	4	11	12
WD repeat-containing protein 82 OS=Homo sapiens GN=WDR82 PE=1 SV=1	sp|Q6UXN9|WDR82_HUMAN	35	1	13	1	5	1	11	1	11		13	5	11	11
UPF0568 protein C14orf166 OS=Homo sapiens GN=C14orf166 PE=1 SV=1	sp|Q9Y224|CN166_HUMAN	28	1	13	1	8	3	16	1	14		13	8	5.33333	14
Erlin-1 OS=Homo sapiens GN=ERLIN1 PE=1 SV=1	sp|O75477|ERLN1_HUMAN	39	1	13	1	9	1	22	1	14		13	9	22	14
Calponin-1 OS=Homo sapiens GN=CNN1 PE=1 SV=2	sp|P51911|CNN1_HUMAN	33	1	13	1	9	1	33	1	20		13	9	33	20
SWI/SNF complex subunit SMARCC2 OS=Homo sapiens GN=SMARCC2 PE=1 SV=1	sp|Q8TAQ2|SMRC2_HUMAN	133	1	13	1	12	1	40	1	22		13	12	40	22
Histone deacetylase complex subunit SAP18 OS=Homo sapiens GN=SAP18 PE=1 SV=1	sp|O00422|SAP18_HUMAN	18	4	13	1	15	1	17	1	11		3.25	15	17	11
AP-2 complex subunit beta OS=Homo sapiens GN=AP2B1 PE=1 SV=1	sp|P63010|AP2B1_HUMAN	105	2	13	1	22	5	22	1	15		6.5	22	4.4	15
Microtubule-associated protein 1A OS=Homo sapiens GN=MAP1A PE=1 SV=6	sp|P78559|MAP1A_HUMAN	305	1	14	1	1	1	15	1	7		14	1	15	7
THO complex subunit 2 OS=Homo sapiens GN=THOC2 PE=1 SV=2	sp|Q8NI27|THOC2_HUMAN	183	1	14	1	1	1	27	1	26		14	1	27	26
Lysine-specific histone demethylase 1A OS=Homo sapiens GN=KDM1A PE=1 SV=2	sp|O60341|KDM1A_HUMAN	93	1	14	1	2	1	11	1	15		14	2	11	15
Prolyl 3-hydroxylase 1 OS=Homo sapiens GN=LEPRE1 PE=1 SV=2	sp|Q32P28|P3H1_HUMAN	83	1	14	1	4	1	8	1	7		14	4	8	7
DNA repair protein XRCC1 OS=Homo sapiens GN=XRCC1 PE=1 SV=2	sp|P18887|XRCC1_HUMAN	69	1	14	1	4	1	18	1	19		14	4	18	19
40S ribosomal protein S10 OS=Homo sapiens GN=RPS10 PE=1 SV=1	sp|P46783|RS10_HUMAN	19	1	14	1	6	1	18	1	8		14	6	18	8
Poly(rC)-binding protein 2 OS=Homo sapiens GN=PCBP2 PE=1 SV=1	sp|Q15366|PCBP2_HUMAN	39	1	14	1	8	1	21	1	18		14	8	21	18
Mitotic checkpoint protein BUB3 OS=Homo sapiens GN=BUB3 PE=1 SV=1	sp|O43684|BUB3_HUMAN	37	1	14	1	11	1	18	1	15		14	11	18	15
Coiled-coil-helix-coiled-coil-helix domain-containing protein 3, mitochondrial OS=Homo sapiens GN=CHCHD3 PE=1 SV=1	sp|Q9NX63|CHCH3_HUMAN	26	2	14	1	17	3	16	1	13		7	17	5.33333	13
Cystatin-B OS=Homo sapiens GN=CSTB PE=1 SV=2	sp|P04080|CYTB_HUMAN	11	1	15	1	1	1	1	1	1		15	1	1	1
Triplex capsid protein VP23 OS=Human herpesvirus 1 (strain 17) GN=UL18 PE=1 SV=1	sp|P10202|VP23_HHV11	34	1	15	1	1	1	11	1	5		15	1	11	5
Transformer-2 protein homolog beta OS=Homo sapiens GN=TRA2B PE=1 SV=1	sp|P62995|TRA2B_HUMAN	34	1	15	1	1	1	21	1	9		15	1	21	9
Thymidine kinase OS=Human herpesvirus 1 (strain 17) GN=TK PE=1 SV=4	sp|P03176|KITH_HHV11	41	1	15	1	2	1	8	1	10		15	2	8	10
Mediator of RNA polymerase II transcription subunit 16 OS=Homo sapiens GN=MED16 PE=1 SV=2	sp|Q9Y2X0|MED16_HUMAN	97	1	15	1	3	1	8	1	12		15	3	8	12
Putative pre-mRNA-splicing factor ATP-dependent RNA helicase DHX15 OS=Homo sapiens GN=DHX15 PE=1 SV=2	sp|O43143|DHX15_HUMAN	91	1	15	1	3	1	33	1	22		15	3	33	22
Septin-11 OS=Homo sapiens GN=SEPT11 PE=1 SV=3	sp|Q9NVA2|SEP11_HUMAN	49	1	15	1	4	1	5	1	7		15	4	5	7
Serine/threonine-protein phosphatase PP1-beta catalytic subunit OS=Homo sapiens GN=PPP1CB PE=1 SV=3	sp|P62140|PP1B_HUMAN	37	1	15	1	4	1	12	1	9		15	4	12	9
Fibulin-1 OS=Homo sapiens GN=FBLN1 PE=1 SV=4	sp|P23142|FBLN1_HUMAN	77	1	15	1	4	1	29	1	26		15	4	29	26
WD40 repeat-containing protein SMU1 OS=Homo sapiens GN=SMU1 PE=1 SV=2	sp|Q2TAY7|SMU1_HUMAN	58	1	15	1	5	1	13	1	10		15	5	13	10
Poly(rC)-binding protein 1 OS=Homo sapiens GN=PCBP1 PE=1 SV=2	sp|Q15365|PCBP1_HUMAN	37	1	15	1	5	2	16	1	13		15	5	8	13
Kinectin OS=Homo sapiens GN=KTN1 PE=1 SV=1	sp|Q86UP2|KTN1_HUMAN	156	1	15	1	6	1	9	1	22		15	6	9	22
Heat shock protein HSP 90-beta OS=Homo sapiens GN=HSP90AB1 PE=1 SV=4	sp|P08238|HS90B_HUMAN	83	11	15	1	8	1	28	1	10		1.36364	8	28	10
Transient receptor potential cation channel subfamily V member 2 OS=Homo sapiens GN=TRPV2 PE=1 SV=1	sp|Q9Y5S1|TRPV2_HUMAN	86	1	15	1	8	1	33	1	11		15	8	33	11
Isoleucine--tRNA ligase, cytoplasmic OS=Homo sapiens GN=IARS PE=1 SV=2	sp|P41252|SYIC_HUMAN	145	1	15	1	9	1	20	1	12		15	9	20	12
[truncated: 310 more rows]

## Sheet: Combined Data - filtered
Identified Proteins (576)	Accession Number	Protein ID	Gene Name	Molecular Weight (kDa)	Species	KOS no EdC Rep1	KOS +EdC Rep1	KOS +EdC/ KOS no EdC Rep1	KOS no EdC Rep2	KOS +EdC Rep2	KOS +EdC/ KOS no EdC Rep2	+PCNA-I1 no EdC Rep1	+PCNA-I1 +EdC Rep1	PCNA-I1 +EdC /PCNA-I1 no EdC Rep1	+PCNA-I1 no EdC Rep2	+PCNA-I1 +EdC Rep2	PCNA-I1 +EdC /PCNA-I1 no EdC Rep2	+T2AA no EdC Rep1	+T2AA +EdC Rep1	T2AA +EdC /T2AA no EdC Rep1	+T2AA no EdC Rep2	+T2AA +EdC Rep2	T2AA +EdC /T2AA no EdC Rep2
[truncated: 576 more rows]

[truncated: 7 more sheets: CRAPome, Combined - final, Human Proteins, Viral Proteins, Enriched in KOS + EdC, Enriched in + PCNA-I1 + EdC, Enriched in + T2AA + EdC]
